# Supplementary material for: Discovery of Novel Conotoxin Candidates Using Machine Learning
Source: Toxins (Basel). 2018 Dec 1;10(12):503. doi: 10.3390/toxins10120503 (PMC6315676; doi:10.3390/toxins10120503)
Supplement: Supplementary file 1 [file toxins-10-00503-s001.zip]

Archive with 7 entries (6 files):
- toxins-372340-supple-final/
- toxins-372340-supple-final/Supplemantary File 4 sp.all.tar.gz
- toxins-372340-supple-final/Supplemantary File1.txt
- toxins-372340-supple-final/Supplemantary File2.txt
- toxins-372340-supple-final/Supplemantary File3.txt
- toxins-372340-supple-final/Supplemantary Table 1.xlsx
- toxins-372340-supple-final/toxins-372340-supplementary figures-final.docx
