# Supplementary material for: Discovery of Novel Conotoxin Candidates Using Machine Learning
Source: Toxins (Basel). 2018 Dec 1;10(12):503. doi: 10.3390/toxins10120503 (PMC6315676; doi:10.3390/toxins10120503)
Supplement: Supplementary file 1 [file toxins-10-00503-s001.zip › toxins-372340-supple-final/Supplemantary File1.txt]

>striatus.TRINITY_DN10731_c3_g1_i10_frame_3_3.trim1	supFam:putative MTPKW	tpm:1.29	len:2578	ML:2	neuro:bp
MTPKWGVFIILPVWLVYLPCQTLMPALPSPLTPVLGLPGAQASLNEVRDTNDGVFRWRKWVGVT
>coronatus.TRINITY_DN352_c0_g1_i1_frame_2_0.trim0	supFam:putative MNRMG	tpm:19.79	len:732	ML:2	logit:neuro
MNRMGFFLMLTVAVLLTSLICTEAVPTDEGEVERVVVYGQTPPSVAVPESDTARGRGRERRPDERSRVQSALCVSTQRGRRLNGGSSRCMTHRPFDDGLAIVQRTTLQSRSAEGM
>textile.TRINITY_DN9229_c0_g1_i3_frame_1_0.trim0	supFam:putative MWISR	tpm:12.46	len:717	ML:2	neuro:bp
MWISREQAAVFALVLTMAWADPFCDLSKMETMDPSVMNGIIYPVLATGARSGGNKGRMGYNFQPFTKNCEQYIKITLYFMAENKQTCRQIQTECKISDNACRYSSGIGFYEVAHGDKYHVLYVDKGSGAYTLGIYTKDFQGPITIEDLPENIRCKIEAACGSDSVKADFYGRQYTPGNFIPNC
>imperialis_MP.TRINITY_DN558_c0_g1_i2_frame_2_0.trim0	supFam:putative MSRLF	tpm:285.12	len:1567	ML:2	neuro:bp
MSRLFLILLAMSVLTFHTDSTQGHDGGTDKSSRPMARAVRNHVTPALFRKFQARNKFRVHGRGTTDETGNEEEQDEEISLPELDEEIVNSEPEAENSNSEPDERISNPEPFQF
>terebra.TRINITY_DN3009_c0_g1_i1_frame_1_0.trim0	supFam:putative MGATL	tpm:4690.20	len:917	ML:2	neuro:bp
MGATLVTKLLLVAALLLGLCHEMAANPEAWDECYEKMHMHMIAPTWHAMYNCHEILEYRKKAALVLKLKQLGVIHLDHGGWVVQEVKLLKYLGVHN
>imperialis_MP.TRINITY_DN558_c0_g1_i1_frame_2_0.trim0	supFam:putative MSRLF	tpm:296.59	len:1662	ML:2	neuro:bp
MSRLFLILLAMSVLTFHTDSTQGHDGGTDKSSRPMARAARNQVSPALFRKFRARNKFRVHGRGVTDDTGNEEEEDEEEEASDGVLFGF
>ebraeus.TRINITY_DN509_c0_g1_i1_frame_2_0.trim0	supFam:putative MGATL	tpm:367.46	len:778	ML:2	neuro:bp
MGATLVTKLLLVAALLLGLCHEMAANPEAWDECYERMQYHIIAPTWHAMYRCHEILEDRKRAALVMKLKQLGVIHLDHGGWVVQQVKLLKYLGVDN
>imperialis_MP.TRINITY_DN661_c0_g1_i1_frame_-1_0.trim0	supFam:putative MKCLL	tpm:27.70	len:588	ML:2	logit:neuro
MKCLLVFFVVLLLLMAHSSEVVARSKWQRINVMTPSSTPETEGWPELHNQRLQRSRN
>magus.TRINITY_DN8941_c2_g10_i2_frame_-1_3.trim0	supFam:putative MVKYM	tpm:6.34	len:2337	ML:2	neuro:bp
MVKYMTPKWGVFIILPVWLVYLPCQTIAFYGSQSAPSGRIFCGQCTVITVFSSDTNSPHAQGDSRL
>marmoreus.TRINITY_DN2128_c1_g1_i1_frame_1_0.trim0	supFam:putative MSRLF	tpm:141.36	len:1308	ML:2	neuro:bp
MSRLFLILLVISVIAEWTDASRADGGDTDMTPSLLSRAARDYAHSGFFEKLQAAANSVRSRRAAGDTPQNMHSPFVPRPHYYHHHYYYFLPRILKNSKQNGF
>gloriamaris.TRINITY_DN3526_c0_g2_i1_frame_1_1.trim0	supFam:putative MPRLF	tpm:92.72	len:1187	ML:2	neuro:bp
MPRLFLILLAISAITVWADASQADDRGPDKRSRLLSRAFWDSIYTGFSGRLQATMELSQRNAVDDPAGLPTDPPGRSLDTQQNMQLTLLKKLVSN
>coronatus.TRINITY_DN146_c0_g2_i1_frame_2_0.trim0	supFam:putative MGATL	tpm:80.13	len:789	ML:2	neuro:bp
MGATLVTKLLLVAALLLGLCHEMAANPEAWDECYERMHFHLIAPTWHAMYNCHEILEDRKRAALVMKLKQLGVIHLDHGGWVVQQVKLLKYLGVDN
>striatus.TRINITY_DN10731_c3_g1_i7_frame_3_3.trim0	supFam:putative MTPKW	tpm:2.92	len:2714	ML:2	neuro:bp
MTPKWGVFIILPVWLIYLTCQTLMPTLPSPLAPRFSGLPCAQASMNEVQEAVTGFFHGWK
>textile.TRINITY_DN9159_c4_g4_i2_frame_2_1.trim1	supFam:putative MTPKW	tpm:3.85	len:772	ML:2	neuro:bp
MTPKWGVCIILPVWLVYSPWQTLMPALPSPLAPWFSGYLFHWPQKNEVTGACADFCLWGSGLGVT
>virgo.TRINITY_DN3094_c0_g1_i1_frame_3_1.trim0	supFam:putative MGATL	tpm:28784.98	len:848	ML:2	neuro:bp
MGATLVTKLLLVAVLLLGLCHGMAVDSEAWDECYERAHLHFFAPTWHAMFNCYTMLENRKRAALVLKLKQLGVIHLVHGGWVVQQVKLLKYLGVNN
>textile.TRINITY_DN9229_c0_g1_i4_frame_1_0.trim0	supFam:putative MWISR	tpm:74.95	len:735	ML:2	neuro:bp
MWISREQAAVFALVLTMAWAQPFCDLSKMETMDPSVLNGIIYPVLSSHAQFGGDKDRLGYDLQPFTKNGEQYIKITKYYMAKNEQTCQQTQTECRISGNACQFSDGVGFYEVAHGDKYHVLHTPRGNGVYTLGIYTEDFQGPITIEDLPQNIRSKIEVACGSASVKADFYSRQFTPGNFIPNC
>magus.TRINITY_DN9068_c0_g1_i1_frame_1_5.trim0	supFam:putative MTPNW	tpm:42.15	len:2750	ML:2	neuro:bp
MTPNWGVFIILPVWLIYLPCQTLMPTQPSPLAPRFSGLPCAQASMNEVQEVVTGFFRGRKKGGRHLTVLGLHLPQKISAWQS
>coronatus.TRINITY_DN96_c0_g2_i1_frame_-2_0.trim0	supFam:putative MSHLI	tpm:8.43	len:1633	ML:2	neuro:bp
MSHLILVLLAMSVLTVHAGSTQDHDGGTDKSSRSVARAVGDHVLPALFRKLQAGDNFWVRGRAVGDLTGDADHWDLLKTRKNFQGLSANDLRQMFLIIFVL
>marmoreus_MP.TRINITY_DN2814_c0_g1_i1_frame_-2_0.trim0	supFam:putative MSRLF	tpm:12.58	len:560	ML:2	neuro:bp
MSRLFLILLVISVIAEWTDASRADGGDTDMTPSLLSRAARDYAHSGFFEKLQAAANSVRSRRAAGDAVQNMHSPFIPHRLYHHHYYYFLPRILKNSKQNGF
>marmoreus.TRINITY_DN2095_c0_g1_i1_frame_-1_0.trim0	supFam:putative MGATL	tpm:1300.93	len:942	ML:2	neuro:bp
MGATLVTKLLLVAALLLGLCHEMAANLETWEECSEWMHWHHIIWTPLAMHACYIKGEYRKRAALMMKLKQLGVIHLENGGWVVQYIKLLKFLGVEH
>coronatus.TRINITY_DN352_c0_g2_i1_frame_2_0.trim0	supFam:putative MNRMG	tpm:141.96	len:518	ML:3	logit:semiS:neuro
MNRMGFFLMLTVAVLLTSLICTEAVPTDEGEVERLFNHAVLRGCKHCVIWCCPPNSCQASGCRPP
>magus.TRINITY_DN7478_c0_g3_i1_frame_1_0.trim0	supFam:putative MSRLF	tpm:7.18	len:479	ML:3	logit:neuro:bp
MSRLFLILLVISVITLGTDASQADDSGTEKRFWQMPNDDLKRTFDKIGHLNYIDKGLGAISGNHTGKAIRGRTGK
>marmoreus.TRINITY_DN2105_c0_g1_i1_frame_1_0.trim0	supFam:putative MSRLF	tpm:18.16	len:1121	ML:3	logit:neuro:bp
MSRLFLILLAISLITLKTDASQADDGGPDKRSRLLSRAAGDHAYSGFYGRLQAAMELSQRDAMEDPAAFPTDPPGRSLDSRQNMQLTLLKKLVSN
>coronatus.TRINITY_DN1990_c0_g1_i1_frame_-2_0.trim0	supFam:putative MRFYM	tpm:8.54	len:358	ML:3	logit:semiS:neuro
MRFYMLLAVALLLNSVMSTDDVSVDEKRKKRDDDNPCPENVPHYCLNLKADTCCKTACDSSNRCTSKTYEIWR
>gloriamaris.TRINITY_DN10018_c0_g1_i1_frame_1_0.trim0	supFam:putative MRASG	tpm:12116.84	len:632	ML:3	semiS:neuro:bp
MRASGRLLLLCLAVGLLLESQGHSNADVGDATRDVGSDGTSVELSKMLKRWQAEKRQRKASARENFYVHPPSSRSFY
>marmoreus_MP.TRINITY_DN506_c0_g3_i1_frame_2_0.trim0	supFam:putative MKAVA	tpm:3420.69	len:536	ML:3	logit:neuro:bp
MKAVAVFLVVALAVAYGQFFCPDSENDPLNCIETKATAATCMKSKTDGSYSYACGYCGKKKESCFGDKVPVTDYNCQTRKIANPCGGPAL
>coronatus.TRINITY_DN755_c1_g1_i10_frame_1_1.trim0	supFam:putative MSCLF	tpm:34.12	len:758	ML:3	logit:neuro:bp
MSCLFLVLLVISIITLHTDSSQGTDGRTDVGSGPGQGFQGKLRVRIFRRDGIDDKTGSEQEEEEDEEDEFFERRQAGQKRGIRRMKKWNINKKY
>virgo.TRINITY_DN4003_c0_g1_i2_frame_1_0.trim1	supFam:putative MKAVA	tpm:1851.56	len:540	ML:3	logit:neuro:bp
MKAVAVFLVVAVAVAYGQFFCPDSENDPLNCLETMASAATCMKSKSDGTYSYVCGYCGKKKETCFGDKVPVTDYSCQTRKVVNNCGGPVL
>imperialis_MP.TRINITY_DN343_c2_g1_i1_frame_-2_0.trim0	supFam:putative MSRLF	tpm:215.24	len:427	ML:3	logit:neuro:bp
MSRLFLILLMISVITVWTYASQDGNVGPDKRSSQLSHAIVDKANTGFSRKLNAITKFRRFRRGVSDNSVETVAEEIFAESQGGS
>striatus.TRINITY_DN13690_c0_g1_i1_frame_1_0.trim0	supFam:putative MKAVA	tpm:610.27	len:504	ML:3	logit:neuro:bp
MKAVAVFMIVALAVAYGQFFCPESINELNCVETQPNSAACMQSSDDNSYSYVCGYCGKKKEHCFGNKVGVQDYYCQTNGIANTCGGAA
>coronatus.TRINITY_DN755_c1_g1_i6_frame_1_1.trim0	supFam:putative MSRLF	tpm:143.04	len:750	ML:3	logit:neuro:bp
MSRLFLVLLVISVITIHTDSTQGADGRTDVGSGPGQGFQGKLRVRIFRRDGIDDKTGSEQEEEEDEEDEFFERRQAGQKRGIRRMKKWNINKKY
>magus.TRINITY_DN5779_c0_g1_i1_frame_3_0.trim0	supFam:putative MKTVA	tpm:37053.66	len:538	ML:3	logit:neuro:bp
MKTVAVFLVVALAVAYGQFFCPDSENDPLNCVETMATTATCMQSNKDKSYSYACGYCGKKKESCFGNKVPVRDYNCKSRNIVNPCGGAAL
>ebraeus.TRINITY_DN932_c0_g1_i1_frame_-1_0.trim0	supFam:putative MRTSS	tpm:72.15	len:1076	ML:3	logit:semiS:neuro
MRTSSQLLFLCVSMGLVFALLGHPIADVRDAAGGADSEERSMQGSQTVEGKEASSSERGVLNCDSPSGEC
>striatus.TRINITY_DN9801_c1_g1_i1_frame_3_0.trim0	supFam:putative MSRLF	tpm:1741.43	len:1110	ML:3	logit:neuro:bp
MSRLFLVLLAISVLTLYTDSNQGHDGGTDMSSRPMARAARDHASPALLRKFRARTNVRSRRTGQAFNDDNGDENDNGDDDDGGSPSDPDDDESED
>textile.TRINITY_DN8460_c0_g1_i1_frame_3_0.trim1	supFam:putative MSHLF	tpm:179.71	len:726	ML:3	logit:neuro:bp
MSHLFLVLLVVSVITLHTDSSRGTDGSTDVGSRPLSRAVTGHGYQGKFRVRGSVDDLDSGQEEEEVEEEEEWWFGRRQPVQKRRIRRMKKWNINMKY
>textile.TRINITY_DN8790_c0_g1_i1_frame_1_1.trim0	supFam:putative MSRLF	tpm:3360.12	len:867	ML:3	logit:neuro:bp
MSRLFLVLLAICVLALHTDSTQGHDGGTDKSSRPMARAAIDHTSPALFRKFRAHANVRRRIGRAFEDAPGTEEEEEEIEQWNKFNKYF
>virgo_MP.TRINITY_DN498_c1_g1_i1_frame_3_0.trim0	supFam:putative MRTSG	tpm:88.70	len:1071	ML:3	semiS:neuro:bp
MRTSGRLLFLCLAVGLLLESQARHIAGAGDDTISLGSDGTSVQVSDMLERGQDWSAANGQRKARDHGHDDLFHAVKPDHDIPFPN
>ebraeus.TRINITY_DN653_c0_g1_i1_frame_2_0.trim0	supFam:putative MKTVA	tpm:13017.92	len:520	ML:3	logit:neuro:bp
MKTVAVFLVVALAVAYGQFFCPDSEDDPLNCLETQATSATCMKSTEDETYSYVCGYCGKKKEACFGKKVPSSDYNCQIHKIPNHCGGPVM
>textile.TRINITY_DN9249_c0_g16_i1_frame_3_0.trim0	supFam:putative MPRLF	tpm:8.74	len:481	ML:3	logit:neuro:bp
MPRLFLILLAISAITVWADASQADDGGPDKSSRLLSRAARDHAYSGFSRRLQATMEFSQRRSMEDSPAFPTDPPGRSLDSQQNMQLTLLKKLVSN
>virgo.TRINITY_DN4003_c0_g1_i1_frame_2_0.trim0	supFam:putative MKAVA	tpm:1866.07	len:541	ML:3	logit:neuro:bp
MKAVAVFLVVAVAVAYGQFFCPDSENDPLNCLETMPSAATCMKSKSDGTYSYVCGYCGKKKETCFGDKVPVTDYSCQTRKVVNNCGGPVL
>virgo.TRINITY_DN3753_c0_g1_i1_frame_-2_0.trim0	supFam:putative MRTSG	tpm:82.67	len:550	ML:3	semiS:neuro:bp
MRTSGRLLFLCLAVGLLLESQARHIAGAGDDTISLGSDGTSVQVSDMLERGQDWSAANGQRKARDHGHDDLFHAAKPDHDVPFPN
>coronatus.TRINITY_DN828_c0_g1_i1_frame_-2_0.trim0	supFam:putative MKLTC	tpm:39.69	len:352	ML:3	logit:semiS:neuro
MKLTCMIIVVLCLMACQLITADNPRASDLVDVAAYGKLSGPISRAIVCCIYGTCPDQCR
>gloriamaris.TRINITY_DN3174_c0_g1_i5_frame_2_0.trim0	supFam:putative MLSML	tpm:226.99	len:715	ML:3	semiS:neuro:bp
MLSMLAWTLMTAMVVMNAKSDTTCPTSTNIVSCVNDNDACGKDVSGSCSSICNCKNGQTCSTDSNHTIILVPYYTEYGPYIKNYYTCVDPSDLDGCSIAQKSVNVSVSEAEDPNSVEVLCYCPPSKINIWAVNFQYYLCTTPPQPDS
>terebra.TRINITY_DN3805_c1_g5_i1_frame_1_0.trim0	supFam:putative MSRLF	tpm:746.65	len:623	ML:3	logit:neuro:bp
MSRLFLILLVISVITLKTDASQADDGGLDERSRLLSRAVVDNANSGFSKKLRAAIKRSRRDGMDDPPIHPTPAPGRSVGSQQNM
>textile.TRINITY_DN8790_c0_g1_i2_frame_1_1.trim0	supFam:putative MSRLF	tpm:257.95	len:963	ML:3	logit:neuro:bp
MSRLFLVLLAICALSLHTDSTQGHDGGTDKSSRPVARAARDHTSPGLFRKFRARANVRRRIGRAVEDVPGKEEEDEEEESDEWGSTKYGAIFGWNPHRFFNPYRLHRLYH
>striatus.TRINITY_DN1319_c0_g1_i1_frame_1_0.trim0	supFam:putative MKTVA	tpm:13231.29	len:547	ML:3	logit:neuro:bp
MKTVAVFLVVALAVAYGQFFCPDSENDPLNCVETMATTPTCMQSKGDKSYSYACGYCGKKKESCFGNKVPVTDYDCKSRNIVNPCGGSAL
>gloriamaris.TRINITY_DN3526_c0_g2_i2_frame_1_1.trim0	supFam:putative MPRLF	tpm:55.01	len:607	ML:3	logit:neuro:bp
MPRLFLILLAISAITVWADASQADDRGPDKRSRLLSRAFWDSAYSGFSRRLQATMEFSQRRSLADTPAFPTDPPGRSLDS
>gloriamaris.TRINITY_DN1593_c0_g2_i1_frame_1_0.trim1	supFam:putative MSHLF	tpm:41.40	len:694	ML:3	logit:neuro:bp
MSHLFLVLLVISVITLHTDSSQGTDGSTDVGSRPLSRAVTVHGYQGKFRVRGSVDDLDSGQEEEEVEEEEEWWFERRQAVQKRRIRRMKKWNINMKY
>ebraeus.TRINITY_DN884_c0_g1_i1_frame_-3_0.trim0	supFam:putative MMWKA	tpm:47.91	len:915	ML:3	logit:semiS:neuro
MMWKAGAVLFALLLGFSLAAVQPDFDERTFERMKRDMFVRALKSKRGSDCTTYCPGRGQGMTCSCTHLSDIDSTFCYCLSTPLSRSQ
>gloriamaris.TRINITY_DN3526_c0_g2_i4_frame_1_1.trim0	supFam:putative MPRLF	tpm:76.12	len:607	ML:3	logit:neuro:bp
MPRLFLILLAISAITVWADASQANDGGPDKSSRLLSRAARDHAYSGFSRRLQATMEFSQRRSMEDTPAFPTDPPGRSLDS
>imperialis_MP.TRINITY_DN513_c0_g1_i1_frame_3_0.trim0	supFam:putative MGGRF	tpm:1757.01	len:611	ML:3	logit:semiS:neuro
MGGRFVVTALIAMTLLSFVLARGHDRPNRWSLKILPYYFTFPRFGRRSYNFGHWNIRHAVDTRPKGTGASGRQ
>virgo.TRINITY_DN10252_c0_g1_i1_frame_3_0.trim0	supFam:putative MLSML	tpm:3246.51	len:690	ML:3	semiS:neuro:bp
MLSMLAWTLMTAMVVMNAKSQYCPTMEEDSYPGEHRCFYANDLCGKDVSGSCSSICYCNDGQMCSTDSDHTITIVPHYVNYFPVRQRYYTCVALSSLHECSRGERAIYDLVPETPELTSVEVLCKCSSPKVYLKVGTARYVCARPPRLTPSARHLHDDPRRTS
>magus.TRINITY_DN1849_c0_g2_i1_frame_2_0.trim0	supFam:putative MSRLF	tpm:2585.28	len:1212	ML:3	logit:neuro:bp
MSRLFLVLLAISVLTLYTDSTQGHDGGTDLSSRPVARAARDHASPALFRKFRARTNVRSRRTGQAFNDDSGDGNNNGDDDDDDGSPSDPDDDDSDD
>gloriamaris.TRINITY_DN2913_c0_g2_i1_frame_1_1.trim0	supFam:putative MSRLF	tpm:244.90	len:1250	ML:3	semiS:neuro:bp
MSRLFLVLLAICVLALHTDSTQGHDGGTDKSSRPVARAARDHTSPGLFRKFRARANVRRRIGRAVEDVPGTEEEEEWNEEWGYYHQYTWFHPIPHMFSHVHHFH
>coronatus.TRINITY_DN755_c1_g1_i2_frame_3_0.trim0	supFam:putative MSCLF	tpm:81.49	len:707	ML:3	logit:neuro:bp
MSCLFLVLLVISIITLHTDSSQGTDGRTDVGSGPGQGFQGKLRVRIFRRDGIDDKTGSEQEEEEDEEDEFFERRQAVQKRGIRRVKKWNINKKY
>textile.TRINITY_DN9249_c0_g16_i4_frame_3_0.trim0	supFam:putative MPRLF	tpm:25.98	len:481	ML:3	logit:neuro:bp
MPRLFLILLAISAITVWADASQADDGGPDKSSRLLSRAAWDRAYSGFSGRLQAAMELSQRRSFEDSSAFPTDPPGRSLDSQQNMQLTLLKKLVSN
>imperialis_MP.TRINITY_DN472_c1_g1_i1_frame_1_0.trim0	supFam:putative MKFFT	tpm:547.33	len:1142	ML:3	semiS:neuro:bp
MKFFTCLLLLLVVLTVVFDNVDACDRSCTGVMGHPSCATCCACFTSAGKRHADGQHSRMKVRTGAKNLLKRMPLH
>textile.TRINITY_DN8114_c0_g2_i1_frame_3_0.trim0	supFam:putative MLSML	tpm:519.50	len:755	ML:3	semiS:neuro:bp
MLSMLAWTLMTAMVVMNAKSHTTCPTSTEIDSCSNDNNACGKDVSGSCSSLCNCGNGQTCFTDSNHTITLVPYYTEDGPFEKKYYTCGDPSELDECYDIDKALEVNESDDPNSVEVLCHCPSDKIYLWIHRGYYICITPPQP
>magus.TRINITY_DN6218_c0_g1_i1_frame_1_0.trim0	supFam:putative MKAVA	tpm:666.92	len:509	ML:3	logit:neuro:bp
MKAVAVFMIVALAVAYGQFFCPESIDELNCLETQPNSVACMQSSDDNSYSYVCGYCGKKKEHCFGNKVAVQDYYCQTNGIANTCGGAA
>terebra.TRINITY_DN1109_c0_g1_i1_frame_2_0.trim0	supFam:putative MKAVA	tpm:1875.43	len:508	ML:3	logit:neuro:bp
MKAVAVFLVVALAVAYGQFFCPDNENDPLNCVETKPFEATCMKSKDGTYSYVCGYCGTKNETCFGEKVPISDYSCKIRKVVNNCGGPVV
>coronatus.TRINITY_DN1054_c0_g1_i1_frame_2_0.trim0	supFam:putative MRTSG	tpm:65.37	len:579	ML:3	semiS:neuro:bp
MRTSGRLLFLCLAVGLLLESQAHPIADDGDATRNVASDGTSVELSEILERGQDSSAEKEQKKAHVYFYVDPFPTNGGIPDYLLPAW
>gloriamaris.TRINITY_DN2395_c0_g1_i1_frame_1_0.trim0	supFam:putative MKAVA	tpm:2481.56	len:538	ML:3	logit:neuro:bp
MKAVAVFLVVALAVAYGQFFCPDNENDPLNCVETQGSVATCMRSTLDKSHSYVCGYCGKKKESCFGNKVPVADYDCKMRKIANPCGSAR
>terebra.TRINITY_DN4972_c0_g1_i1_frame_3_0.trim0	supFam:putative MLRLP	tpm:15.85	len:722	ML:3	logit:semiS:neuro
MLRLPIFLIFLLLLSPAASFPVESKFENLWTQMLSRDLGEEHHTNNRKQFPVLCCKNPNSPCDPC
>virgo.TRINITY_DN929_c0_g1_i1_frame_1_0.trim0	supFam:putative MSGLG	tpm:27.72	len:550	ML:3	logit:semiS:neuro
MSGLGIMLLTLLLLVSLETSLKGRGEGQTVSCNKNQQGSRKILLRRALQKLRKPPRGTKKSASFDFLVTAFVA
>imperialis_MP.TRINITY_DN526_c0_g1_i1_frame_-1_0.trim0	supFam:putative MLSFV	tpm:110.93	len:682	ML:3	logit:semiS:neuro
MLSFVSLVVMAVFCCQTSLSAFINLGYGCVDRGVQYHPDQLWYHSGECARYGCFNPDNPMAYKVTCPKYPIPDCHYRLVSSPDSPFPKCCISPVCV
>textile.TRINITY_DN9249_c0_g22_i1_frame_3_0.trim0	supFam:putative MPRLF	tpm:66.93	len:448	ML:3	logit:neuro:bp
MPRLFLILLAISAITVWADASQADDGGPDKRSRLLSRSARDHAYSGFSRRLQATMEFSQRRSMEDAPAFPTDPPGRSLDS
>gloriamaris.TRINITY_DN3174_c0_g1_i1_frame_2_0.trim0	supFam:putative MLSML	tpm:30.01	len:639	ML:3	semiS:neuro:bp
MLSMLAWTLMTAMVVMNAKSDTTCPTSTNIVSCVNDNDACGKDVSGSCSSICNCKNGQTCSTDSNHTIILVPYYTEYGPYIKNYYTCVDPSDLDGCSIAQKSVNVSVSEAEDPNSVEHNRTVEHATT
>textile.TRINITY_DN8114_c0_g2_i2_frame_3_0.trim0	supFam:putative MLSML	tpm:663.21	len:758	ML:3	semiS:neuro:bp
MLSMLAWTLMTAMVVMNAKSHTICPTSTNLCVNDNDACGKDVSGSCSSICNCKNGQPCSTDSSHTIILVPRYTEDGPYIKNYYTCVDPSELVGCAGAQKSVNVSVSEAQDPNSAQVLCYCPPSKINIWALNFQHYICVTPPQP
>coronatus.TRINITY_DN678_c0_g1_i1_frame_-1_0.trim0	supFam:putative MGKLT	tpm:136.88	len:718	ML:3	logit:semiS:neuro
MGKLTALLFLVPVLVLTQDMLQSDEDRNTPTSVSNNCGSRCGQWGGVATHGAGRGTGSRRQTDKPLSRRSHHREARVPHRLTGCKREGLACEERTECCHHLICKESVCKRVSPGPGRAWDDRAAPSLQQTP
>marmoreus.TRINITY_DN587_c0_g1_i1_frame_-1_0.trim0	supFam:putative MRLST	tpm:105.44	len:840	ML:3	logit:semiS:neuro
MRLSTMHSVILMLLLMFAFDNVDGDGPGQTARDVDNGKFTSSLRSEGKPASLFMLHKRSKSCSSKQCSECRPGCLCNTYGQCEDIGK
>virgo.TRINITY_DN3256_c0_g1_i1_frame_-2_0.trim0	supFam:putative MSHLF	tpm:92.83	len:1606	ML:3	semiS:neuro:bp
MSHLFLVLLAMSVLTVHTDPTQGHDGGMDKSSRPMARAARDHVSAALFRKFRARNNFRLRDSTISDHTTTLGGTHISMSGVKRLLALKKFMQNRKSFSVYNLHKMPS
>ebraeus.TRINITY_DN989_c0_g1_i1_frame_1_0.trim0	supFam:putative MSRLF	tpm:42.93	len:1034	ML:3	logit:neuro:bp
MSRLFLVLLAISVLTLHTDSIQDHDGGADKSSGPVARAARDKASPALFRKFRARANVRSRRIGRAVEDFPGAEEEEEDEELDDGRKALLAKKIKNKFFHLYHLHRL
>coronatus.TRINITY_DN200_c0_g1_i1_frame_-2_0.trim0	supFam:putative MMTLR	tpm:156.32	len:485	ML:3	logit:semiS:neuro
MMTLRHVLLFTLLLLPLATIRADVYACSKWVSGTGWEVRRCHTNADCTPNCGTHFRCRCQPGTVRCPGGAGCFHSS
>magus.TRINITY_DN17366_c0_g1_i1_frame_3_0.trim0	supFam:putative MQKAT	tpm:304.73	len:568	ML:3	logit:semiS:neuro
MQKATVLILTILLLLPLATIQDDEGGQEKTAQTVPHSWCGLSGQPCCDNEVCSNDRLDCKEGTCKLIYMGP
>coronatus.TRINITY_DN63_c0_g1_i1_frame_1_0.trim0	supFam:putative MSRLF	tpm:47.83	len:1039	ML:3	logit:neuro:bp
MSRLFLVLLAISVLTLHTDSTQDHDGGADKSSGPVARAARDKTSPALFRKFRARANVRSRRIGRAVEDFPGGEEEEEDEELDDGRKALLAKKIKNKFFHLYGLHRL
>magus.TRINITY_DN12283_c0_g1_i1_frame_3_0.trim0	supFam:putative MGLSL	tpm:496.18	len:1019	ML:3	logit:semiS:neuro
MGLSLKRSAVVLLFLLFALDGFAEVPPGQGTRAKDEQEAMSSHGSLRSEEKMNSFWRLAAPRMRVDCSGTPCQNGECGGDCSCRQANSTHRECQPNDSE
>coronatus.TRINITY_DN755_c1_g1_i4_frame_1_1.trim0	supFam:putative MSRLF	tpm:86.27	len:776	ML:3	logit:neuro:bp
MSRLFLVLLVISVITIHTDSSQGTDGSTDVGSRPMSRAATVHGVQGKLRVRAFRRDGIDDLTGSEQGEEEDEEDEFFERRQAVQKRGIRRMKKWNINKKY
>imperialis_MP.TRINITY_DN240_c0_g1_i1_frame_-2_0.trim0	supFam:putative MSRLF	tpm:315.66	len:439	ML:3	logit:neuro:bp
MSRLFLILLVIFVITLETDASRADDGGTEKARPYTNLKGTFDRIAYNSYFDGEFDNK
>virgo.TRINITY_DN4179_c0_g1_i1_frame_-2_1.trim0	supFam:putative MSRLF	tpm:1058.62	len:1228	ML:3	logit:neuro:bp
MSRLFLILLVISVITLKTDASQADDGGLDKRSSLLSRAAGDNAYSGFSRKLRAAIKRSRRDAMDDPAVHPTPSPGRSLGSQ
>marmoreus_MP.TRINITY_DN598_c0_g1_i1_frame_3_0.trim0	supFam:putative MSRLF	tpm:656.16	len:1155	ML:3	logit:neuro:bp
MSRLFLVLLAISVLTLHTDSIQGHDSATDKSSRPTARAARDHASPALFRKFRARANVRRRIGRAVEDATGNEEEEEDSEEPENGRKALLARKIQNKFFHVYHLHRLNL
>coronatus.TRINITY_DN174_c0_g1_i1_frame_2_0.trim0	supFam:putative MPRLF	tpm:12.75	len:517	ML:3	logit:neuro:bp
MPRLFLILLAISVITLKADASQADDGGPDNWSRLLSRAAGDHAYSGFSRKLQAAIKRRDAMDDPVIFPTEPPGRSINSQQNM
>coronatus.TRINITY_DN1034_c0_g1_i1_frame_1_0.trim0	supFam:putative MKSAV	tpm:32.56	len:788	ML:3	semiS:neuro:bp
MKSAVFMMALSMSIFTDFTMASATPDVLCSTPGELCTTIGGTCGEYYHWKGQNYCFRFCECDVGMACPTDEAHAIVRGTETHPLTHYTCQPISEFPVCEVDQVAIVNNDTGLLRVVKCICPWVYAYDSNSSHICKD
>ebraeus.TRINITY_DN659_c0_g1_i1_frame_-1_0.trim1	supFam:putative MLSML	tpm:19805.32	len:847	ML:3	logit:neuro:bp
MLSMLAWTLMTAMVVMNAHGQVCPTMTDSYTGENECFYDNNLCGKEVSGSCSSRCYCKNGGRCSTDSDHTITVVQSYINGYPEKRYYTCVALSSLNECAVREKALFVLAPEAADPISVKVLCRCPFPKVYLQTGRSRPHICSYNPRRRG
>marmoreus.TRINITY_DN8834_c0_g1_i1_frame_2_0.trim0	supFam:putative MKSAV	tpm:7.61	len:688	ML:3	semiS:neuro:bp
MKSAVFMMALSMSIFIDFTMESATPAVPCSIPKKLCITTGGTCGEYYHWSGTNYCFRFCECDVGMGCPTDEAHAIVRGNVTHPMTHYTCQPISEFKECKVNDVAIVFAQIGLLREVKCICPGVYVYDGNRSDICRD
>terebra.TRINITY_DN3808_c0_g1_i1_frame_2_0.trim0	supFam:putative MLKMA	tpm:22.83	len:428	ML:3	logit:semiS:neuro
MLKMAVLLLAILLLLPLATAQDDKRVHGEAAQNDDILSKRFCRRVGEDCDEMQHVVCCTEPRNLECIGLKHHPLRKVCTEVSQK
>terebra.TRINITY_DN3808_c0_g2_i1_frame_2_0.trim0	supFam:putative MLKMA	tpm:24.32	len:425	ML:3	logit:semiS:neuro
MLKMAVLLLAILLLLPLATAQDDKRVHGEAAQNDDISKRFCRRVGEDCDEMQHVVCCTEPRNLECIGLKHHPLRKVCTEVSQK
>imperialis_MP.TRINITY_DN276_c0_g1_i1_frame_1_0.trim0	supFam:putative MKAVA	tpm:369.34	len:479	ML:3	logit:neuro:bp
MKAVAVFLVVSLAVAYGQFFCPSSKNEPLNCLETMATTATCMKSTKDGTFSYVCGYCGKKKETCSGDKVPVTDYNCRVKNIANLCGGPLH
>marmoreus.TRINITY_DN8571_c0_g1_i1_frame_1_0.trim0	supFam:putative MKAVA	tpm:77.63	len:486	ML:3	logit:neuro:bp
MKAVAVFMIVALAVAYGQFFCPESVNDPLNCLETMANTATCMKSSVDGSYSYVCGYCGKKKETCFGNKVAVQDYYCQTNGIANSCGGAAQ
>coronatus.TRINITY_DN517_c0_g1_i1_frame_3_0.trim0	supFam:putative MKTVA	tpm:1621.49	len:531	ML:3	logit:neuro:bp
MKTVALFLVVAVAVAYGQFFCPDSEDDPLNCLETQATGATCMKSTEDDTYSYVCGYCGKKKASCFGKKVPSSDYNCQINKIPNHCGGPVM
>coronatus.TRINITY_DN755_c1_g1_i7_frame_3_0.trim0	supFam:putative MSCLF	tpm:65.10	len:733	ML:3	logit:neuro:bp
MSCLFLVLLVISIITLHTDSSQGTDGSTDVGSRPMSRAATVHGVQGKLRVRAFRRDGIDDLTGSEQGEEEDEEDEFFERRQAVQKRGIRRMKKWNINKKY
>textile.TRINITY_DN5626_c0_g1_i1_frame_1_0.trim0	supFam:putative MKAVA	tpm:6208.73	len:545	ML:3	logit:neuro:bp
MKAVAVFLVVALAVAYGQFFCPDSENDPLNCVETMGTLATCMKSKSGKSYSYACGYCGKKKESCFGDKMPVDAYDCQVRNIANPCGGSAL
>terebra.TRINITY_DN1109_c0_g2_i1_frame_2_0.trim0	supFam:putative MKAVA	tpm:1884.26	len:508	ML:3	logit:neuro:bp
MKAVAVFLVVALAVAYGQFFCPDNENDPLNCVETKPFEATCMKSKDGTYSYVCGYCGTKNETCFGEKVPISDYSCKSRRVVNNCGGPVV
>textile.TRINITY_DN8091_c0_g1_i1_frame_2_0.trim0	supFam:putative MTRNM	tpm:10.27	len:729	ML:4	bp:logit:semiS:neuro
MTRNMKMTFSGFVLIVLVTTVVGWPDHRGEVSDNLSHCRLPEFRLCLLECWIEDERYCFPGCTFGILLEHGFHTIRPDCNVFKFCYYRCILLGKTEAHCWNGTAASVTGDMADLETC
>virgo.TRINITY_DN4266_c0_g1_i1_frame_3_0.trim0	supFam:putative MHTLE	tpm:2243.58	len:1262	ML:4	bp:logit:semiS:neuro
MHTLEMMLLILLLLPLAPGEGDGRAVGGDRNPSEARSALKRFLQRPARGMDRRQCTVCTDTLCCEPGTSCGTGTTHHNYGEPACV
>terebra.TRINITY_DN3219_c0_g1_i1_frame_1_0.trim0	supFam:putative MPGSR	tpm:586.68	len:691	ML:4	bp:logit:semiS:neuro
MPGSRVALLAFLLLLSLVNNLQGGGEGQTMHHDKHRQTVRKLFALGRKMKRYGSCELDSPIGDDCTGTQICCTPPGSWSGECKEIDECYD
>coronatus.TRINITY_DN1786_c0_g1_i1_frame_-3_0.trim0	supFam:putative MDMKM	tpm:895.95	len:629	ML:4	bp:logit:semiS:neuro
MDMKMTFSGFVLVVLVTTVVGSSVRRGEVSSNLNHCQLPAFRKCLLGCWSLNCNCDCFAYCTTVLAAEYGTVTNEPDCEIFKDCYYRCYVLGKPEDHCWEGTAGSVTGEVTDLETC
>terebra.TRINITY_DN1986_c0_g1_i1_frame_1_0.trim0	supFam:putative MGFFL	tpm:515.07	len:423	ML:4	bp:logit:semiS:neuro
MGFFLMLTVAVLLTSLTCTDGAPAEKSELRRRDDDCSWDCTTCRSDLPCGCCGNVICHSSGVCQLVSDNTYNYYDSHY
>coronatus.TRINITY_DN749_c1_g2_i4_frame_-2_0.trim0	supFam:putative MSKTG	tpm:765.59	len:746	ML:4	bp:logit:semiS:neuro
MSKTGIVLVVLYLLSSPVNLQQNEDNKAFSQIRSPTQIRQRPKCFNCFPNDKGHCVGTCCPNTGDVCRGSIRGCGCLHPDRG
>ebraeus.TRINITY_DN721_c1_g1_i1_frame_2_0.trim0	supFam:putative MKFST	tpm:413.97	len:524	ML:4	bp:logit:semiS:neuro
MKFSTFVMVLMAAVLLTSILETEARRSFRARLKAKRFDQDDYLERVEEICEGTNRDCRGQPDGSTCCRNSHCSQGVCYLNF
>coronatus.TRINITY_DN932_c0_g1_i1_frame_-3_0.trim0	supFam:putative MNCLQ	tpm:12.79	len:751	ML:4	bp:logit:semiS:neuro
MNCLQPLLVLLLISTITALYQDGRATQRGRKTIGTMSDLLNIQKRQCDYGCPTTCPGGRSSECCDGITCSWNRDVNKYFCVGCGGGGGE
>virgo.TRINITY_DN2656_c0_g1_i1_frame_3_0.trim0	supFam:putative MARFL	tpm:1920.04	len:727	ML:4	bp:logit:semiS:neuro
MARFLSILLCIAMAVALAAGIYYPVPEPIESCSTNDVSRTEVYSDLYGVYKPQHTYCTCASGEVYFAAEDTITSSTTSSYKIYVCGAATHSCTGGTLPVTDSDDEGPRRMQCTCGEYNYFISRLGWHVRCK
>magus.TRINITY_DN7353_c0_g1_i2_frame_3_0.trim0	supFam:putative MGSMN	tpm:83.21	len:535	ML:4	bp:logit:semiS:neuro
MGSMNIYLCLAFLLLLASTIVDSGVLDKIETARTWRRDEGQCDQCSCATLKKPECVSRMSCITCHSTNWRCNGDDCFCTQIHGGFCVTPSECKVEEC
>striatus.TRINITY_DN7858_c0_g1_i1_frame_3_0.trim0	supFam:putative MGSMN	tpm:15.64	len:512	ML:4	bp:logit:semiS:neuro
MGSMNIYLCLAFLLLLASTIVDSGLLDKIETARTWRRDEGQCDGCSCATLKKTRMRIAYELHYMSLNRLAM
>gloriamaris.TRINITY_DN3526_c0_g2_i5_frame_1_1.trim0	supFam:putative MPRLF	tpm:1449.19	len:1291	ML:4	bp:logit:semiS:neuro
MPRLFLILLAISAITVWADASQGDDSGTEKRFWPMPDADLKGTFDKINHYSDFDNGLENGK
>imperialis_MP.TRINITY_DN453_c0_g1_i1_frame_-1_0.trim0	supFam:putative MSKSG	tpm:1630.57	len:1748	ML:4	bp:logit:semiS:neuro
MSKSGMLLFVLLLLLPLAIPELAPAGRSVTHHFRDFGAKRSVPISCVNPSTPNLQGSWQDKKCCSTKLCSPTNCCESSTCSCVEGSCQCL
>ebraeus.TRINITY_DN500_c0_g1_i1_frame_3_0.trim0	supFam:putative MHRLE	tpm:1659.69	len:492	ML:4	bp:logit:semiS:neuro
MHRLEMMLLVLLLLPLATGEGDGRAVGGDRNPNKARSATTRLLQGPARRMDGRNCTPCGPGLCCIPGKSCETSTHHGTFGQPACV
>terebra.TRINITY_DN3810_c0_g1_i2_frame_1_0.trim0	supFam:putative MSRLF	tpm:825.77	len:942	ML:4	bp:logit:semiS:neuro
MSRLFLVLLAMAVLAFHSGSTQGHDGGMDKSSRPVARAATDHASPALFRKFRARDNFRVRGRAVNDLTGDYDRRDLLKSRKHRGFNDNNLRQMFYYIISI
>textile.TRINITY_DN8091_c0_g2_i1_frame_2_0.trim1	supFam:putative MTMYM	tpm:125.89	len:724	ML:4	bp:logit:semiS:neuro
MTMYMKTTFGGFVLVVLVITVVGTSGHRGESPNNLIHCRLPEFRFCLYRCWIEEERNCFSNCTFEIGKNLGFHTHGLDCTVFKICYYRCYLFGRPEAHCWNKAAETVTGEVTDLDVC
>terebra.TRINITY_DN3350_c0_g8_i5_frame_2_0.trim0	supFam:putative MSTLG	tpm:4510.57	len:894	ML:4	bp:logit:semiS:neuro
MSTLGMVLLLLLLLLPLGNSDGDGDRQAVDRDRTASEARDAPRLHLRRHMDHGRSADKRCPKWCGSNCCPSSSCECSYVGQHTSEPSCSCPGRK
>virgo.TRINITY_DN2084_c0_g1_i1_frame_1_0.trim0	supFam:putative MNCLQ	tpm:1542.00	len:1074	ML:4	bp:logit:semiS:neuro
MNCLQLLLVLLLISTIAALYRDGRATQRRGRSIGTMSNLLNIQTRQCPPGCPVRCPDRDECCDDVLCTYIEPGGDYFCIGCGGGGGE
>coronatus.TRINITY_DN400_c0_g1_i1_frame_2_0.trim0	supFam:putative MNIYL	tpm:1446.67	len:572	ML:4	bp:logit:semiS:neuro
MNIYLCLAFLLLLASTMVDSALRDKTEAFRTWRRKGRDENQCPECRCSELKTASCEESKYCHPEARCPTSPSCNNGKCLCSHFLGGRCVRRSECNDNVC
>ebraeus.TRINITY_DN489_c0_g1_i1_frame_3_0.trim0	supFam:putative MKSAV	tpm:26.95	len:696	ML:4	bp:logit:semiS:neuro
MKSAVSMMALSMSIFTGFTMASATPDVLCITPVGQLSELCTTIGGTCAEYYHWKGKNNCSRFCECDVGVACPTDEAHAIVRGTVKRPLTHYTCEPITEFPKCEVDDVAIVNSGPGLRRVVKCICPWKYMYDGNSSHICKD
>marmoreus.TRINITY_DN2074_c0_g2_i1_frame_-2_0.trim0	supFam:putative MSMDM	tpm:238.80	len:608	ML:4	bp:logit:semiS:neuro
MSMDMKMTFSGFMLVVLVTTVVGWHYHRGEVADNLNHCRLPEFRLCLLECWDSDEGHCFARCTLVMAEAHGPHTNAFGCQVFKICYHRCILFGKFENLCWNGAAETVTGTTADLELC
>ebraeus.TRINITY_DN3362_c0_g1_i1_frame_2_0.trim0	supFam:putative MSRLF	tpm:111.20	len:722	ML:4	bp:logit:semiS:neuro
MSRLFLVLLVISVITLHTDSSQGTDGSTDVGSGPSHGYQRKLRVRIFRRTSFDDKTGSEQEEEEEP
>coronatus.TRINITY_DN731_c0_g3_i3_frame_2_0.trim0	supFam:putative MSTLG	tpm:226.03	len:1689	ML:4	bp:logit:semiS:neuro
MSTLGMMLLILLHLLPLATVDGDRTTIRGHRSARFLKSVIKRSCVQETPCPSNKWCCENCCTSSDCQCGFVGDPHFKHLVCAC
>textile.TRINITY_DN9129_c0_g1_i4_frame_2_0.trim0	supFam:putative MRTSG	tpm:372.33	len:500	ML:4	bp:logit:semiS:neuro
MRTSGKLLLLCLAVGLLLESQAHPNADAGDASRDVGSDRTSVELSKMLKGWQAEKGQRKASARKPSYIYPPPGGRSFY
>terebra.TRINITY_DN2976_c0_g1_i1_frame_1_0.trim0	supFam:putative MGVYL	tpm:440.36	len:483	ML:4	bp:logit:semiS:neuro
MGVYLLLTVTLLLTSFTGGDAGPRHANGHFVRRDCQTGCVGCHNPAGCCCGGQVCVNNNRCESGTG
>gloriamaris.TRINITY_DN2406_c0_g1_i2_frame_3_0.trim1	supFam:putative MTMDM	tpm:257.90	len:629	ML:4	bp:logit:semiS:neuro
MTMDMKMTFGGFALVVLVITVVGTSGHRGEFPNNLVHCRLPEFRFCLLTCWIEDGRNCFSNCTFEIGKNLGFHTHGFDCTVFKVCYYRCYLFGRPEAHCWNKAAATVTGEVAELDVC
>ebraeus.TRINITY_DN449_c0_g1_i1_frame_-3_0.trim0	supFam:putative MKMSA	tpm:196.36	len:458	ML:4	bp:logit:semiS:neuro
MKMSATLIVLLVLGLSFTDGALHRTINGRGASGPHNRDAMGQLIPRGKCGDRCPSGICNVDGTCRD
>ebraeus.TRINITY_DN90_c0_g1_i1_frame_1_0.trim0	supFam:putative MRCHL	tpm:133.29	len:395	ML:4	bp:logit:semiS:neuro
MRCHLLLTIALLLTSFNGGDAGPMQAYRHFVRRDCQTGCVGCNNPNGCCCGGQVCVDDTRCE
>coronatus.TRINITY_DN574_c0_g1_i1_frame_-1_0.trim0	supFam:putative MSRLF	tpm:127.14	len:462	ML:4	bp:logit:semiS:neuro
MSRLFLILLVIFVITLGTDASQADDGGTKKRSWPMSHADLKGIFDKIGHSGFGGGFEDGK
>terebra.TRINITY_DN1970_c0_g1_i1_frame_3_1.trim0	supFam:putative MNFSV	tpm:282.63	len:925	ML:4	bp:logit:semiS:neuro
MNFSVIFILALVLTQSMTDGFILPAENEGRTFSQQSSDSMDLQTIQGKTRNLCPNCPRGCHVTLVCIGPNESVPPMATGPPQRKEPLVD
>ebraeus.TRINITY_DN659_c0_g1_i2_frame_-1_0.trim1	supFam:putative MLSML	tpm:18560.82	len:842	ML:4	bp:logit:semiS:neuro
MLSMLAWTLMTAMVVMNAHGQVCPTMTDSYARENECHYDHNLCGKEVSGSCSSLCNCKNSQECSTDSDHTITVVKRYVNNQPERKRYYTCVALSSLNECSGTQEALYVLTPEANELKSVKVLCRCPSTKVYLLARNPQRYVCTTAAQLSTRTT
>ebraeus.TRINITY_DN794_c0_g2_i2_frame_-3_0.trim0	supFam:putative MSRLF	tpm:2350.21	len:1430	ML:4	bp:logit:semiS:neuro
MSRLFLILLAISVITVWVDAFQADDSGLDKKSRPLSRAARDHANSDFFGKLQAAELDRHRRFLLDAAFYNPHANHLHKMLLFQTTSQRSGF
>ebraeus.TRINITY_DN396_c0_g1_i1_frame_-3_0.trim0	supFam:putative MSKMG	tpm:37.67	len:629	ML:4	bp:logit:semiS:neuro
MSKMGIVLVVLYLLSSPVNLQQNEDDKAFSEIESPTLTRVLRCQKCKPNSSGFCEGTCCKAAFTCQAGHWGCSCVTGTHDYGLTTSG
>magus.TRINITY_DN22877_c0_g1_i1_frame_2_0.trim0	supFam:putative MKIYL	tpm:344.62	len:525	ML:4	bp:logit:semiS:neuro
MKIYLCLAIVLLVASAIVGLALHKTKTARNWRHTERDESQCERNECRCNNVTKGICVPKDECSASCETNSTCRNGTCLCKYFHLGFCVPKSCCSHEAC
>coronatus.TRINITY_DN1446_c0_g1_i1_frame_2_0.trim0	supFam:putative MKMYL	tpm:5.64	len:357	ML:4	bp:logit:semiS:neuro
MKMYLCLAIVLLLASAIAGSALDKTETARNWRREERDPELCEECKCSNLKEGICVDSMDCSGTCEGGCENHDCKCDYFRAGICVSKSDCNDKVC
>imperialis_MP.TRINITY_DN318_c0_g1_i1_frame_2_0.trim0	supFam:putative MSTLG	tpm:2031.44	len:590	ML:4	bp:logit:semiS:neuro
MSTLGMMLLILLLLVPLATFADDGPTMRGHRSAKLLAHTTRDSCPSGTNCPSKICCNGNCCSKSSCRCETNQATKERVCVC
>virgo_MP.TRINITY_DN611_c1_g1_i3_frame_3_0.trim0	supFam:putative MSTLG	tpm:2403.01	len:650	ML:4	bp:logit:semiS:neuro
MSTLGMVLLLLLLLPLGNSDGDGNRQAMDRDRTASEARGAPRLHLRRLMDHGRSADKRCSTIRCGSKCCSSSSCECGYVGSQSNERSCNCPTGK
>striatus.TRINITY_DN7513_c0_g1_i2_frame_2_0.trim0	supFam:putative MSRLF	tpm:20.78	len:441	ML:4	bp:logit:semiS:neuro
MSRLFLILLVISVITLGTDASQADDSGTEKRFLQMANDDLKGVIDKIGDNNNFNKGLGGGR
>magus.TRINITY_DN8702_c1_g1_i1_frame_2_0.trim0	supFam:putative MRMMF	tpm:70.14	len:810	ML:4	bp:logit:semiS:neuro
MRMMFTVFLLVVLTTTVVSFPSDRGKSISELSCFVTWRQSAFVALNRSVLHCISLHCFAVRCCAVNWSLLCSSVL
>virgo.TRINITY_DN1713_c0_g1_i1_frame_-1_0.trim0	supFam:putative MGFFL	tpm:6336.61	len:514	ML:4	bp:logit:semiS:neuro
MGFFLMLTVAVLLTSLTCTDGAPAEKLELKRTDDDCTWDCVTCSNDLPCGCCGNVICHDNGVCQLVSDYTYNYYGSYY
>coronatus.TRINITY_DN749_c1_g2_i2_frame_-1_0.trim0	supFam:putative MSKIG	tpm:3632.35	len:834	ML:4	bp:logit:semiS:neuro
MSKIGIVLVVLYLLSSPVNLKRNQDNKAFSKIRSPLQIRERPECYNCFANTDGHCVGTCCPNTGDICRGSIRGCGCLPPDTTRG
>imperialis_MP.TRINITY_DN429_c0_g2_i1_frame_2_0.trim0	supFam:putative MKFPT	tpm:279.25	len:632	ML:4	bp:logit:semiS:neuro
MKFPTFVMVLMAAVLLINVLETEATTSFIAGAKAKKSSERSASTWCERENDCFMKPIGTHCCGGKGICWHYAVCIPTPSG
>virgo.TRINITY_DN4538_c0_g1_i1_frame_-3_0.trim0	supFam:putative MSRLF	tpm:2884.76	len:690	ML:4	bp:logit:semiS:neuro
MSRLFLVLLAMAVLTFHSGSTQGWRYGGDGGTDKSSRPVARAARDHASPALFRKFRARNNFRVRGPAVSNLTGDYDRRDLLKTGKHYRGFNDNNLRPMLYYIIFV
>terebra.TRINITY_DN3810_c0_g1_i3_frame_1_0.trim0	supFam:putative MSRLF	tpm:1635.98	len:1000	ML:4	bp:logit:semiS:neuro
MSRLFLVLLAMAVLAFHSGSTQGHDGGTDKSSRPVARAATDHASPALFRKFRARDNFRVRGRAVNDLTGDYDRRDLLKTRKRYMGYGFNGLSSMFYYIIILF
>coronatus.TRINITY_DN582_c0_g1_i1_frame_1_0.trim0	supFam:putative MRVYL	tpm:269.27	len:492	ML:4	bp:logit:semiS:neuro
MRVYLLLIVTLLLTLSTGGDAGPRRANGLQKHFVRRDCGRGCVGCDNPNGCCCGGQVCVNGNHCEYRSN
>virgo.TRINITY_DN4486_c0_g1_i1_frame_1_0.trim0	supFam:putative MSTLG	tpm:7942.96	len:1397	ML:4	bp:logit:semiS:neuro
MSTLGMVLLLLLLLPLGNSDGDGDRQAVDRDHTASQAHSAPRLRVRRLMAHGRSADKRCSTIQCGDDCCSSSSCECDITGQHGSEVGCVCPTGK
>virgo.TRINITY_DN2960_c0_g1_i1_frame_-1_0.trim0	supFam:putative MNFSV	tpm:925.76	len:642	ML:4	bp:logit:semiS:neuro
MNFSVMFILALVLTQSMTDGFILPADNEGRTFSRQSPDSMDLQTIQGKTRNLCPNCPRGCHMTLVCIGPNESVPPMATGPPHRRNL
>terebra.TRINITY_DN3001_c0_g3_i2_frame_1_0.trim0	supFam:putative MHTLE	tpm:664.61	len:1004	ML:4	bp:logit:semiS:neuro
MHTLEMMLLILLLLPLAPGEGDGRAVGGDRNPNEARSTLKRFLQRPARRMDRRECTQCTPTLCCGPGTSCGTGTTHHNYGEPACV
>textile.TRINITY_DN9129_c0_g1_i3_frame_2_0.trim0	supFam:putative MRTSG	tpm:5860.99	len:506	ML:4	bp:logit:semiS:neuro
MRTSGKLLLLCLAVGLLLESQAHPNADAGDASRDVGSDRTSVELSKMLKGWQAEKGQRKASARDEEGGFYIFDPNRRSFY
>imperialis_MP.TRINITY_DN183_c0_g1_i1_frame_-3_0.trim0	supFam:putative MARFL	tpm:2413.79	len:718	ML:4	bp:logit:semiS:neuro
MARFLSILLCFAMATGLAAGIRYPDRVLGRCSTHDLSKMEIDTNLDGVYSPHRSFCTCGSGEVYFTAKDRRNHSNYRVYVCGMPTEFCTAENPVRDPKKGNRWLQCRCRQYKMVIYRDWLVLCE
>coronatus.TRINITY_DN296_c0_g1_i1_frame_3_0.trim0	supFam:putative MSKIG	tpm:65.95	len:362	ML:4	bp:logit:semiS:neuro
MSKIGIVLVVLYLLSSPVNLKRNEDNKAFSKVRSPTQIRQRPECFNCVRNDRGYCVGTCCPGGVCAGGLHGCGCHYPATTRG
>terebra.TRINITY_DN2066_c0_g1_i1_frame_1_0.trim0	supFam:putative MMKIT	tpm:323.78	len:567	ML:4	bp:logit:semiS:neuro
MMKITLIICLLLIAFMNGDGSPGNTMHSRKLAGVAATIKRFQKNFLRRSCNNCPEEPCCFGDQCMADPGYEPFCGN
>virgo_MP.TRINITY_DN611_c1_g1_i6_frame_3_0.trim0	supFam:putative MSTLG	tpm:3257.02	len:466	ML:4	bp:logit:semiS:neuro
MSTLGMVLLLLLLLLPLGNSDGHGDRQAMDRDRTAGEARGAPRLHLRRLMDHGRSADKRCSTKWCGDDCCPSSSCECEIVGQQSSEVGCSCPIWRK
>coronatus.TRINITY_DN293_c0_g1_i1_frame_2_0.trim0	supFam:putative MSKTG	tpm:133.47	len:330	ML:4	bp:logit:semiS:neuro
MSKTGIVLVVLYLLFSPVNLKRNKDNKAFSKIRTPTQIRWPDCNTCYANDDGRCEGACCAGGACKGGNGGCGCVYHGTTRG
>coronatus.TRINITY_DN908_c0_g1_i1_frame_-3_0.trim0	supFam:putative MSASG	tpm:15.76	len:664	ML:4	bp:logit:semiS:neuro
MSASGRLLFLCLTLGLLSAFRAHPIADVGDAARGAGPDGGSLTQFRTLKERQATLSEKNTRNCDDPICPDRIATA
>gloriamaris.TRINITY_DN1813_c0_g1_i1_frame_2_0.trim0	supFam:putative MRTSG	tpm:527.27	len:345	ML:4	bp:logit:semiS:neuro
MRTSGRLLLLCLAVGLLLESQALPNADAGDATRDVGSDRTSVELSKMLKGWQAEKRQRKASARDEDGGFYIFYPDGRSFY
>virgo_MP.TRINITY_DN1621_c0_g1_i1_frame_-2_0.trim0	supFam:putative MVRFL	tpm:7.14	len:424	ML:4	bp:logit:semiS:neuro
MVRFLSILLCIAMAVALAAGIFYTQTEEPEKPCSTNEISKKKGDLNGDGVYTRGSTYCTCGGDEDHFVAVDTTKISTTTSQKIYVCGKQTEPCTADKLPVSDNEPRKMQCTCGGGYKFIPSNNFWSVRCQ
>terebra.TRINITY_DN3293_c1_g1_i1_frame_1_1.trim0	supFam:putative MNCLQ	tpm:2720.42	len:1088	ML:4	bp:logit:semiS:neuro
MNCLQLLLVLLLISTIAALYQDGRATQRRRRILGTMSNLLNIQTRQCPPGCPVRCPDRDECCEDVLCTYIEPGGDYFCIGCGGGGGE
>ebraeus.TRINITY_DN500_c0_g2_i1_frame_3_0.trim0	supFam:putative MHRLE	tpm:932.22	len:492	ML:4	bp:logit:semiS:neuro
MHRLEMMLLVLLLLPLATGEGDGRAVGGDRNPNKARSATTRLLQGPARRRDGRDCTPCSPDLCCNEGKECRPSTHQSHFNEPACV
>striatus.TRINITY_DN9100_c0_g1_i1_frame_2_0.trim0	supFam:putative MRCHL	tpm:30.60	len:500	ML:4	bp:logit:semiS:neuro
MRCHLLLTGTLLLMLFTAGDAGPRRANGLQRHFVRRDCQSGCVGCSNRAGCCCGNKYCDKDNTCQPNPVWL
>virgo.TRINITY_DN4316_c0_g1_i2_frame_-1_0.trim0	supFam:putative MWKTG	tpm:230.51	len:1020	ML:4	bp:logit:semiS:neuro
MWKTGVVLVVVCILCSPVNLQQNEDDKAVSEIKSSTLSRDRPDCYNCFADEYGVCRGTCCSSADTCRGTIRGCGCV
>coronatus.TRINITY_DN687_c0_g1_i1_frame_1_0.trim1	supFam:putative MKFST	tpm:1243.14	len:679	ML:4	bp:logit:semiS:neuro
MKFSTFVMVLMAAVLLTSILETEARRSFTARLKAKRFDPDDFLERVEEACEGTYRNCRGQPDGTTCCRNSHCFLGVCYISF
>terebra.TRINITY_DN3350_c0_g8_i2_frame_2_0.trim0	supFam:putative MSTLG	tpm:2631.58	len:1279	ML:4	bp:logit:semiS:neuro
MSTLGMVLLLLLLLLPLGNSDGDGDRQAVDRDRTASEARDASRLRLRRLMDHGRSADKRCSTIQCGDDCCSSSSCECDIIGQHGSEVGCVCPTGK
>ebraeus.TRINITY_DN1775_c0_g1_i1_frame_1_0.trim0	supFam:putative MARLL	tpm:4519.77	len:652	ML:4	bp:logit:semiS:neuro
MARLLSMLLCIAVAVVLAAGIQYSAESPMQQCSTHAVSKMEVYSNNQGKYELLDSYCSCDSGEAYFEAQDTTTSSSTVSSYKIYVCGMPTESCTGGTLPVTDSDNGPRRMQCTCGQYKYLVSASLGWHVRCK
>textile.TRINITY_DN9129_c0_g1_i2_frame_1_0.trim0	supFam:putative MRTSG	tpm:647.04	len:409	ML:4	bp:logit:semiS:neuro
MRTSGRLLLLCLAVGLLLESQAHPNADAGDASRDVGSDRTSVELSKMLKRWQAEKRQRKASARGNESESFYIFERNRGSFY
>ebraeus.TRINITY_DN296_c0_g2_i1_frame_3_0.trim0	supFam:putative MRFYL	tpm:65569.61	len:620	ML:4	bp:logit:semiS:neuro
MRFYLLLTVTLLLTLSTGGDAGPRRANGLPKHFVLRTCTGNCRLCGAICCCEPKVCRNNQCIDDK
>striatus.TRINITY_DN553_c0_g2_i1_frame_2_0.trim0	supFam:putative MSRLL	tpm:4.98	len:582	ML:4	bp:logit:semiS:neuro
MSRLLLVLLVISVITPWPAARQGSDGAMDRRSRPSASAARNHANTDFFRKRQAAANFRRFRRGMADPPVTDEKQNEVGGRHAI
>magus.TRINITY_DN7478_c0_g2_i1_frame_1_0.trim0	supFam:putative MSRLF	tpm:18.31	len:459	ML:4	bp:logit:semiS:neuro
MSRLFLILLVISVITLGTDASQADDSGTEKRFWQMPNDDLKGIIDSIGDQSDLDNKLGGGGK
>terebra.TRINITY_DN1970_c0_g1_i2_frame_3_1.trim0	supFam:putative MNFSV	tpm:270.86	len:864	ML:4	bp:logit:semiS:neuro
MNFSVMFILALVLTQSMTDGFILPAENEGRTFSLQSPDSMDLQTIQRITRNLCPNCPNGCHVDRTCI
>virgo.TRINITY_DN4179_c0_g1_i2_frame_-1_0.trim0	supFam:putative MSRLF	tpm:916.26	len:493	ML:4	bp:logit:semiS:neuro
MSRLFLILLVISVITVWVDASQADDSDTEKRSWPVPDADLKGTFDSIEHSSDFDNDIKDGK
>ebraeus.TRINITY_DN2971_c0_g1_i1_frame_1_0.trim0	supFam:putative MSRLF	tpm:29.09	len:270	ML:4	bp:logit:semiS:neuro
MSRLFLLLVAISVITVWLDASQTDDSSTEKRSRSMPDVDFNLQFDKIGDSSDFGKGFPKRK
>imperialis_MP.TRINITY_DN547_c0_g1_i1_frame_2_0.trim0	supFam:putative MKTGM	tpm:835.76	len:590	ML:4	bp:logit:semiS:neuro
MKTGMIICLLLIAFMDADGSPGDTLYSQKTADTDSGMKRFQKTFQKRRCVFCPKEPCCDGDQCMTAPGTGPFCG
>gloriamaris.TRINITY_DN3174_c0_g1_i4_frame_3_0.trim0	supFam:putative MLSML	tpm:181.93	len:707	ML:4	bp:logit:semiS:neuro
MLSMLAWTLMTAMVVMNAKSQTTCPTSTNIDSCSNNNNTCGKDVSGSCSSLCNCQNGQTCFTDSNHTITLVPYYTEDGPFEKRYYTCRDPSELDECYDINKALEVSESDDPNSVEVLCHCPSDKIYLWVHLQYYVCVLPPQPDS
>virgo.TRINITY_DN2163_c0_g1_i1_frame_-3_0.trim0	supFam:putative MRVYL	tpm:2327.13	len:540	ML:4	bp:logit:semiS:neuro
MRVYLLLTVTLLLTSFTGGDAGPRHANGLERHFVRRDCQTGCVGCHNPAGCCCGGQICVNDNRCEPR
>coronatus.TRINITY_DN635_c0_g1_i2_frame_1_0.trim0	supFam:putative MSRLL	tpm:24.18	len:1215	ML:4	bp:logit:semiS:neuro
MSRLLLVLLLISLLSLQTYSSQDSGPGMGVKARPSSRADRAHANPGAPNNIRARTGFARRPSRLWENAPAEWYLPSGGFSK
>ebraeus.TRINITY_DN296_c0_g1_i1_frame_3_0.trim0	supFam:putative MRFYL	tpm:13176.35	len:624	ML:4	bp:logit:semiS:neuro
MRFYLLLTVTLLLTLSTGGDAGPRRANGLPKHFVLRTCPEDCRPCGTSRTCCCDPKVCSNNQCR
>ebraeus.TRINITY_DN2499_c0_g1_i1_frame_-2_0.trim0	supFam:putative MLSVF	tpm:20.89	len:565	ML:4	bp:logit:semiS:neuro
MLSVFTVVWVLTTVMMMTDVTFQSTCNTDNLELCSEATRLCGKGTSWDQCIGLCKCRNEQACTTDADHTVQVIRAPFQNRETYYTCRSLSTMDACQSNERAMSGNSENKYKILCKCDKTYQPRSLNDRKFVCQ
>coronatus.TRINITY_DN731_c0_g3_i1_frame_1_1.trim0	supFam:putative MSTLG	tpm:79.18	len:493	ML:4	bp:logit:semiS:neuro
MSTLGTMLLILLLLLPLAAFDRDGPAIRGHRSARFLKSLIERSCVKETPCTSNKWCCKNCCTRSDCQCGLFGDHDLMRSICLC
>terebra.TRINITY_DN3536_c1_g8_i4_frame_2_0.trim0	supFam:putative MSKTG	tpm:4144.08	len:803	ML:4	bp:logit:semiS:neuro
MSKTGIVLVVLYLLSSPVNLQQNEDDKAVSEIESPTESRDRPDCYNCFPDEHAVCRGTCCNPSDTCRGSIRGCGCL
>textile.TRINITY_DN9129_c0_g1_i1_frame_3_0.trim0	supFam:putative MRTSG	tpm:2443.58	len:498	ML:4	bp:logit:semiS:neuro
MRTSGRLLLLCLAVGLLLESQAHPIADAGDANRDVGSDGTSVELSKMLEGWQAEKGQRKASARKPSYIYPPPGGRSFY
>coronatus.TRINITY_DN549_c0_g1_i1_frame_1_0.trim0	supFam:putative MKSLI	tpm:56.25	len:935	ML:4	bp:logit:semiS:neuro
MKSLIVWASAYLLFYSVLTMLINNVDGLDCDPCAGPMGNCGNCCTCYPRIGRKRADGHHSRMKEPAGERNLLKLLSFH
>textile.TRINITY_DN9223_c0_g10_i1_frame_1_0.trim0	supFam:putative MPRLF	tpm:243.08	len:314	ML:4	bp:logit:semiS:neuro
MPRLFLILLAISVIAVWADASQGDDSGTEKRSWPMTYADLKRTFDSIGYYSHFGGFGGGK
>virgo.TRINITY_DN4058_c1_g1_i1_frame_-1_0.trim0	supFam:putative MMKIG	tpm:368.77	len:1115	ML:4	bp:logit:semiS:neuro
MMKIGLIICLLLIAFMNGDGSPGNTMRSRKLAGVAAAIKRFQKNFLRRSCNNCPEEPCCAGDQCMADPGYEPFCGN
>marmoreus.TRINITY_DN2386_c0_g1_i1_frame_1_0.trim0	supFam:putative MSKSG	tpm:34.80	len:1196	ML:4	bp:logit:semiS:neuro
MSKSGMLLFVLLLLLPLAFPKLVPAGRSVARRYGSLGAKREVPLCVSPSTPNLIGAWEDQKCCNTVQCSPTICCSSSSCTCDGSACFC
>marmoreus.TRINITY_DN2074_c0_g1_i1_frame_-2_0.trim0	supFam:putative MSMDM	tpm:78.78	len:608	ML:4	bp:logit:semiS:neuro
MSMDMKMTFSGFVLIVLVTTVVGSPDHHGEVPGNLNHCQLPEFRFCLLECWKLGSGNCFARCTFVIADEDGFHTHRFDCTVFKICYFRCYLLGKPEAHCWEGTARTVTGTVDDLEVC
>coronatus.TRINITY_DN633_c0_g1_i1_frame_-2_0.trim0	supFam:putative MHTLE	tpm:56.42	len:466	ML:4	bp:logit:semiS:neuro
MHTLEMMLLVLLLLPQATGDGDGRAVGGDRNPNEACGANKRLLKRPARRMDRDDCTPCGPDLCCSPDKRCGTSTHHEHFGEPACLSY
>gloriamaris.TRINITY_DN2406_c0_g1_i1_frame_3_0.trim0	supFam:putative MTKDM	tpm:35.98	len:629	ML:4	bp:logit:semiS:neuro
MTKDMKTTFGGFALVVLVITVVGTSGHRGEVSDNLSHCRLLEFRLCLLECWIEDAPYCFPGCTMGILLEHGFRTIRRDCNVFKLCYYRCMLLGKTEDHCWNGTAASVTGDMVDLETC
>ebraeus.TRINITY_DN630_c0_g1_i1_frame_-3_0.trim0	supFam:putative MSTLG	tpm:96.76	len:1673	ML:4	bp:logit:semiS:neuro
MSTLGMMLLILLLLLPLAAFDGDGPTSRGHSSDELLNSMNRRECEQNRNCESGRWCCDDCCTRLDCGCKAKDIGGGVMVQVCDC
>virgo.TRINITY_DN18129_c0_g1_i1_frame_-2_0.trim0	supFam:putative MPGSR	tpm:450.62	len:685	ML:4	bp:logit:semiS:neuro
MPGSRVALLVFLLLLSLVTNLQGGGEGQTMHHDKQRQTVRKLFALGRKMKRYGSCELDSPVGDDCTGTQICCTPPGSMSGECKEINECYD
>coronatus.TRINITY_DN824_c0_g1_i1_frame_-3_0.trim0	supFam:putative MKMSA	tpm:70.57	len:370	ML:4	bp:logit:semiS:neuro
MKMSATLIVILVLGLSFTDGALHRTINGREASGPHNRDAMVQLILRGTCGDRCPSGKCNMDMTCRD
>imperialis_MP.TRINITY_DN35_c0_g1_i1_frame_1_0.trim0	supFam:putative MKLSA	tpm:81.50	len:458	ML:4	bp:logit:semiS:neuro
MKLSAIFILALVLTLSMSEGIILRAIKGRTTFWQHSPHSVDLQTPQITRQSPCPQCRNGCHMDRSCINETEPMSTLP
>coronatus.TRINITY_DN731_c0_g3_i4_frame_1_0.trim0	supFam:putative MSTLG	tpm:44.05	len:1786	ML:4	bp:logit:semiS:neuro
MSTLGMMLLVLMLLLPLAACDGDGPTIRGHSSDELLNRMNTRECDQSGDCDSDTWCCHECCTSSSCGCKSVDIGGGVIVRECDC
>virgo_MP.TRINITY_DN125_c0_g2_i1_frame_2_0.trim0	supFam:putative MNFSV	tpm:604.37	len:610	ML:4	bp:logit:semiS:neuro
MNFSVMFILALVLTQSMTDGFILPADNEGRIFSRQSPDSMDLQTIQGKTRNLCPNCPRGCHMTLVCIGPNESVPPMATRPPHRRNL
>striatus.TRINITY_DN7513_c0_g1_i1_frame_2_0.trim0	supFam:putative MSRLF	tpm:2.61	len:438	ML:4	bp:logit:semiS:neuro
MSRLFLILLVISVITLGTDGMNAGRGAASQADDSGTEKRFLQMANDDLKGVVDKIGDNTGGDGKFGGLGSSGK
>imperialis_MP.TRINITY_DN374_c0_g1_i1_frame_1_0.trim0	supFam:putative MDRKM	tpm:24.21	len:618	ML:4	bp:logit:semiS:neuro
MDRKMTFSGFVLVVWITTVVGSSVRRGEVSDNLNHCYLPKFKACLSNCRKVGDDAVDCFDGCTTVIAQIYGGQTKAKDCAIFKYCFVRCMVLGKTEEHCWEGTANTVTGVAADLHTC
>virgo.TRINITY_DN4486_c0_g1_i3_frame_1_0.trim0	supFam:putative MSTLG	tpm:1183.60	len:713	ML:4	bp:logit:semiS:neuro
MSTLGMLLLLLLILLPLGNSDGDGNRQAMDRDRTASEARSAPGLHLRRLMDHGRSADKRCSTIQCGDDCCSSSSCECDITGQHGSEVGCVCPTGK
>terebra.TRINITY_DN2465_c0_g1_i1_frame_2_0.trim0	supFam:putative MARFR	tpm:144.76	len:611	ML:4	bp:logit:semiS:neuro
MARFRSILLCIAMAVALAAGIYYPSSEEEIGPCSTNDISKTETYTDDDGGYVLDYSYCTCASGEVHFAADDTTTSSSTVPHKIYVCGAPTQSCTGGTLPVTDPDYDGPRRMQCTCGEYKYFVSHFGWHVRCK
>ebraeus.TRINITY_DN2833_c0_g1_i1_frame_-1_0.trim0	supFam:putative MLNMM	tpm:52.30	len:538	ML:4	bp:logit:semiS:neuro
MLNMMLFLPVLICFTIDMGITPVETTPPCPNHGLIKMEWTDRGGGRNERHEKRLCDCDSDGGDTFDAEDMSGASTKYHVCGMPTKNCGREDPAGSQGGIHRMQCRCPYGYRVNAARQGCLALFCRSRRRS
>imperialis_MP.TRINITY_DN429_c0_g1_i1_frame_2_0.trim0	supFam:putative MKFPT	tpm:275.28	len:632	ML:4	bp:logit:semiS:neuro
MKFPTFVMVLMAAVLLINVLETEATTSFIAGAIAKKSSEKSASTWCENENDCFMKPIGTHCCGGKGICWHYAVCIPTPSG
>virgo_MP.TRINITY_DN436_c0_g1_i1_frame_3_0.trim0	supFam:putative MNCLQ	tpm:989.34	len:921	ML:4	bp:logit:semiS:neuro
MNCLQLLLVLLLISTVAALYRDGRATQRRGRSIGTMSNLLNIQTRQCPPGCPVRCPDRDECCDDVLCTYIEPGGDYFCIGCGGGGGE
>coronatus.TRINITY_DN558_c0_g1_i1_frame_3_0.trim0	supFam:putative MLSML	tpm:244.69	len:619	ML:4	bp:logit:semiS:neuro
MLSMLAWTLMTAMVVMNARGQFCPTVTDECFYDNNLCGKKVSGSCTSLCNCKSGERCSRDSDHTITLVPSYTNGRPDERRYYTCVALSSLNECSSTEEALHDLVPEAGERNNVKVLCRCPSPKVYLFVRNPQRYICALAP
>ebraeus.TRINITY_DN794_c0_g2_i1_frame_-2_0.trim0	supFam:putative MSRLF	tpm:1003.28	len:1410	ML:4	bp:logit:semiS:neuro
MSRLFLILLAISVITVWVDAFQADDSGLDKKSRPLSRAARDHANSDFFGKLQAAELDRHRRILTETPFNSPNANHYHKVQHF
>virgo.TRINITY_DN2826_c0_g1_i1_frame_2_0.trim0	supFam:putative MGFFL	tpm:71.40	len:449	ML:4	bp:logit:semiS:neuro
MGFFLMLTVAVLLISFICIDGAPAEKLERNEDCPWDCVTCRSDLPCGCCGNVYCHSNGICQLIADTNYYNYNYY
>virgo.TRINITY_DN4486_c0_g1_i2_frame_1_0.trim0	supFam:putative MSTLG	tpm:3633.12	len:971	ML:4	bp:logit:semiS:neuro
MSTLGMVLLLLLLLLPLGNSDGHGDRQAMDRDRTAGEARGAPRLHLRRLMDHGRSADKRCSTKWCGDDCCPSSLCECEIVGQQSSEVGCSCPIWRK
>gloriamaris.TRINITY_DN3611_c4_g20_i6_frame_-2_0.trim0	supFam:putative MEIHS	tpm:29.10	len:1769	ML:1	bp
MEIHSIILIILILIDQHRKCLKFCSPSCPALMVTSNSMSSPRLWPWFGSVGVTGIGESMGALV
>magus.TRINITY_DN22789_c0_g1_i1_frame_2_0.trim0	supFam:putative MKFLR	tpm:5.80	len:724	ML:1	neuro
MKFLRTVLVWVWWPPQRGTLTCTGSASKQLRPSLGGLIGRILHMSCQNKHC
