# Supplementary material for: Discovery of Novel Conotoxin Candidates Using Machine Learning
Source: Toxins (Basel). 2018 Dec 1;10(12):503. doi: 10.3390/toxins10120503 (PMC6315676; doi:10.3390/toxins10120503)
Supplement: Supplementary file 1 [file toxins-10-00503-s001.zip › toxins-372340-supple-final/Supplemantary File2.txt]

>textile.TRINITY_DN9192_c0_g1_i1_frame_3_1.trim0	supFam:putative MCIYL	tpm:10.56	len:1637	ML:2	neuro:bp
MCIYLFLVTVLPVVCQEDFSVANTTKIKCMVGFKPSDSQTSESFVSLPVFPHQYHNCKDM
>imperialis_MP.TRINITY_DN976_c0_g1_i1_frame_1_0.trim0	supFam:putative MGVIV	tpm:12.85	len:551	ML:2	neuro:bp
MGVIVFLFCLDWNLFIKVASCPVFHQVFTSVLICQASNQTVSVKTCLCVSILGQWH
>magus.TRINITY_DN8220_c0_g1_i1_frame_1_0.trim0	supFam:putative MAAVM	tpm:15.07	len:877	ML:2	logit:neuro
MAAVMVSSFFFQIFRFTFHVSTLRTVKDACCTRAGLCLSLAKDWSRAAFCFADHNSCGDCPRSNCLGGV
>coronatus.TRINITY_DN747_c0_g1_i2_frame_-1_0.trim0	supFam:putative MWIDK	tpm:115.22	len:750	ML:2	neuro:bp
MWIDKAAILALVLNVARAGDTVCGGQYLCDLNMMKPINKIGDDPFYKMLVNYPNIDDDDEEFTRYTFISFMKGDEEYMDIKAYSWDGERCEVSHHEDCKVVGDSCGDINDAASFLVADDGDYLAIYTVWQPENDHIMEIFTRTYEGPERDASDLPAEFLLHIRNRCCDEVAEDRFYQRKFPVKHFIPDCSR
>magus.TRINITY_DN17800_c0_g1_i1_frame_3_1.trim0	supFam:putative MVTVL	tpm:6.75	len:1275	ML:2	semiS:neuro
MVTVLLLTCVLLCCRDIEIILGPAQLRGLAPELLPVSRNASHQGGNEQESFPTPYINTIDNTCQHCHENDLLCLSVLLLCCGDVESNPGLTDADVMQQAVCSLESKLDIVSCPRK
>virgo.TRINITY_DN8399_c0_g1_i1_frame_-3_0.trim0	supFam:putative MSVRD	tpm:5.72	len:1069	ML:2	neuro:bp
MSVRDIRHLSLLLSMLDVGASSASPSHGSKHQRGKLVGTLAHTVFCSITSCLQITGFLYDVH
>magus.TRINITY_DN17918_c0_g1_i1_frame_1_0.trim0	supFam:putative MFTLF	tpm:6.87	len:590	ML:2	logit:neuro
MFTLFIMVLWVGYLCLTSTTLSLKLMYNCSNFVCFRLIELCQNSAKQRVKKFREEQRG
>magus.TRINITY_DN7555_c0_g1_i1_frame_2_1.trim0	supFam:putative MNKQH	tpm:10.81	len:1700	ML:2	neuro:bp
MNKQHPLWTQLLSLCASHCMLFVTRPTTWAHMTCIRAVALIHICQGEILIESRIQCALSAVQCF
>magus.TRINITY_DN12818_c0_g1_i1_frame_-1_0.trim0	supFam:putative MQTLT	tpm:13.12	len:422	ML:2	semiS:bp
MQTLTIIFCMLLSDLSCYPFFRIAQDDAENATGLLPTSACELNADASKFAA
>marmoreus.TRINITY_DN9290_c0_g1_i1_frame_2_0.trim0	supFam:putative MSSQF	tpm:2.48	len:362	ML:2	logit:neuro
MSSQFAPVLLLPLVLVIAGCPSSPDISKQSDAPCGPPFYATVLHLTPLTPR
>coronatus.TRINITY_DN572_c0_g1_i1_frame_3_0.trim0	supFam:putative MFGLR	tpm:18.29	len:738	ML:2	neuro:bp
MFGLRLKSIPLCVTLCFVLVILCAADGKEGDPKDVATDGGKEGDPKDVATDDVKDTDPKDVAKEDLSNKDQVTQLLESLSTEDMAKLQNMTVEEAEEKAAFLSPEEGCDFLGMGPLFDDPDYHKDLLQDYVTMERFGYWEMRCEEFAYIETDDPSVKDTAAQKPSYCT
>virgo.TRINITY_DN1634_c0_g1_i2_frame_-3_0.trim0	supFam:putative MWCGI	tpm:4.22	len:721	ML:2	logit:neuro
MWCGIVCCVVLCCVVLCCVVVWCGVVWCVCVCMCVCGCPCVHACMRVCVCVCLRVHV
>textile.TRINITY_DN8289_c0_g1_i1_frame_-3_0.trim0	supFam:putative MFLSC	tpm:1.47	len:942	ML:2	neuro:bp
MFLSCAVYLFLLFVCMFLSVCCIHIPVFTMHVHVLHVIYISFMCYRHTLFLCGTCVPVLHVIYISTMCYRHTPFLCGTYVPVLCVIHVCMRF
>magus.TRINITY_DN6768_c0_g1_i1_frame_3_2.trim0	supFam:putative MGFVW	tpm:11.92	len:972	ML:2	neuro:bp
MGFVWMGCFVSIVMKEGLNGVCVDGLFCTVMKEGLNGVWHTAGAYGVWGVCACSMAKYCCMAANPSEFFRKSIPFISELYWKQNQRQPCGVRLQ
>magus.TRINITY_DN6662_c0_g1_i1_frame_2_0.trim5	supFam:putative MWHGW	tpm:20.50	len:1412	ML:2	logit:neuro
MWHGWIFFSFLRLAVVYIHEYFVHGVLGQTSSDRPEETLYAQVDCYRLFAENSILVLSCKPPHG
>gloriamaris.TRINITY_DN12600_c0_g1_i1_frame_-3_0.trim0	supFam:putative MYLFL	tpm:3.10	len:1127	ML:2	semiS:neuro
MYLFLLHSLFIMWVKIYSITTNTHNAFESISLFLFFDGEIVLLQTCTQCFHFSYSLSSILKIDVSC
>magus.TRINITY_DN5812_c0_g1_i1_frame_2_1.trim0	supFam:putative MSTLW	tpm:12.74	len:1654	ML:2	neuro:bp
MSTLWTSIVWDLVAVFALGRNCLASQQSSYCYYFRVCSLELHRQTFAWQKRLTVQSKVSFEISWHVTLCCQD
>marmoreus.TRINITY_DN2548_c0_g8_i1_frame_-1_0.trim0	supFam:putative MIRLH	tpm:38.03	len:1771	ML:2	neuro:bp
MIRLHLTVCVSFAVWPSSTVSFKLVNNGNLVKEFELVWILFSNSFVSLSSEKWHTKCIFFSASHIHSFPRPRQVPFVSLTAVCNEFRGISSALKYVYTCSSLCLTCIKGT
>magus.TRINITY_DN730_c0_g1_i1_frame_-3_0.trim0	supFam:putative MFVHL	tpm:12.05	len:303	ML:2	neuro:bp
MFVHLCALYLSQVHSCLGQNQNKINPTPRKLREHISTNTWYSNVGTCFFQKGKRHTTNT
>striatus.TRINITY_DN7408_c0_g1_i1_frame_2_0.trim0	supFam:putative MHAHI	tpm:2.26	len:1138	ML:2	logit:neuro
MHAHIQLSVVMFTWVKTVSNAVAGSGVTIPLGFFQCSTFQSQCLCSVSLIWCYCV
>striatus.TRINITY_DN18249_c0_g1_i1_frame_2_0.trim0	supFam:putative MAYCV	tpm:2.18	len:613	ML:2	semiS:bp
MAYCVCSICLYCQFSCLSLLLQFCISRCVDCCIPWVDACLSVLCWPSFVKLYFFS
>textile.TRINITY_DN8911_c0_g5_i1_frame_2_0.trim0	supFam:putative MFLDS	tpm:1.64	len:497	ML:2	neuro:bp
MFLDSSYHSAAVFFFLLTFLFFSLISCKEKCVHALIHTQTHTHTQIHTHTHTFTHTQSLTHTHTHTHTHTHTP
>striatus.TRINITY_DN6505_c0_g1_i1_frame_3_3.trim1	supFam:putative MQCKS	tpm:4.03	len:1449	ML:2	neuro:bp
MQCKSVPLSLSLSSAVCFGFVHVIMEHQTGVSTHDVSWEDCHNMFTVMVRCVACWQQSV
>marmoreus_MP.TRINITY_DN175_c0_g2_i1_frame_-3_0.trim0	supFam:putative MAQRK	tpm:15.61	len:1030	ML:2	logit:neuro
MAQRKLHQFVSVTILILTWILPLQGKSKWNTIYGTKNFKQSQLMAQRTLKRAEYTCIVEPQLMLKEPLI
>striatus.TRINITY_DN5484_c0_g1_i1_frame_-3_0.trim0	supFam:putative MHSID	tpm:55.78	len:428	ML:2	logit:neuro
MHSIDQSITFKRATARTTSNLYCFCCCCFCYCSCCYCCCCCCCCFCCRCCCFFCYCCCCCCCCCSCCCCCFCCCD
>magus.TRINITY_DN6000_c0_g1_i1_frame_1_0.trim0	supFam:putative MKCWA	tpm:15.59	len:643	ML:2	neuro:bp
MKCWAIFLMLAVWARRGEAVRCQEAASCAQGLTASDLEEDKASACRSMHHTIQCLKEAVEDCRTSQNVPDSALNAMNRQINHVEDLYFEQCRGNKHGVQMNRGVSDVRSSVIVLFVVMLLAAIFP
>magus.TRINITY_DN12905_c0_g1_i1_frame_1_0.trim0	supFam:putative MLWWM	tpm:6.59	len:577	ML:2	logit:neuro
MLWWMLCVEKARTFCTSCCLFSLCGRGRKDQTDHWRLCVHCLACFCADVKSSLNMDCSSCTEVL
>striatus.TRINITY_DN4623_c0_g2_i1_frame_3_0.trim2	supFam:putative MENVA	tpm:4.65	len:443	ML:2	neuro:bp
MENVALFILFLLVCLSLDLRLDQLPLWPTVPLPFHPTYPLHPDFSFSLPLAIISFPFPDSSSAFQIPLMQSCLVGLYFCRVSLTLSHYMQN
>terebra.TRINITY_DN2943_c0_g1_i1_frame_2_0.trim0	supFam:putative MYLPL	tpm:8.52	len:643	ML:2	neuro:bp
MYLPLVFHFDFLCVLSLFGLHVEYVSKVNRSLDSIQVLLVLNLQCNFNDTVSIVAGSMLRHLL
>terebra.TRINITY_DN68_c0_g3_i1_frame_3_0.trim1	supFam:putative MTGWF	tpm:6.50	len:929	ML:2	logit:neuro
MTGWFVQWIGWFVCSEVCEHACACLLKIEDTLCYLFKGRMGVLVCLCVCVCLHGIKGIVSA
>textile.TRINITY_DN9772_c0_g1_i1_frame_-2_0.trim0	supFam:putative MVTPC	tpm:1.69	len:498	ML:2	logit:neuro
MVTPCVKVSLLLLLRLFIYHVLKLICRCYQHCSFIQCKRAVTLFHSSFKICSQTCRC
>marmoreus.TRINITY_DN8003_c0_g1_i1_frame_2_2.trim0	supFam:putative MALAN	tpm:5.27	len:1358	ML:2	logit:neuro
MALANFFFYSLCFSLPIRIAGKITEPRFGFVVCLPVSRIQPKLSETSFCLFVCWEDYARKKILNLVSVCQFVCLITG
>virgo.TRINITY_DN4749_c0_g2_i1_frame_-2_1.trim0	supFam:putative MRFPM	tpm:1.87	len:2563	ML:2	logit:neuro
MRFPMWWTAVKSLLSKFTSLSQLTFNCVHHLHRLFVKAVYRICCNPGSKVACFSLMN
>striatus.TRINITY_DN3094_c0_g1_i1_frame_-1_0.trim0	supFam:putative MLAGT	tpm:2.34	len:606	ML:2	semiS:neuro
MLAGTAGNHCCWRLVCFCWSFVSAFAGISFPLSRGSSEWARQDRPKPSCSNAGKVGSGTCRRHDSPPAPGPWPPHSCSMCTLGHHLGMCTDCKMHL
>striatus.TRINITY_DN6233_c0_g1_i1_frame_2_0.trim0	supFam:putative MMGVQ	tpm:2.32	len:400	ML:2	logit:neuro
MMGVQKLAVGVLALLVLIDTLQLASANPVGEVSNPNSVHRLVKRALLTRAVIKRSRKRNQARRRQGRRRRIRTRKD
>magus.TRINITY_DN11679_c0_g1_i1_frame_3_0.trim0	supFam:putative MGMML	tpm:6.12	len:875	ML:2	neuro:bp
MGMMLLLFLLREPIPDTPPTPLHTPYTHTHTHTQCSEYIKVCHHGLYSFSFVVFPMFCCTK
>striatus.TRINITY_DN4099_c0_g2_i1_frame_1_0.trim0	supFam:putative MHSYF	tpm:4.96	len:422	ML:2	neuro:bp
MHSYFRLSFFHVLHRVGCVTCACFLGGPYSVRGAQVCRVRCCADVKATFPFSSAEPV
>magus.TRINITY_DN19376_c0_g1_i1_frame_2_1.trim0	supFam:putative MKHVV	tpm:6.38	len:974	ML:2	semiS:neuro
MKHVVMAAIGWCLIIVQPLQTSDVDGFSGAGFAGININSSHIALVWGTRVDVEWVLWGCSVSAHLFFIL
>striatus.TRINITY_DN587_c0_g2_i1_frame_-3_0.trim0	supFam:putative MTPLM	tpm:1.74	len:1306	ML:2	logit:neuro
MTPLMMRMMIMILFIPLNTIKDESYQQKPIQSDIYSINLKSALYCSQAENSSTLLMCKSAF
>striatus.TRINITY_DN13664_c0_g1_i1_frame_1_1.trim0	supFam:putative MGNNR	tpm:3.07	len:488	ML:2	semiS:neuro
MGNNRSALCFYFLLPFLTGWCSFLAVQFPEVLTSHQHGDGRREKRSMVTGEGRREAW
>terebra.TRINITY_DN7484_c0_g1_i1_frame_-3_0.trim1	supFam:putative MVFMI	tpm:3.33	len:273	ML:2	logit:neuro
MVFMIMQSFLFFSFIFPPLFFLHGHEGLALVCVASWDEVVADAGSAYCRSL
>striatus.TRINITY_DN9247_c0_g1_i1_frame_-3_1.trim0	supFam:putative MHVLL	tpm:35.08	len:1046	ML:2	semiS:neuro
MHVLLSLSLSLSLSIPTVSLSLSLHHPQSLSLSHTQSLSLSLSHTGVGCRSRGNWQRTALHHRHSVTHHQLA
>magus.TRINITY_DN2332_c0_g2_i1_frame_-3_7.trim0	supFam:putative MTARF	tpm:2.33	len:2492	ML:2	neuro:bp
MTARFFFAAGWTAFFLVTFFLVLKCESLSDFSESNSREERELSSEDESSRRFFGLFFFGRVPA
>striatus.TRINITY_DN9675_c0_g2_i1_frame_3_1.trim0	supFam:putative MINRG	tpm:2.39	len:1594	ML:2	logit:neuro
MINRGQVSFCLFRIHVIVTLGEMRVLQGEGSRRKCAACCQSLFCSPCFYNG
>marmoreus.TRINITY_DN2636_c0_g1_i1_frame_-1_1.trim0	supFam:putative MGSVG	tpm:13.71	len:1335	ML:2	semiS:neuro
MGSVGLFLVSVCFFFLLAISRAKEYLAFHVPSFANNKRVFRPTCVKSVTSIPKRKNLITPQKLSRSEFGSNGVGVHLNMTEA
>marmoreus.TRINITY_DN11202_c0_g1_i1_frame_3_0.trim0	supFam:putative METLS	tpm:2.30	len:310	ML:2	neuro:bp
METLSTSAQFCLHIMLSACLLFVCLTAKGSHSGSERVKRVSYYKKKNVLEKGSDIFKLLHFE
>magus.TRINITY_DN6560_c0_g2_i1_frame_-3_0.trim1	supFam:putative MMFPR	tpm:6.95	len:769	ML:2	logit:neuro
MMFPRPFPCSALMVTFGLIFFLHPLGELVPKSLGVGRWKGAVIYAGASAKQLLYCCPWGG
>magus.TRINITY_DN8842_c0_g1_i1_frame_2_1.trim0	supFam:putative MYFSL	tpm:12.17	len:2096	ML:2	neuro:bp
MYFSLNLFLFFILDAMNSMEWTACPAQLANLTGSMEVDGKYPGELGMKREIIGLCKVLFTARSLSP
>marmoreus.TRINITY_DN1471_c0_g1_i1_frame_-1_0.trim0	supFam:putative MSYML	tpm:4.68	len:1480	ML:2	neuro:bp
MSYMLLERALACFCFALPSVLSLCHAFSDNNDFFVVVFGYSPLTLLITNSRCASLPPRKCSS
>marmoreus.TRINITY_DN6357_c0_g1_i1_frame_-3_0.trim1	supFam:putative MLKQM	tpm:4.41	len:732	ML:2	logit:neuro
MLKQMPLLCLFFCLQIALVTAPRQATHANMPARVARMRFLVEVSDILTVCEKHL
>gloriamaris.TRINITY_DN1275_c0_g2_i1_frame_-2_0.trim0	supFam:putative MDTKL	tpm:3.47	len:650	ML:2	logit:neuro
MDTKLLAFLLSASFSLTPSANQSPLQTLRLPVCKWRRHLVCDWLREKHETINVKRRCRTVASSLTKRK
>magus.TRINITY_DN342_c0_g1_i1_frame_-1_0.trim0	supFam:putative MRLYP	tpm:6.74	len:543	ML:2	logit:neuro
MRLYPQFLLWWWVVQTQDLCLPKVSGHSQRGWKVGEWARTDMETGIGDGCLWR
>virgo.TRINITY_DN13557_c0_g1_i1_frame_-3_0.trim0	supFam:putative MIVDL	tpm:3.43	len:455	ML:2	logit:neuro
MIVDLILWFVRIFFPSECCTCPGGPQCLILPPIIPVLPRVSVGLVCPLCLVCVMVHDGVICKDLCDERHPVWQERLIYARF
>gloriamaris.TRINITY_DN3226_c1_g2_i1_frame_1_2.trim0	supFam:putative MVLIA	tpm:1.51	len:2062	ML:2	neuro:bp
MVLIAGFLCPSSFFSAFPFSPLLLSPSCFHLCWTFPEPTSVGRSSVVRRATPDDLTFTRTRSPLVDSSTSTSDGMWFPTGPSNYQHPLCHWRKKQAHREETNHRNCINAGDSDTCITTSV
>virgo.TRINITY_DN4093_c0_g1_i1_frame_2_4.trim0	supFam:putative MGKTS	tpm:14.64	len:3855	ML:2	neuro:bp
MGKTSTVLLLLLNDLMSHESSYKDKERKKKHKMYFHKNANSCNKTIQVHDLAMLTPITQYPCLLHIHVCIFNLMCHDQHLNLLSYGMK
>magus.TRINITY_DN14705_c0_g1_i1_frame_3_0.trim0	supFam:putative MLAFV	tpm:7.44	len:1069	ML:2	logit:neuro
MLAFVLFFFPLSLQRCPDTFLFSPLAPLLLSIEIQLVLKRRNNIVTEKCCCCCCCSQRHLIYDWGLPCACSEHSL
>textile.TRINITY_DN7124_c0_g1_i1_frame_-3_1.trim0	supFam:putative MLASL	tpm:5.37	len:1030	ML:2	logit:neuro
MLASLTAGVRILLLCSVFGPKSKQMKPVACRNKTRCYGSVPHLVSYYTCGRTLM
>textile.TRINITY_DN11250_c0_g1_i1_frame_3_0.trim0	supFam:putative MLMCF	tpm:1.32	len:323	ML:2	neuro:bp
MLMCFCFVHLCFMHRSLSCCVWISLSQSYSIHFCRDDKGKVPVCVLEIIVS
>gloriamaris.TRINITY_DN12431_c0_g1_i1_frame_2_0.trim0	supFam:putative MTMFI	tpm:4.26	len:625	ML:2	neuro:bp
MTMFIILLITMAMQDNQAEQLRTFLLKREVVWSEPYIKPKTLHAALCFHSWLCYKHDLLKYCTAFEHQCFVTQTFFSSGKARSTSKVEPVWFYCNCHIHSTSAGMRNFHFCTGHFFSWLCQRYTEE
>virgo.TRINITY_DN15513_c0_g1_i1_frame_-2_1.trim0	supFam:putative MGKTR	tpm:6.03	len:1352	ML:2	logit:neuro
MGKTRPAGMVVTSVFISSALVLSRGDGVEVAGIGKFMEAAVVGRWCLPEGDTHSEFYDQAIIVNRGCRR
>striatus.TRINITY_DN5144_c0_g1_i1_frame_-1_0.trim0	supFam:putative MKNMQ	tpm:2.84	len:602	ML:2	neuro:bp
MKNMQALCVLFQSISFYCMASLKITTTTASTTTRAIMCSLSKLYEMCCPARKMKGHFHSSNACRSMPFVKTSRTHRNEDQVKNMCSLSTLLYDRFHPLRMPHLCCLASR
>marmoreus.TRINITY_DN2591_c0_g1_i5_frame_3_0.trim0	supFam:putative MWTKV	tpm:3.10	len:3181	ML:2	neuro:bp
MWTKVRLVWCSMLCSTDSQLSPCHCCWSVQRKLSGMWSCLPFPASSAPWVFSVCHCKLE
>striatus.TRINITY_DN45_c0_g3_i1_frame_2_2.trim0	supFam:putative MKFKS	tpm:1.17	len:1527	ML:2	logit:neuro
MKFKSVLFLCLWLNHVVGVCLKLFYVCAVACVCNVYQVCVYRSVCVCVVVCVCVCVCVCVCASLKGVIE
>imperialis_MP.TRINITY_DN65_c0_g1_i1_frame_1_0.trim1	supFam:putative MKCIR	tpm:10.82	len:559	ML:2	neuro:bp
MKCIRFFFLSTILDSLSNSVSPYSSRHVMNSLRNPASHTISDKESCQNISPDMFIFSRLQAFLFLPGGFLCFGFVAALMKCPKFELDMCLFHTILATFFSCLMHESDSCHAF
>textile.TRINITY_DN8558_c0_g3_i1_frame_-3_0.trim1	supFam:putative MFPCL	tpm:1.15	len:277	ML:2	neuro:bp
MFPCLFCMLCAVISARRFGAISGNHFRNVFVWDMSYPPCLLSVIDCSLPHLLLNFI
>striatus.TRINITY_DN5161_c0_g1_i1_frame_1_1.trim0	supFam:putative MVDLF	tpm:4.85	len:982	ML:2	semiS:neuro
MVDLFSLFISLVLWPVHTVHCGTQASPFPVTHLKICPGIDSLWGELRMQTVDKEEGMPEPNLECVQRFSLLLHDLNQ
>striatus.TRINITY_DN6524_c0_g1_i1_frame_-1_0.trim0	supFam:putative MPRTF	tpm:5.51	len:1101	ML:2	logit:neuro
MPRTFRSGNISSQSHSLLPILVLFGLTLASQFPPFVVESGGHSREPGELDRIFQSGADLIQMIDSDVEKFNRQKTLAGKFFSGHLHCGRRRCFAFVE
>terebra.TRINITY_DN3607_c0_g1_i1_frame_2_0.trim0	supFam:putative MSHTC	tpm:13.67	len:1427	ML:2	neuro:bp
MSHTCLIILYLVGLKLIFTCSSPVSILDLYVESHLCGKCLNRTITGASQSQWTF
>coronatus.TRINITY_DN460_c0_g1_i2_frame_-1_0.trim0	supFam:putative MNKLS	tpm:9.65	len:1325	ML:2	semiS:neuro
MNKLSMLSSAVFMCCISMLSSAVFMCCHFDKLPRWRCHKICSAGRVARHKEDRRQLEPLAQNME
>magus.TRINITY_DN8375_c0_g1_i2_frame_2_0.trim0	supFam:putative MTVSL	tpm:4.23	len:1898	ML:2	logit:neuro
MTVSLVFGLFTLCSGLVLLNPTWSHRLQTWSLSSQVQPQSHTQMIRSSVSASPPVPTPFLSPPSSSRPWIALSPAPSTQCFVWCSLFSLAVSWMPRCLFSPLCTCC
>virgo.TRINITY_DN1499_c0_g1_i1_frame_3_0.trim0	supFam:putative MSTQA	tpm:8.43	len:1560	ML:2	semiS:neuro
MSTQALLFLCSMSTQALFFCCCVVCVFSKYEIFKKLLLHAQKWYSCNRQHIFLFWKQIS
>striatus.TRINITY_DN16496_c0_g1_i1_frame_3_0.trim0	supFam:putative MILLH	tpm:3.74	len:302	ML:2	neuro:bp
MILLHTSLAFSNVCAATAWLCPMHTAPLQCPTPHVLSLPFDCKYLHWKQQETRVVMCSGEWGFKLY
>textile.TRINITY_DN12092_c0_g1_i1_frame_2_0.trim0	supFam:putative MILVL	tpm:1.80	len:254	ML:2	logit:neuro
MILVLTLSPLTKSLLIYGDSSEALEDSHDQLARCVCMCQQCGDPQLMIMHMIN
>virgo.TRINITY_DN4461_c1_g2_i1_frame_2_0.trim0	supFam:putative MLLPL	tpm:17.17	len:285	ML:2	neuro:bp
MLLPLLMFVIWLLQRNGSETLGEKDFSAFFIMSEVPNKPSSIENMNMFQVQ
>marmoreus.TRINITY_DN730_c0_g1_i1_frame_-1_0.trim2	supFam:putative MYLSS	tpm:6.70	len:693	ML:2	logit:neuro
MYLSSYILFWVCIWTDGGTHSHRCTPCTHVFMHTYALASLQENPSQSCSCIYCAMP
>gloriamaris.TRINITY_DN2670_c0_g1_i2_frame_-3_0.trim0	supFam:putative MLYFF	tpm:2.12	len:1144	ML:2	neuro:bp
MLYFFLLFKCIMYQVLGCNPIFVPLIQMYDASSFGLQSDICIVNMQIWCSNVKIAVQSTESICPFHYHVFLGYM
>striatus.TRINITY_DN9755_c0_g2_i1_frame_2_0.trim0	supFam:putative MKWWW	tpm:2.49	len:1156	ML:2	logit:neuro
MKWWWVVNMMMMMMMMIRNTRPSAQLPFIDSPACVHAYMLQAHTLTAQLNSLCFCNVDSKHLFGSASFRRLKMSHRCRITHWCRINRGA
>virgo.TRINITY_DN1229_c0_g1_i1_frame_-3_0.trim0	supFam:putative MQNCG	tpm:8.13	len:1511	ML:2	neuro:bp
MQNCGHLIWFFFLLFFSLEFLQSFMFYHPHPFLPFFSPSPNRLNVGVERLGKQCIQQLST
>gloriamaris.TRINITY_DN4053_c0_g1_i1_frame_1_0.trim0	supFam:putative MKAGF	tpm:1.39	len:335	ML:2	logit:neuro
MKAGFSLAGFFCFCLTDIFQCITITGVKTVIKAEYCILNVPTVAHTSACKCSCLSKSVSVCGLSGYKLCVVV
>marmoreus.TRINITY_DN5239_c0_g1_i1_frame_3_1.trim1	supFam:putative MLKQN	tpm:3.42	len:676	ML:2	neuro:bp
MLKQNVIFWIYMTFSVPAAFVCHCGVTVCDPVTVVIDIHVKDPNPVIQLSVGVFWRLENTQHALGHLER
>magus.TRINITY_DN8119_c0_g1_i1_frame_-2_0.trim0	supFam:putative MSKCP	tpm:18.57	len:814	ML:2	neuro:bp
MSKCPSSLFFPHFSLCLSLSLSVSQLNIDCDNLFLVSKCLGKLKQQQKQNLCASKQRNKQITTYS
>textile.TRINITY_DN7434_c0_g1_i1_frame_-2_1.trim0	supFam:putative MRLVV	tpm:3.22	len:1043	ML:2	neuro:bp
MRLVVTPVPAVLLATLVRGVELFSTQTAHHSADGRVGDVAAGQTEVPRVVCQL
>gloriamaris.TRINITY_DN236_c0_g2_i1_frame_-1_0.trim0	supFam:putative MTKVQ	tpm:2.66	len:1153	ML:2	logit:neuro
MTKVQGWGPVWICFHHLIGWLSCMKMFGTASSAVSTVFKRDVRTSDRGNPALLLRAVSPSINFPLCRFTNGILKNRKPCSLFVPLYVCDEL
>imperialis_MP.TRINITY_DN1001_c0_g1_i1_frame_-1_0.trim0	supFam:putative MLLSC	tpm:13.31	len:449	ML:2	neuro:bp
MLLSCSFSVMLLQSLSACHGVLCPLLVCLLSSAFPMSTCGGLSVLVPHSSPFLCTFTVWV
>virgo.TRINITY_DN15717_c0_g1_i1_frame_-3_1.trim0	supFam:putative MCFPL	tpm:25.71	len:1062	ML:2	logit:neuro
MCFPLFELLACFLRLLRSQCSSTIATGKALGRHLGAADVILIRAPAKASQAGGRAVAGACAVVRACQEEKAGQQKKEGDSCGHW
>terebra.TRINITY_DN3752_c1_g3_i5_frame_2_0.trim1	supFam:putative MLTRW	tpm:1.87	len:1271	ML:2	semiS:neuro
MLTRWRLRGVIILLCDSFTHTHTLTNVTDSGNTDLVPLCCAQPSLFQSSILATKSCPGITI
>marmoreus.TRINITY_DN1330_c0_g1_i1_frame_-3_1.trim0	supFam:putative MQIAC	tpm:6.99	len:2453	ML:2	semiS:neuro
MQIACMYICALFSLLISLFHTQDKCTQMVMLLYSSKEEKKEKRGEHIITVFSYSDQMN
>gloriamaris.TRINITY_DN2126_c0_g2_i1_frame_-1_0.trim0	supFam:putative MHYHD	tpm:1.50	len:898	ML:2	neuro:bp
MHYHDNLLCLVRFFSILILPVCLNSDHSVVSQTLISSIKAHCNDSPHKTMLTPLVLDMSEQCDQTALSGPICPLKTCGRAALLSLILPHTRCTYHRLVVNGVSVHVFFCGSFKMKHLNENVIRLKPCRSLVCVLVQGGLPYHSLHVLALQVFFCCCCFYKPNVLSINPIIS
>virgo_MP.TRINITY_DN390_c0_g1_i1_frame_3_0.trim0	supFam:putative MFGLR	tpm:22.46	len:1534	ML:2	neuro:bp
MFGLRWKSIRLYLTLCFVLVFLCAAGGKEGDPKDVATDDVKDTDPKDVAKKDLSNKDQVTQLLESLSPEDIAMLENMTDIELENKTAFLSPEEGCDFLGVGLMFDDPDYHKDLLHDYVTMEHFGYWEMRCEEFAYKHPDDANVKETAAQKPSYCP
>striatus.TRINITY_DN10721_c0_g1_i1_frame_3_3.trim0	supFam:putative MSNFI	tpm:1.53	len:2872	ML:2	neuro:bp
MSNFIIASLLVCTCIPPTTPKGQSSTEGLSSSTFLLTMWIFAPHALRLLSAPRRTCLTRARHCILFVYMFCFRRVLDFFFFKMVLRVYIRPSRNEEWYLQWQIITRSFVHGSLPLCIFNRLKTICKGWCIVHPGKKKRDDCVI
>gloriamaris.TRINITY_DN11952_c0_g1_i1_frame_-2_0.trim0	supFam:putative MKTYN	tpm:5.92	len:287	ML:2	neuro:bp
MKTYNIQDTLTWPTRPHSNLVFLFVLHLFPASQALSTCADSTPCFYGKQCTFTHIIHEPLALMENSAHLPISSMNPLL
>marmoreus.TRINITY_DN2608_c0_g1_i1_frame_-3_0.trim0	supFam:putative MTLQQ	tpm:14.41	len:479	ML:2	semiS:neuro
MTLQQCSVSSGGLPLHDLILTALWLVLTLPQYNQCDCVWESQCEIKAICHRERKMEKSPQKPHLLLPFMKDLKYKQGG
>ebraeus.TRINITY_DN23_c0_g1_i1_frame_-2_0.trim1	supFam:putative MVPSS	tpm:47.16	len:1554	ML:2	logit:neuro
MVPSSPFNSGLGLFGAFFSFIFFCVEYDQSLDCGCQICLSAVCCPSVQRSCIVG
>striatus.TRINITY_DN8274_c0_g1_i1_frame_-1_0.trim1	supFam:putative MVRLT	tpm:4.86	len:1815	ML:2	neuro:bp
MVRLTTVFPFILYQVFVDTTVTILCPVKQNASYLFHVALPSSHIDTPDHLVFLSKRVETELKLDRKSLQTSCKAVALYKEVNAIR
>striatus.TRINITY_DN16235_c0_g1_i1_frame_2_0.trim0	supFam:putative MAFCL	tpm:3.41	len:1127	ML:2	semiS:neuro
MAFCLHVVQYITGLCQLCCGATLHCIKLHEIIVINQLPPHHYQSHCQLFSRFCSCILLPDLNTLS
>striatus.TRINITY_DN8497_c0_g2_i1_frame_2_0.trim0	supFam:putative MGARV	tpm:2.99	len:1006	ML:2	logit:neuro
MGARVTFPFIRYVLFCPCLTSCVLSIPHQMVHLCRDVEHLWRELLLPPGCLV
>virgo.TRINITY_DN3334_c0_g1_i1_frame_3_0.trim0	supFam:putative MYMCV	tpm:62.06	len:731	ML:2	logit:neuro
MYMCVLFVLMLLTGMWEGWVYLGAFRYFVCVCVIFRLCGCMRLLLCGCMRLLFGCMLRQFGCVFYDCYRGGGGLQMCADICFCLTILHLCWNVYIDWVCFLKWPDYSHMS
>gloriamaris.TRINITY_DN689_c0_g1_i1_frame_-3_0.trim0	supFam:putative MCCRV	tpm:3.81	len:396	ML:2	neuro:bp
MCCRVCFPIFFLHVCQLQVFSFFMVVCNLIERILEQNCTMNVCSGLNCNRTLTTSQILTYFNPIT
>gloriamaris.TRINITY_DN665_c0_g1_i1_frame_1_0.trim0	supFam:putative MGIVF	tpm:2.55	len:1250	ML:2	neuro:bp
MGIVFTGLGFILCAPILWILQPTPQQNLVLSTCLLWSYSQHSAPSSCTRCFHVCISANLIAEFHI
>virgo.TRINITY_DN12929_c0_g1_i1_frame_-1_0.trim0	supFam:putative MDWFL	tpm:6.75	len:525	ML:2	logit:neuro
MDWFLLFCFNFVFNYKMWLASCVGAWLMDRATSAMCVCGQRQTGFVMAVLRVLLT
>textile.TRINITY_DN4157_c0_g1_i1_frame_1_0.trim1	supFam:putative MLSLC	tpm:2.38	len:566	ML:2	neuro:bp
MLSLCNAFIYLDFMFLLLRVPWALHFNEYMITNINIYQPPYTSGCHGFEFWKIVDRDVYL
>gloriamaris.TRINITY_DN1595_c0_g1_i1_frame_1_1.trim0	supFam:putative MFLVS	tpm:21.60	len:1551	ML:2	neuro:bp
MFLVSQSMFSVIILLAHSSLHCKRHSDVHFVKFLSLFFPHSQSLNISFSYCRLMI
>virgo.TRINITY_DN4284_c0_g1_i1_frame_2_0.trim0	supFam:putative MDNAA	tpm:28.15	len:930	ML:2	logit:neuro
MDNAAYLCVLIFFFLFNSLFYSSSCNFLHVGNQCVCVCVRVCAMDGWMDRRKMEAHSSMTEKPKYEHARF
>magus.TRINITY_DN8760_c0_g1_i1_frame_3_0.trim1	supFam:putative MYHLL	tpm:97.51	len:2501	ML:2	neuro:bp
MYHLLNMFFISLGPVHSLCSEGNAFSSHILHFTQKKLYIFIHFSFFHCLKYAMLPPHSFLGLS
>magus.TRINITY_DN9284_c0_g1_i1_frame_2_0.trim0	supFam:putative MLFVL	tpm:9.91	len:299	ML:2	logit:neuro
MLFVLVTVSAWWLWPSCSVLSGPGRPRVRLFVMTSCWCACCVTENGTLCMQGRFIDGHYVLITPCDKMLLSSLI
>striatus.TRINITY_DN13683_c0_g1_i1_frame_1_0.trim0	supFam:putative MNFST	tpm:2.10	len:694	ML:2	neuro:bp
MNFSTSSHIFIVLSTQVSALYCGSTPNFLSSLHSERGQSNTSSLFHHKDVLTGSVCFLGASKCFAVSCTM
>marmoreus.TRINITY_DN11766_c0_g1_i1_frame_3_0.trim0	supFam:putative MVVVY	tpm:4.11	len:467	ML:2	neuro:bp
MVVVYVHVRMSLFNAVLLLMSQGVKLHSKSLFHAMFCGGTVNVFCWIDNCSDRHHFS
>terebra.TRINITY_DN2909_c0_g1_i1_frame_3_0.trim0	supFam:putative MYFSL	tpm:6.80	len:739	ML:2	neuro:bp
MYFSLNLFNSFLFILEAMNSMEWTACSAQLVNLTRSLEVDGKYQGEQGMRREIIVYVRFCFHHDHYYLHRSLDMIMEMAPLITSKLSWIRHCSLSFCRNKS
>textile.TRINITY_DN13662_c0_g1_i1_frame_3_0.trim0	supFam:putative MLKIF	tpm:4.18	len:336	ML:2	neuro:bp
MLKIFMHFFMVCQFAVQMDMREYTGTGWCDRLSLKFLFKGHPLKHNIVIHVILDKCD
>striatus.TRINITY_DN2387_c0_g2_i1_frame_1_0.trim0	supFam:putative MMKWK	tpm:1.47	len:822	ML:2	logit:neuro
MMKWKCSFFPFRLLVCNLFRPGLHHNKMLGLFNCFAPQISTSTIIACPTPDLALLYLVRSTCFCVWECEIVASDAVIWFMGLITFFCFIFCCRKR
>striatus.TRINITY_DN7884_c1_g1_i1_frame_3_0.trim0	supFam:putative MSQLT	tpm:3.55	len:1497	ML:2	semiS:neuro
MSQLTSSATQCFIVLFNVFFTSAHAFRISCLIDYSRTFCDHDCLASGRHTNFTKHNHLSHCTALIFSFD
>striatus.TRINITY_DN497_c0_g1_i1_frame_3_0.trim0	supFam:putative MQYLH	tpm:3.29	len:636	ML:2	neuro:bp
MQYLHAHLYAICVLFLSGACCNRGLVCVCVCGSDWVMLLRLVSMCAVYSDKSLIHCIMFGQYIAVGVSDNSLYLNYHHARFNSCVHFGMDTILMTNTCFLCTVTGEFLYGKCL
>marmoreus.TRINITY_DN273_c0_g1_i1_frame_3_0.trim0	supFam:putative MFLCA	tpm:6.21	len:557	ML:2	logit:neuro
MFLCARQELLFTLLVFNHCLMIVGPWGFNGIGKMDGNLFSGAFVVPSCCCDVEDIY
>magus.TRINITY_DN6138_c0_g1_i1_frame_3_1.trim0	supFam:putative MSAVH	tpm:11.06	len:1030	ML:2	logit:neuro
MSAVHHCSWLLGFSWFTVLVERLDRVLLGSSAFAFRQCLQHFRCRVPLFDRIYFFTYI
>magus.TRINITY_DN5361_c0_g1_i2_frame_2_1.trim0	supFam:putative MTWFI	tpm:7.35	len:1790	ML:2	neuro:bp
MTWFIFPAYPNCWPGMCLFMPCIPFLSSLCHHQLAAAPHGSDCLLTFTDCQLAFLLVGSDLKKILCIVERHQLLRVSREPFQTCNNSSQGNLNKASFESR
>imperialis_MP.TRINITY_DN442_c0_g2_i1_frame_2_2.trim0	supFam:putative MSGRG	tpm:22.77	len:1064	ML:2	logit:neuro
MSGRGFYVSVFILVFNFFLNVCRSCFGGGESIKHQFVSFLCLKKLTWITCIVHILGLSCVLQQLMCLWDIGSESR
>magus.TRINITY_DN5957_c0_g2_i1_frame_2_0.trim0	supFam:putative MLWWW	tpm:7.63	len:692	ML:2	logit:neuro
MLWWWSWRRWRCWRGRVRVLLPEITGTCGDSFSSRSRSSSRRSNSSRCRPDVGWAG
>ebraeus.TRINITY_DN19_c1_g1_i1_frame_2_0.trim0	supFam:putative MIEVW	tpm:13.20	len:281	ML:2	neuro:bp
MIEVWGGGSHSSTFMASVSFSAFLSICMPVSCFWERSTCESLCNMLAQWFSSISVITLACCRQQKRNWLNCNPERVV
>striatus.TRINITY_DN10737_c0_g1_i1_frame_2_1.trim1	supFam:putative MKNHT	tpm:7.77	len:2807	ML:2	logit:neuro
MKNHTIKFLVIIRLASTVNIRYVYGVGCANTKYDIGINYERQTHAWCELCHCKI
>gloriamaris.TRINITY_DN3604_c0_g1_i1_frame_2_0.trim0	supFam:putative MAARF	tpm:7.93	len:281	ML:2	logit:neuro
MAARFLFFFFFFPFFFSHYLLPVRCKHVDLRIKNRCVDVGVKNKQANKHTNKTPFKSSHFISCRLRHPSVKPRPLSLCVCVCLCAWFA
>magus.TRINITY_DN8923_c0_g1_i2_frame_1_0.trim0	supFam:putative MTFHP	tpm:7.87	len:1924	ML:2	neuro:bp
MTFHPIFWFHWGVGAVRANSASRGLNLNSAKKSMPCTLALLTKAVGDDICT
>virgo.TRINITY_DN3843_c1_g2_i2_frame_1_0.trim3	supFam:putative MVCWQ	tpm:9.22	len:773	ML:2	neuro:bp
MVCWQSRFPLIVLLGKVHCHWGCMDKWKIHQCEYCGDVMSQSGVPCSRSYNEGLPLR
>striatus.TRINITY_DN70_c0_g1_i1_frame_2_0.trim0	supFam:putative MTVNS	tpm:8.00	len:678	ML:2	logit:neuro
MTVNSPKFHRLLVNFRIFFFFCLCSRCVCITAEGMYCFQCTEKESRKIDCKKEI
>gloriamaris.TRINITY_DN8993_c0_g1_i1_frame_3_0.trim0	supFam:putative MSWHL	tpm:2.52	len:413	ML:2	neuro:bp
MSWHLLVFIMLCLCSKLILESGESSTPNIILWDQVEPMSSSAKCIGYKRKPAMNQVSNAVHNDLTLSQKCRQDRARDLSSREERPR
>virgo_MP.TRINITY_DN390_c0_g1_i8_frame_3_0.trim0	supFam:putative MFGLR	tpm:1.52	len:1569	ML:2	neuro:bp
MFGLRWKSIRLYLTLCFVLVFLCAAGGKEGDPKDVATDDVKDTDPKDVAKKGGKEGGPRDVATDDLSNKDQVTQLLESLSPEDIAMLENMTDIELENKTAFLSPEEGCDFLGVGLMFDDPDYHKDLLHDYVTMEHFGYWEMRCEEFAYKHPDDANVKETAAQKPSYCP
>textile.TRINITY_DN7151_c0_g1_i1_frame_2_0.trim0	supFam:putative MSCFL	tpm:3.46	len:1061	ML:2	neuro:bp
MSCFLWSVVMFSVVCGYVFVSFKSFRVQASDSGNCNLGLFLSSSWIGLYPFCGQCLILCWKDY
>virgo.TRINITY_DN2290_c0_g1_i1_frame_-1_0.trim0	supFam:putative MHLAK	tpm:20.01	len:532	ML:2	semiS:neuro
MHLAKVQSCFFFFFLILRGKMWCMSKNFEYLTMELFVGLRTSVSGNGPNNYFQTCMCTHTQTHIHTFSSNEGETKSMQSAKHSPKNCCTGA
>striatus.TRINITY_DN7919_c0_g2_i1_frame_-2_0.trim0	supFam:putative MCVRA	tpm:1.11	len:402	ML:2	logit:neuro
MCVRATAVCVCECVCERLLFVCECVCERLLCKCVCERLLYVCMNVCARDCCMCVNVCASDCCMCV
>gloriamaris.TRINITY_DN2168_c0_g1_i1_frame_-1_4.trim0	supFam:putative MVVTL	tpm:3.34	len:3036	ML:2	neuro:bp
MVVTLLLCRLLPIVLPRPSQKFVETAPTCHMPQSTSLCDSSLHANTAATIPFTTRL
>virgo.TRINITY_DN67_c0_g1_i1_frame_3_0.trim0	supFam:putative MHVCY	tpm:8.54	len:362	ML:2	neuro:bp
MHVCYMFTCICVICVQSSLMDHGRGKISGTILVCPTVMGKDYSSTHCLCISLCCLLMKAGFFFLFFIL
>gloriamaris.TRINITY_DN4239_c0_g1_i1_frame_-3_0.trim0	supFam:putative MIVTL	tpm:2.24	len:648	ML:2	logit:neuro
MIVTLQVLSISLICELKLCTSLLRLALAKACVTNTCVYKDLGKACSYVHKTISTKTCLVKTCLTHKCVSQTHKNYV
>magus.TRINITY_DN4669_c0_g1_i1_frame_3_0.trim0	supFam:putative MTSGL	tpm:9.74	len:1101	ML:2	logit:neuro
MTSGLFVWFPSSLFSLIVLSSEKLPRGKLFISQWTPWEKRGCGLVLISVPCIPWKAWLEVFVHRVSVGCLFNCIHGLPWYIFNQLCNVLNKHCDWSKRLCCMKSMCNVCQIY
>textile.TRINITY_DN9032_c0_g1_i1_frame_3_0.trim0	supFam:putative MCPTN	tpm:2.21	len:411	ML:2	logit:neuro
MCPTNPFLLLVYQLALSLLQSSLPSLSLVHADCRWKKKMTKKKDTSCLASSNTLFVCRV
>virgo.TRINITY_DN4604_c0_g1_i4_frame_-3_0.trim1	supFam:putative MLNMM	tpm:149.19	len:841	ML:2	semiS:neuro
MLNMMLYFFFTYFLGIGFCCCECFLEKVDFFMFPLPPPPCFFICKDFNCCCCEYLLRCLFTSLIFDGVLPARSHSSCHLYLVLLEKKKEFMLNTGIKVCYWASCIIVLQQSLSALISFETLAAFLVFSIVHGFLYVFFFSNLNSIVQMTVEFCGKPSISERAA
>striatus.TRINITY_DN9136_c0_g1_i1_frame_2_0.trim0	supFam:putative MLICV	tpm:38.03	len:1557	ML:2	neuro:bp
MLICVIFLCMHVKCVMCNLLLLALLFSLVHSHVSLSCHQDTHFDVLLVSVDFFFSVILIFCFACFCDLFCCTVTNICTVNIEIKQEYVHNTVHKEKKNCKAASPSEV
>magus.TRINITY_DN6894_c0_g1_i1_frame_-2_0.trim0	supFam:putative MITMT	tpm:14.15	len:893	ML:2	semiS:neuro
MITMTIISLFFFSSFHLLCRASSSAPRDLSSPRVTCLRVRASSYLRVIRDTQNDPDNDPRPEEQGDAEVEQVVHSLPLHHHRLHWRRLPTHHDHVG
>gloriamaris.TRINITY_DN11122_c0_g1_i1_frame_-1_0.trim0	supFam:putative MTYMC	tpm:2.05	len:463	ML:2	semiS:neuro
MTYMCTRSIICCIGFMALCVSLTYCDLHTSEDSKICFQALVTFDQQEITHKLF
>magus.TRINITY_DN5152_c0_g1_i1_frame_-1_0.trim0	supFam:putative MSLPP	tpm:13.20	len:524	ML:2	logit:neuro
MSLPPVRVVILFLLLTFRRPSAERGLSLPSSPSLPERFVWGVTLVRLAFLKDLVWRVTLVRPAFLKDLVWSVTLVRPAFLKDMVWGVTLVRPAFLVQAEVTCRRKL
>terebra.TRINITY_DN3765_c0_g2_i1_frame_-2_0.trim0	supFam:putative MVGLL	tpm:12.78	len:301	ML:2	logit:neuro
MVGLLLTVIFFSNLLTQCGNVEAISGPPKRDSKQTCLTGSSVGRRLSVKRSQ
>marmoreus.TRINITY_DN2376_c0_g1_i1_frame_-3_0.trim0	supFam:putative MYQCR	tpm:22.74	len:1639	ML:2	logit:neuro
MYQCRRARSLICAWWVCVFMCVHVRAYVRACMHVRVCVCVCVSARACARASLRLSI
>striatus.TRINITY_DN5594_c0_g1_i1_frame_-3_0.trim2	supFam:putative MLKPA	tpm:3.56	len:793	ML:2	neuro:bp
MLKPASLLFAYLMVLTQFSCCFSCTSSEASIQNPMFTFRTASTEFNVPEKKLEIWTAELFLHIFCFPRI
>terebra.TRINITY_DN3861_c0_g4_i3_frame_3_2.trim0	supFam:putative MYWLV	tpm:10.52	len:1711	ML:2	neuro:bp
MYWLVSVSFFLLLSQPPRHLRRNAPTPLIPTPCPQPQPGRLRRSPGTGNPQGAVNIKSSRGNPPEETLHCCRVTSVVFSGACSDLTYAGHHLLSPLLTTIIA
>striatus.TRINITY_DN7357_c0_g1_i1_frame_-2_0.trim0	supFam:putative MFSLH	tpm:5.88	len:1832	ML:2	neuro:bp
MFSLHNGTNVTHLFVILKFLSVHAYNVHIRNGSGVCIKDETKAKLVVPSSLPDTVLI
>virgo_MP.TRINITY_DN568_c1_g1_i1_frame_-1_0.trim0	supFam:putative MCHKQ	tpm:58.50	len:1137	ML:2	neuro:bp
MCHKQLTTPNLHLYFLFLFAASHVSSIRTWMKKVNIKKHGITDTNKNNYNSSSVLDYL
>virgo.TRINITY_DN4701_c0_g1_i1_frame_1_1.trim0	supFam:putative MFRSQ	tpm:6.00	len:883	ML:2	logit:neuro
MFRSQYLLTFFVSMCPFLYCSLPSSFRYSRPIVYLLQRVPDSAVSRCSRLSVTHCLLFSSVDVPDCGCHRVCCCRLFVFSSLCATVFVVPVCVSVSMCHSLDCPRLFSRL
>magus.TRINITY_DN23200_c0_g1_i1_frame_-2_1.trim2	supFam:putative MLFVR	tpm:6.69	len:1278	ML:2	neuro:bp
MLFVRVCVFTACFLSFIFCLLQTSSFNCCMLASENSHNLLMNLCSHYFTVNCHSPVTAEFLSANVLSQ
>marmoreus.TRINITY_DN11909_c0_g1_i1_frame_3_4.trim0	supFam:putative MVVTL	tpm:10.50	len:3191	ML:2	neuro:bp
MVVTLLLCRLLPIILLPRPRPSQKFVETAPTCRTPQSTSLCDSSLHANTAATIPFTTRL
>magus.TRINITY_DN12659_c0_g1_i1_frame_2_0.trim0	supFam:putative MITSM	tpm:6.75	len:751	ML:2	semiS:neuro
MITSMFSFYFWLSLSAFVWTCVCVCTHLESEYKSDDVTLALVTHYDAHSLATLFLH
>gloriamaris.TRINITY_DN5527_c0_g1_i1_frame_3_0.trim0	supFam:putative MTWFI	tpm:3.11	len:827	ML:2	neuro:bp
MTWFIFPAYSNCWPGMCLFMPCIPFLSSLCHHQLAVARHDSDCLLAFTDCQLAFLLVLISRKSSV
>striatus.TRINITY_DN10354_c2_g1_i1_frame_3_1.trim0	supFam:putative MLVSL	tpm:2.66	len:1872	ML:2	logit:neuro
MLVSLSSFLFFFLYLIWESCLWHYCHAAPSHVSNHSHTQIELVAIPMPAVQKEPPVSCCLEASLSVPL
>coronatus.TRINITY_DN749_c1_g2_i2_frame_1_0.trim0	supFam:putative MCVCV	tpm:3632.35	len:834	ML:2	logit:neuro
MCVCVCVCVCACACVRACVPVCVCVRRSVCARARARARVCVCVCAGKERHFLKLSSGD
>terebra.TRINITY_DN3845_c0_g1_i3_frame_-1_1.trim0	supFam:putative MFTIN	tpm:5.54	len:3041	ML:2	neuro:bp
MFTINSILFTCILCSLAVEDSRRKSMQGQTTSVSGQVCRTLVSFSFPTRANLD
>magus.TRINITY_DN8774_c0_g1_i1_frame_3_1.trim3	supFam:putative MMNIF	tpm:39.43	len:2345	ML:2	logit:neuro
MMNIFVCFVFVFIALQQFLCHQYVSNSLFFMCEGYRDGSCVNDLFLFLFLFCCCCISMYS
>gloriamaris.TRINITY_DN429_c0_g1_i1_frame_-1_3.trim0	supFam:putative MRVCL	tpm:2.35	len:1538	ML:2	logit:neuro
MRVCLRFSLQWLVCLHSCRDCHVYVCYFPVRHVCPHSCPQCRTCLRSCFEHHVCVYSSLLCRIYLHSSLQSRVCLCSCLDCHACVYRSLEYRACLCSSPQCHVYQRS
>textile.TRINITY_DN9124_c2_g4_i1_frame_3_0.trim0	supFam:putative MGLKL	tpm:8.59	len:927	ML:2	neuro:bp
MGLKLLCVFVCVFSFFVLFCCCCCCPNLCTTSEAVHPHCSFQHPICSHSPVGHTAAPVPAIHREQSMSSRQEAIHRRRH
>striatus.TRINITY_DN18741_c0_g1_i1_frame_1_0.trim1	supFam:putative MFNGE	tpm:5.47	len:1907	ML:2	semiS:neuro
MFNGESFHLVLIFFGHLSCHQNYNSWSVHCIMAFKPVVLKRVRHSLCACCGNRVEWV
>terebra.TRINITY_DN8169_c0_g1_i1_frame_-3_0.trim0	supFam:putative MSVCF	tpm:3.96	len:294	ML:2	semiS:neuro
MSVCFKLLYVTMVSGMVLSFICHCASGVEVQCTECLPEEKSLHVFREKGTLSISEGVSYHGG
>striatus.TRINITY_DN18903_c0_g1_i1_frame_1_0.trim0	supFam:putative MKCWA	tpm:2.50	len:550	ML:2	neuro:bp
MKCWAIFLLVVVWARRGEAVRCHEAASCAQDLMASNVDEDKDAACRSMHHTIQCLKEAVEDCRTSQNVPDSALNAMNSQINRVEDLYYQRCRGNKPGVQMNRGVSDVRSSVIVLFVVMLLAAIFP
>virgo.TRINITY_DN4999_c0_g1_i1_frame_2_0.trim3	supFam:putative MVPLL	tpm:7.07	len:668	ML:2	neuro:bp
MVPLLVTLAVAVACSTVVWALVEVPETIHPVPVIILPVVIIPAREITVQIVEETDTPTETAMGSPAVKIVGMGTVGGVLVEGITCLHAVT
>striatus.TRINITY_DN9774_c0_g1_i2_frame_-3_0.trim0	supFam:putative MLMVW	tpm:2.12	len:862	ML:2	logit:neuro
MLMVWFLISKLYCNSTLMVWSLICSKRFFVDVVSRSCNKMGFSAVVFSPCCR
>marmoreus.TRINITY_DN13169_c0_g1_i1_frame_1_0.trim0	supFam:putative MQLFL	tpm:4.29	len:241	ML:2	neuro:bp
MQLFLLLNFVKIHSAQKTEIDSKVAENKLKYKHTQNSGKWCLYNTPSKTDGIFF
>ebraeus.TRINITY_DN2838_c0_g1_i1_frame_-1_0.trim0	supFam:putative MHIII	tpm:11.11	len:398	ML:2	logit:neuro
MHIIILLFLMTISYSIHHKNQVDLHCLFTHSLQFRTKDTICFLFYCTHSLPLS
>gloriamaris.TRINITY_DN10770_c0_g1_i1_frame_1_2.trim1	supFam:putative MLIPV	tpm:4.38	len:1616	ML:2	logit:neuro
MLIPVKISRYSLGILLTLLSFKFMARLNNSHNGYQIKQVTWLKKTTHCVRSFRRQSGRLLQCNCRVENWILYTPGLEKLSW
>magus.TRINITY_DN8517_c0_g1_i1_frame_-1_1.trim0	supFam:putative MVVTL	tpm:30.65	len:3199	ML:2	neuro:bp
MVVTLLLCRLLQIVLLPRPSQKFVETAPTCRTPQSTSLCNSSPPRQHSCHYTIHHKVVSSTNTLNSIIP
>striatus.TRINITY_DN18872_c0_g1_i1_frame_1_1.trim0	supFam:putative MPLLR	tpm:3.31	len:721	ML:2	neuro:bp
MPLLRAMQRSYLLIFLYFYKQLMSKDLGCHTVCCIFKESYGVGLGICKCFCIYLKSYRESAIFCMSYKQIERGGEAFQSKIAGLKFCHE
>textile.TRINITY_DN6365_c0_g2_i1_frame_3_0.trim1	supFam:putative MWLSL	tpm:1.40	len:636	ML:2	semiS:neuro
MWLSLILLVQLEKNVSQPSAPVVTKERVLQPERLQAKPPSSRHHDGRQVIPVIPLQSSDTRRIPDSSSSKTLINQTKDVLAKEEKDFTHKLFRRHIDDRVVLRKADCEKILKTEPLLQSKSWKKLKCTVRNEIEKNKRQVKKLRRQ
>striatus.TRINITY_DN9219_c0_g1_i1_frame_-3_2.trim0	supFam:putative MFAFL	tpm:3.47	len:1114	ML:2	neuro:bp
MFAFLLGAILTALPSTDWANKLAREGEGTDTDHQGFSLGNTSHSTMTHWNIPLCVTN
>magus.TRINITY_DN165_c0_g2_i1_frame_-3_1.trim1	supFam:putative MSLIF	tpm:25.14	len:1503	ML:2	neuro:bp
MSLIFLCFVSVAISCLPIHDGHTSEYTLSLHDGALLSCFFFLSLPAGRSLSVNFSYWEKKLC
>virgo.TRINITY_DN6797_c0_g1_i1_frame_1_0.trim0	supFam:putative MLKSG	tpm:7.73	len:538	ML:2	logit:neuro
MLKSGMIAGVFGVVSLFDFSPVMWCSTLGNPCVQCTKASMSCECNAGIDSVHVWK
>gloriamaris.TRINITY_DN11980_c0_g1_i1_frame_2_0.trim0	supFam:putative MKMLR	tpm:2.61	len:226	ML:2	neuro:bp
MKMLRTPFFLSLFHSVMLLEVSRRLFSQHYVLLRVSIDPFSDSFQVGKDSVLFTVCFGNKT
>gloriamaris.TRINITY_DN2910_c1_g1_i1_frame_1_0.trim0	supFam:putative MLGLQ	tpm:3.76	len:492	ML:2	semiS:neuro
MLGLQLMAAHLLLPLASSAIRTVHTLTSGSFVTRSNFPTAHHGLSSTWRCTLIWPHITKTLPGL
>terebra.TRINITY_DN3007_c0_g2_i2_frame_3_0.trim0	supFam:putative MGGRK	tpm:46.56	len:946	ML:2	logit:neuro
MGGRKLCFLSTAVSSLCMLVVSILGRHQEQTSDASRADCLLSRKSQRSDLILPSQFQMMVSDFCGTRCVYSVCVCVCDKVWRVAVWLCVFS
>gloriamaris.TRINITY_DN3604_c0_g1_i3_frame_3_0.trim2	supFam:putative MAARF	tpm:4.43	len:1244	ML:2	logit:neuro
MAARFCFFLSFLFFFPVFFSHYLLPLRCKHVDLRIKNRCVDVGVKNKQANKHTNKTPFKSSHFISCRLRHPTVKPRPLSVCVCVCLSVCVVCMTSACPVEYSTSKG
>magus.TRINITY_DN5370_c0_g1_i1_frame_-3_1.trim0	supFam:putative MCVCM	tpm:25.01	len:791	ML:2	semiS:bp
MCVCMCMHVRACVCVCLFLCVYVRETDVYVCLCAPRRQLAVSTSPKGRKHRQHEAAVCPRLPAGRVGEQK
>gloriamaris.TRINITY_DN5753_c0_g1_i1_frame_-1_1.trim0	supFam:putative MCVWF	tpm:3.71	len:1032	ML:2	logit:neuro
MCVWFLFVYCFIFIFFISPKKQHLELIHWKTLCHVLATNICSIKLKIHETGVFRW
>marmoreus.TRINITY_DN1126_c0_g1_i1_frame_1_0.trim0	supFam:putative MIFRI	tpm:5.29	len:1990	ML:2	neuro:bp
MIFRILVNVSSWFCLLSVLAVHLHNILSGKLEAFETTVFLQGKGQAMSQLQ
>textile.TRINITY_DN3355_c0_g2_i1_frame_-2_0.trim0	supFam:putative MFREK	tpm:3.79	len:470	ML:2	semiS:neuro
MFREKLLFSLILSCMAVTCIDSICQWQQIVQRFMFQHTEICKFYVCLFGVDS
>magus.TRINITY_DN390_c0_g1_i1_frame_-1_0.trim0	supFam:putative MILSY	tpm:5.70	len:832	ML:2	logit:neuro
MILSYFFVQNVLLLTSLSENRSYSSSVCHQPVLHNCCACLEEDDGEQKMRVDDKDDKNKQK
>marmoreus.TRINITY_DN2605_c1_g5_i2_frame_-2_0.trim0	supFam:putative MFWFI	tpm:13.51	len:711	ML:2	semiS:neuro
MFWFILCSFGSLAPGFCDFSLFSFHCCSKMISRFIAPYIQDSVLHCRVSLACKFKHGV
>virgo.TRINITY_DN16656_c0_g1_i1_frame_-1_0.trim0	supFam:putative MWHVF	tpm:5.44	len:533	ML:2	neuro:bp
MWHVFFFLLFLCFCAPHVDRYAVLLNTCGDCLLVHSTGEAVLSDQGNNGQHYFHCILHSQGVWHFNFVFI
>marmoreus_MP.TRINITY_DN621_c0_g1_i1_frame_-1_1.trim0	supFam:putative MCCNT	tpm:14.00	len:2486	ML:2	neuro:bp
MCCNTCQFIMLILMLTGPAQRVCASLVHLLLADHTQDMIQQASFLSPGSSVLVERKTVEVIKAEGKLKILCKG
>gloriamaris.TRINITY_DN6296_c0_g1_i1_frame_-2_0.trim1	supFam:putative MLNKH	tpm:5.31	len:650	ML:2	neuro:bp
MLNKHTLLSLIFLMSMFISRNCLFEQLFKPEFKRKNILLKHLLTLKLQILDLGKQNYN
>striatus.TRINITY_DN23615_c0_g1_i1_frame_2_1.trim0	supFam:putative MIKFV	tpm:2.56	len:1306	ML:2	semiS:neuro
MIKFVLSWDLFQLLAVLWPFVLVQGDPGFSFHSHIHDGDEFMFKTSEWASW
>virgo.TRINITY_DN11028_c0_g1_i1_frame_3_0.trim0	supFam:putative MHYLL	tpm:1.99	len:233	ML:2	logit:neuro
MHYLLGLTILPVGLHTTVLQQVNIDARLLGWGPGETHKIGQTGCHPEVPHHIVSVCRICYVCGDRF
>virgo.TRINITY_DN13406_c0_g1_i1_frame_-1_0.trim0	supFam:putative MTLFQ	tpm:3.72	len:545	ML:2	semiS:neuro
MTLFQHHRPHPQPHPAAHPHPLLHLLLLLLLLRLPLLAALGQAAPATLQADRLPLPHQGLLPVLQPLPPPGHRQLHLHAAFPVHQPFPLEDNQHPHLCALA
>striatus.TRINITY_DN6838_c0_g1_i1_frame_2_0.trim0	supFam:putative MSRWL	tpm:5.80	len:830	ML:2	logit:neuro
MSRWLLPAWSVCPLALEQACGSEWVLSFKLHCHHALWDCIPVCNLLPVCVRMYVCVCE
>virgo.TRINITY_DN11490_c0_g1_i1_frame_-3_0.trim0	supFam:putative MGTLL	tpm:4.60	len:377	ML:2	logit:neuro
MGTLLQHFFPLIIPLLCVCVVVGTCVRCAARPVCWWRPCPFPPGCWGCLMPENWACPMG
>striatus.TRINITY_DN14473_c0_g1_i1_frame_3_0.trim0	supFam:putative MHHCF	tpm:3.23	len:441	ML:2	logit:neuro
MHHCFMVGRNFFFQTVHAFVLDWFVSFHYTRSAFNNNMDRYLPNCWCLCLELACFLLLCTFCCFGGIFASGFGCSLYI
>magus.TRINITY_DN8089_c0_g1_i1_frame_3_0.trim0	supFam:putative MFGLR	tpm:29.50	len:888	ML:2	neuro:bp
MFGLRLKSIRLYATLCFVLVILCASGGKEGDPKDVATDDVKDTDPKDVAKKGATDKKSKVLRNPDLSNKDQLTQLLESLSPEDIAKLENMTEKEAEEKTAFLSPEEGCDFLAMGSLFDDPDYHKNLLQDYVAMEHLGYWEMRCEELDYKYTGDPNVKDTAVQKPSYCT
>striatus.TRINITY_DN10733_c0_g1_i2_frame_-2_3.trim0	supFam:putative MYGGQ	tpm:4.96	len:2719	ML:2	neuro:bp
MYGGQSSSTVSSWLIAKIIGACLATLHAGQGHQAPHRGVGGWIRCIGRHTVGHHSLVQNLLK
>textile.TRINITY_DN9027_c0_g1_i2_frame_1_0.trim0	supFam:putative MRCNI	tpm:1.47	len:857	ML:2	semiS:neuro
MRCNILISVYFLSLFRAIQQCRIGRNAVCLVCFSVKMCSTSSRHNYWADLSENLEVC
>textile.TRINITY_DN7652_c0_g1_i1_frame_-1_1.trim0	supFam:putative MHYHD	tpm:4.64	len:961	ML:2	neuro:bp
MHYHDYLPWLVRFFSILILPVCLNGDHSVVSQTLISSIKAHCNDSPHKTMLTPLVLDMSEQCDQTALSGPICPLKTCGRAALLSLILPHTRCTYHRLVVNGVSVHVVFFCGSFKMKHLNENVIRLKLCRSLVCVLVQGGLPYHSLHVLALQVFFCCCCFY
>striatus.TRINITY_DN6963_c0_g1_i1_frame_-3_0.trim3	supFam:putative MRHVA	tpm:15.05	len:459	ML:2	neuro:bp
MRHVAMLACMLPTVFQIVWCTTPGRYCSWRNHTLSHLFLPFLACFLFMLWQMSPFIVRRIGAA
>striatus.TRINITY_DN24062_c0_g1_i1_frame_-3_0.trim0	supFam:putative MAWIL	tpm:1.57	len:487	ML:2	semiS:neuro
MAWILLSTLAVMLHVLHGDGKYQSMQKSFMVFLFFRQVLDWQATDTHCSCDDSSSSAECADRIFKSISHNAFHKHVKKRDGRPSELD
>striatus.TRINITY_DN8624_c0_g2_i1_frame_-1_1.trim1	supFam:putative MFSML	tpm:1.62	len:498	ML:2	neuro:bp
MFSMLRLHFVSMVWIRLSRSTVWIHVLHAHRKTEYSSMYRSVILSFMEMLSPCPMYTWPKISVTQA
>virgo.TRINITY_DN309_c0_g1_i1_frame_2_2.trim0	supFam:putative MRWGW	tpm:5.42	len:2233	ML:2	logit:neuro
MRWGWSAFQSIPASFFMISSLSLALLQCLIISCLQVSCNQGHPREVCVCSFANLWPFYVSFTSC
>magus.TRINITY_DN17285_c0_g1_i1_frame_-2_0.trim0	supFam:putative MWVFL	tpm:5.23	len:643	ML:2	logit:neuro
MWVFLWMYFITYLRIQPFKCVTHLQKGRVHSMMRGVYGERVGCPSTNFPISLHCIMCGDISKATLD
>gloriamaris.TRINITY_DN11092_c0_g1_i1_frame_-1_0.trim0	supFam:putative MRHVA	tpm:11.88	len:336	ML:2	neuro:bp
MRHVAMLACMLPAVFQIVWCTSPGRYCSRSNHTLSHLFLPFLACFLLMLWQMPPFIIRRIRAA
>striatus.TRINITY_DN18824_c0_g1_i1_frame_-3_0.trim0	supFam:putative MLFWT	tpm:2.29	len:681	ML:2	neuro:bp
MLFWTFSVHMMYHIFSFVQATYCNPKHCMHYLLISTTIFMLLQSKTFWISWSSSISTDWQACHFSCPCCLKVSSPYSI
>virgo.TRINITY_DN10432_c0_g1_i1_frame_1_0.trim0	supFam:putative MPTLM	tpm:4.23	len:519	ML:2	logit:neuro
MPTLMLIFLAHISCNFRCAAFRDGCGCLMCSVCVIHGCPNVYVWWLVAVPK
>striatus.TRINITY_DN10257_c0_g1_i1_frame_2_0.trim0	supFam:putative MYMCF	tpm:4.88	len:1295	ML:2	neuro:bp
MYMCFWGIHSAAIFINCVFSMGASHAELIQYSKMFSSWTRCLKSSSCSHQLFHSLSCSRTSF
>textile.TRINITY_DN9213_c1_g1_i3_frame_-1_1.trim0	supFam:putative MPVCV	tpm:3.84	len:976	ML:2	neuro:bp
MPVCVFSLLYSRCVTLLSTQLVEMLGLIEEPELFKKKLKTPNYSNDTQISNKLFWKMGPEEVQCYDLLKVVVL
>magus.TRINITY_DN16947_c0_g1_i1_frame_2_0.trim0	supFam:putative MHRTI	tpm:5.29	len:540	ML:2	neuro:bp
MHRTILLLTAELWVHLPVLLTGSEEDFCWNSYRVLTHVRTSLQIKISPVAWVAMKETKQTMIGKFCCRDNVHSKL
>coronatus.TRINITY_DN1064_c0_g1_i1_frame_3_0.trim0	supFam:putative MCHTR	tpm:5.61	len:412	ML:2	neuro:bp
MCHTRCLGLFVFFFLMYNHFGELEVPYLSSYCSHGVHSHRPVPSHSELVLSPVPVRHRYQKIVRLACQRRPRC
>striatus.TRINITY_DN9375_c2_g1_i2_frame_1_0.trim3	supFam:putative MMMIS	tpm:2.57	len:1002	ML:2	logit:neuro
MMMISVALCVLGDQMCSFVHLCVCLVSLCVALYKCVFWSSLCCLVCLCVGLSCLC
>striatus.TRINITY_DN3905_c0_g2_i1_frame_-3_0.trim0	supFam:putative MCDCI	tpm:5.02	len:651	ML:2	neuro:bp
MCDCIFVSVFFFISLLEYASRSLYPCILYKTTCLHTYRPSCTHLPALSEPRLTESTGKCSKVERGESHNT
>virgo.TRINITY_DN7466_c0_g1_i1_frame_1_1.trim0	supFam:putative MPGPV	tpm:4.34	len:1759	ML:2	logit:neuro
MPGPVLLTTEFVLTLATFVATASLNVGKDNVVGKDSDAVEECNQEKDGREFADDTSSLTDRLEGGCTSVG
>marmoreus.TRINITY_DN1961_c0_g1_i1_frame_3_0.trim0	supFam:putative MKTVL	tpm:6.27	len:1462	ML:2	neuro:bp
MKTVLLSALLLPRITELNPFGVCGLLENTASHIILDSSPSSPLYQATVTQLYHFGEEKSAQTDCDLCARDSNYQPPKATGLKATFCPRPDCMQVDAQRH
>magus.TRINITY_DN9777_c0_g1_i1_frame_-2_0.trim0	supFam:putative MEGLA	tpm:12.56	len:523	ML:2	neuro:bp
MEGLAAAPFLPLLLPALAPSCAAPVLVLGTSTPMAFRSSNAVPLKWYPLFCPPFLG
>striatus.TRINITY_DN6516_c0_g1_i2_frame_3_0.trim2	supFam:putative MMLGV	tpm:1.79	len:615	ML:2	logit:neuro
MMLGVVHVVQMIVNMMLGVVQMLLVSTVLSCCPGVFSAVLRCHSGVVGVAFRCCFRWCQCKLGVVQTLSV
>virgo.TRINITY_DN724_c1_g1_i1_frame_-3_1.trim0	supFam:putative MVKSL	tpm:6.48	len:935	ML:2	neuro:bp
MVKSLFLATVLSVLHFLTSTQRSHLCKVYDCVSMLENALKGLFSDSRKPYLVQETAC
>magus.TRINITY_DN19186_c0_g1_i1_frame_2_1.trim0	supFam:putative MFSIL	tpm:14.68	len:2680	ML:2	neuro:bp
MFSILQLLLFEAQISGFLRCSFPLASTLILPCICWTRLNHNCVIVLPLALNLKKKKRKEL
>gloriamaris.TRINITY_DN839_c0_g2_i1_frame_-1_0.trim0	supFam:putative MIFNM	tpm:3.67	len:1354	ML:2	logit:neuro
MIFNMFIFLVSLLFPSQPLNLLRKEECQVAYYVLSEINLCLIFKKLRQTLLMSFCF
>marmoreus.TRINITY_DN382_c0_g1_i1_frame_1_0.trim0	supFam:putative MVFLL	tpm:7.93	len:789	ML:2	neuro:bp
MVFLLLMSSFFNIISFICKLCFTMLAKGKSMCIICISMRTVPQPSELTDGKTSNVMQCFGTVTERMIWNLSLVSKVKQG
>magus.TRINITY_DN7223_c0_g2_i1_frame_2_0.trim0	supFam:putative MNPRR	tpm:12.00	len:1632	ML:2	logit:neuro
MNPRRKSLSSLTVVTAFLIAVATGRRCSKVTCTEQMAQSPLFFPEFLPKHQSPADMSPVIHIKPLFCLRPDVKDHILCPV
>gloriamaris.TRINITY_DN2159_c0_g1_i1_frame_-1_1.trim0	supFam:putative MSWGK	tpm:5.26	len:1061	ML:2	neuro:bp
MSWGKIILTVSLHMLIQLIISEAIFSPPVVKQSKVEAVKNSTMCFSPPSTALSDPSYSSVTGVGKEMLMQHPENGH
>striatus.TRINITY_DN8752_c0_g1_i1_frame_-3_0.trim0	supFam:putative MEWFS	tpm:5.02	len:1598	ML:2	neuro:bp
MEWFSVILWLSLFQPTEKVYLHSPYMVYLHEQKSFKDNKTETKQPMAQQLI
>virgo.TRINITY_DN5862_c0_g1_i1_frame_-3_0.trim1	supFam:putative MSWAN	tpm:6.84	len:731	ML:2	logit:neuro
MSWANVTYISLLSMFSFTFMTYAVVLAFSENGNPSCRCWARTVVYKKYLGNIHLLCWHTVLHCRS
>striatus.TRINITY_DN1784_c0_g1_i1_frame_3_0.trim0	supFam:putative MLVWT	tpm:2.37	len:347	ML:2	neuro:bp
MLVWTIVCLGCLNFLLGREQTNKIMGNMLMFQNLNQVNYKFSLFCLVKCFLQRRS
>striatus.TRINITY_DN3971_c0_g1_i1_frame_3_1.trim0	supFam:putative MRTQA	tpm:6.25	len:1852	ML:2	neuro:bp
MRTQADGFLLCSSFFFYLITNLASDEVLKEATHCCVSEWSEEGVFILFWLIN
>ebraeus.TRINITY_DN111_c1_g1_i1_frame_-1_0.trim0	supFam:putative MFREP	tpm:16.76	len:642	ML:2	semiS:neuro
MFREPCCPLISGTSITALVLTMSLCVGFCQDYDCFFETHNDCGLQLFFASRMRPKHHCQNIHLSAVRLPF
>striatus.TRINITY_DN1916_c0_g2_i1_frame_-3_1.trim0	supFam:putative MCVCL	tpm:2.22	len:642	ML:2	semiS:bp
MCVCLHASLVVCVCCTLLQFHPGEIYQQNKSPVVLFYHHHLQHVIKICLDIHKQHSAGQDTLDMMPD
>striatus.TRINITY_DN7422_c0_g1_i1_frame_2_0.trim0	supFam:putative MEWTH	tpm:2.16	len:674	ML:2	logit:neuro
MEWTHFALLLLLFVLPELSHYNPSRVSWAMSNMNLRGEKVDLYFMVLMVVCELVNCVAYFCFV
>textile.TRINITY_DN9238_c0_g2_i4_frame_3_0.trim0	supFam:putative MIFLL	tpm:5.37	len:780	ML:2	neuro:bp
MIFLLLLRVAPLVDFLKTQQTYNGIAHPPFSRIAFFLKPKRQRSQITTFDGH
>marmoreus.TRINITY_DN1682_c0_g1_i1_frame_1_0.trim0	supFam:putative MCDCI	tpm:2.65	len:923	ML:2	neuro:bp
MCDCIFVIVFFFISLLEYASRSLYPCILYKTKHLHTYRPSCTHLPTLSEPRLTESTGKCSKVERGEESHNT
>virgo.TRINITY_DN2226_c0_g1_i1_frame_2_1.trim0	supFam:putative MLSIH	tpm:8.47	len:2416	ML:2	semiS:neuro
MLSIHIFLFFRFSPLFFRSSIGEKASGTVIIEGQHTDPATRHTDQARDTTADHRAQHHRISKHGRL
>magus.TRINITY_DN2004_c0_g1_i1_frame_3_0.trim1	supFam:putative MRKCM	tpm:6.07	len:598	ML:2	neuro:bp
MRKCMVLFSSQICLIMMENTVCDIVKVNRWWSGEADGKCLQPMVLFIGTCS
>coronatus.TRINITY_DN775_c0_g1_i9_frame_3_3.trim1	supFam:putative MRFTG	tpm:4.93	len:6757	ML:2	neuro:bp
MRFTGHSTLQVFYLVCTVQTTSLCFTTPFIHLSSACSRPWKRPGSGSSTFPRSHRPTVSLEWLKWFECCQKGSQMMDVTDNVVCMIEDSTTMWRYLLG
>striatus.TRINITY_DN9173_c0_g2_i2_frame_3_0.trim0	supFam:putative MWIRT	tpm:2.32	len:725	ML:2	logit:neuro
MWIRTSPAWTTLVILMNCIPLPSALCLHTCKHICLQVPHSSAIPCGKLKVHVQDRLAS
>magus.TRINITY_DN14078_c0_g1_i1_frame_-1_0.trim1	supFam:putative MFSML	tpm:4.94	len:437	ML:2	neuro:bp
MFSMLRLHLVSMVWIRLSRSTVWIHVLHAHRKTEYSSMYRSVILSFMKMLSPGSMYTWPKISVTQA
>marmoreus.TRINITY_DN2608_c2_g11_i1_frame_-3_0.trim0	supFam:putative MNYFH	tpm:2.25	len:405	ML:2	semiS:neuro
MNYFHLFFFLYCPIFSASPAVLVILTCHPQSQPSTVHHSPGMAIHREQSMSSRREAIHRRRH
>terebra.TRINITY_DN6316_c0_g1_i1_frame_-3_0.trim0	supFam:putative MFTHT	tpm:4.91	len:255	ML:2	neuro:bp
MFTHTTMANVHVNTALLLVSGFQISLCKDHTERCDVTCLGVIATTDRIHHQSLFLRSL
>textile.TRINITY_DN7557_c0_g1_i1_frame_2_0.trim0	supFam:putative MVLFL	tpm:25.04	len:1232	ML:2	neuro:bp
MVLFLHDIGLFAFTVFLLWGEWGHGKDHFENVICLPVVDTESNEYFVNMCLYTNAFVLLLTLCFQSHPQCLQHIHECIACIKVIPL
>ebraeus.TRINITY_DN687_c0_g1_i1_frame_-3_0.trim0	supFam:putative MIQFV	tpm:44.45	len:1329	ML:2	logit:neuro
MIQFVSMIQLVSMIQFVSMIQLVSMIQRSSKRVPQEPIFRAAGRKGGVLCCPVFRAAGRKGKISANRKTGLQG
>virgo.TRINITY_DN16748_c0_g1_i1_frame_-3_0.trim0	supFam:putative MMGSS	tpm:4.76	len:530	ML:2	semiS:neuro
MMGSSAFTLLLMATFYTNKGSNTFPEVLKTGKHHFSSELLLHYHHHNNNKGFSPLQQ
>gloriamaris.TRINITY_DN3920_c0_g1_i1_frame_2_0.trim0	supFam:putative MMCGQ	tpm:3.18	len:733	ML:2	neuro:bp
MMCGQVGCFCFVIGLFLCVYGDCSERAQSGLLGSYKTDSGNVCSTVFFRRTAVR
>magus.TRINITY_DN11786_c0_g1_i1_frame_2_2.trim0	supFam:putative MITCG	tpm:11.71	len:3368	ML:2	neuro:bp
MITCGCSHAFIILFCQWSQNLWQSVNVHVIQHPLTILMKQIMLQSVTYQSPRVMPTIVEYTNNSVDHASERGKIAPVEVCCVWMDPTLQCQGVLMLDSLPADFIMTCLGLSWMYGCI
>striatus.TRINITY_DN9375_c2_g1_i1_frame_3_0.trim5	supFam:putative MCSFV	tpm:3.82	len:993	ML:2	logit:neuro
MCSFVRLCVCLVSLCVALYKCVLVEFVLLCMSLCRFVVSLLICACAGSCYILFCVLVWFICCITRLCVCVGSNCVLLC
>striatus.TRINITY_DN10379_c0_g1_i1_frame_-3_0.trim2	supFam:putative MIVSL	tpm:4.24	len:1322	ML:2	neuro:bp
MIVSLFALCALSMRFHFICSINLGESFLVSSACLMSEYMLCKLVHRAALIWNSWHITV
>marmoreus.TRINITY_DN2608_c2_g21_i4_frame_-3_0.trim0	supFam:putative MYWLV	tpm:2.88	len:953	ML:2	neuro:bp
MYWLVSVSFLFVCLFVFCCPILYSPSNAMHPRRSFRHPVHSHSPVSPAAAPAPTIHREQSMSSRGNPPEETLHCCRVTSLVFSGTCSGLTYAGHHLLSPLLTTIIA
>marmoreus.TRINITY_DN6984_c0_g1_i1_frame_-1_1.trim0	supFam:putative MGISL	tpm:3.75	len:707	ML:2	neuro:bp
MGISLSLCLTLTLSFCHSLSHGPPELTAPLLLDTKTDELLIRDGWLFEFHDKNCLLVSLQSGMPVGVEYFSVGDQ
>striatus.TRINITY_DN8753_c0_g1_i1_frame_3_0.trim0	supFam:putative MPCTW	tpm:10.42	len:2704	ML:2	logit:neuro
MPCTWQRVIIMVVFTTLLCHNHGCIHHFAQPCFVCCSGCIHIPVALHCADRLQ
>marmoreus.TRINITY_DN3253_c0_g1_i1_frame_-2_0.trim1	supFam:putative MCLYV	tpm:3.15	len:440	ML:2	semiS:neuro
MCLYVCVCVFVYVYMCVSEHQQDMNCKSNDCWEACDTKFVSEACLYAPVFFSKS
>gloriamaris.TRINITY_DN12194_c0_g1_i1_frame_1_0.trim1	supFam:putative MFLNK	tpm:4.45	len:677	ML:2	neuro:bp
MFLNKILLRTLLALVSELCFEVIVLHSSLAQYSMYDYILCHATANTNTCKQFACKYF
>textile.TRINITY_DN8406_c0_g1_i1_frame_2_0.trim0	supFam:putative MLQLI	tpm:5.88	len:1292	ML:2	neuro:bp
MLQLIFQSFLFFMTSVSSQCYQFSCCIMSRKVQVLCVASQDSCVITVFMSSLQLFLAAVLQRLLLFFRSLDFITVSF
>magus.TRINITY_DN11362_c0_g1_i1_frame_-1_0.trim0	supFam:putative MALVL	tpm:8.11	len:267	ML:2	neuro:bp
MALVLALVQLLCFSLITPQSTIHYTRLCQVGQHMNPHCCSYQSLRSLYNLANHIT
>marmoreus.TRINITY_DN6753_c0_g1_i1_frame_-1_0.trim1	supFam:putative MVFFV	tpm:3.44	len:577	ML:2	logit:neuro
MVFFVACMALSIFVDYENHCTQGRKKSDWNFLRWHLRYLCQCFENAFIEST
>striatus.TRINITY_DN6332_c0_g1_i1_frame_1_0.trim0	supFam:putative MWFSL	tpm:2.13	len:317	ML:2	semiS:neuro
MWFSLFLSCFIYLFVRWCVELSFDFNILSTAPETPVFPVKVIYSQPFELSVKLHFGLGNKTLT
>striatus.TRINITY_DN16340_c0_g1_i1_frame_-2_0.trim0	supFam:putative MMMIA	tpm:3.64	len:680	ML:2	semiS:neuro
MMMIAVIGAILLHYTSAGSSAAQKKGDQRQGQDTQPLHVHGSSATVIFNDFQLITISPSLGKLLF
>magus.TRINITY_DN1636_c0_g2_i1_frame_-1_0.trim0	supFam:putative MKGAK	tpm:3.64	len:308	ML:2	logit:neuro
MKGAKVCVLVCFLLIHTGTFHLDEREEKLPTVLFHYATAIVYINVNVCTYACVCACTLGCI
>textile.TRINITY_DN8911_c0_g2_i1_frame_2_0.trim0	supFam:putative MFLDS	tpm:1.61	len:507	ML:2	neuro:bp
MFLDSSYHSAAVFFFLLTFLFFSLISCKEKCVHALIHTQTHTHTQIHTHTHTFTHTQSLTHTHTHTHTHTHTHTHTLKKKNFEIL
>terebra.TRINITY_DN564_c0_g1_i1_frame_1_0.trim0	supFam:putative MKVGC	tpm:3.05	len:463	ML:2	logit:neuro
MKVGCFIHVCIFSLSVCLSDCFLSQVVLFLNESRRHIGDGRSRINRCFFMDFDEGHWCTVFPHFICQKPVVCFSSSYLVLKNICVCVLS
>gloriamaris.TRINITY_DN8690_c0_g1_i1_frame_-1_0.trim0	supFam:putative MSSTR	tpm:2.13	len:462	ML:2	logit:neuro
MSSTRLLFDWLVWCSYISTSSAFHWLMMQNRLDFAEAEYVMKSLDSLWKRAWKHVSYKHVTDMNCRTHCAICLFLH
>textile.TRINITY_DN11127_c0_g1_i1_frame_3_0.trim2	supFam:putative MIGFV	tpm:3.63	len:617	ML:2	logit:neuro
MIGFVWLVGWYSFFKMLTDSSVYSVYKGETGGSKNTWLFCDVDNRPFQQKAHKREGICRVRFGHRVYLPRGGGSQCND
>coronatus.TRINITY_DN48_c0_g1_i1_frame_2_0.trim0	supFam:putative MLDLC	tpm:20.98	len:1009	ML:2	neuro:bp
MLDLCVMWFSLWTRWFLPFLHILLYQCTFPHCHHRHSRRHHHQHHRRSSSSVTMYDVDCYQDIVSRKLTVLLILIVDASTATV
>virgo.TRINITY_DN3439_c0_g1_i1_frame_-3_3.trim0	supFam:putative MLVYL	tpm:4.58	len:2233	ML:2	semiS:neuro
MLVYLASLSLLTLACPPEPLLCQVQDTPCSLDCRTVGQCQAHTWQCMQHYACGSHETGFFFLSCYYQSTQDGHACYHAKCLSYFLLSFCFLKKKTELS
>gloriamaris.TRINITY_DN11775_c0_g1_i1_frame_2_0.trim0	supFam:putative MRVML	tpm:2.06	len:395	ML:2	semiS:neuro
MRVMLLFCVFFSSICSTKGGSLACIHLHVCMRALSFGIKGCLHAGPGGDDDGNE
>textile.TRINITY_DN8691_c0_g1_i1_frame_-3_1.trim0	supFam:putative MPRQA	tpm:4.36	len:834	ML:2	logit:neuro
MPRQANSFLLVWICSLLQQTFPLPSYESRSQGVLITLSQCLLPVIEKLSMFFCFCSELANRSIYTTIWQWLGGRWGKQGLGVISFNWEN
>striatus.TRINITY_DN6836_c0_g1_i1_frame_-2_0.trim0	supFam:putative MMMMM	tpm:2.50	len:611	ML:2	logit:neuro
MMMMMMMMMMMMMMMMMTCVTDKAQTWPLAVPFTIIHSTPAPHKTHSLHEHSHSRHCTCKCCQQIKGFGVFFPFFFLSSPQGYIYSVD
>gloriamaris.TRINITY_DN2980_c0_g2_i1_frame_2_1.trim0	supFam:putative MPTLN	tpm:4.82	len:676	ML:2	neuro:bp
MPTLNKSLFLCIHFFSPCCCVEVFGTGYMDGLGASFFGDVSLFVLCALCCHLC
>textile.TRINITY_DN6035_c0_g1_i1_frame_-3_0.trim0	supFam:putative MTVQT	tpm:1.54	len:448	ML:2	neuro:bp
MTVQTMASFTGLLAQHVLALTCLCICYHSVTVSNMSTIANDQQETRRHPTT
>gloriamaris.TRINITY_DN4273_c0_g1_i1_frame_2_0.trim0	supFam:putative MQWIF	tpm:1.54	len:321	ML:2	logit:neuro
MQWIFYQFYRLLLLASSRWNYLWTTHADVVQADPRLAAVKMGHLNCRTYLYYAWCHFSSCAHGVSFV
>terebra.TRINITY_DN3686_c0_g1_i1_frame_2_3.trim1	supFam:putative MMWLC	tpm:19.50	len:2017	ML:2	neuro:bp
MMWLCFVVILSLRSLLICDLSSEHSSDPLPSQFFLTSTYLPFLSIFFFLFFLFCFFKT
>magus.TRINITY_DN19518_c0_g1_i1_frame_-1_0.trim0	supFam:putative MYALS	tpm:5.97	len:646	ML:2	logit:neuro
MYALSSFLLITGFVCVSVFPSAHNNSSEIPLSRRIQLCTAVKVNKHNTAFCQFSRGLLICASCYFNPGYAL
>marmoreus.TRINITY_DN2562_c0_g1_i4_frame_3_1.trim0	supFam:putative MHIIF	tpm:7.18	len:1588	ML:2	neuro:bp
MHIIFALILLETECPEAVDHEEDFAEKKIGWQCLCCHGLLTRVVPFYTITLLSHKF
>striatus.TRINITY_DN7195_c0_g1_i1_frame_-1_0.trim0	supFam:putative MMAWR	tpm:3.85	len:694	ML:2	logit:neuro
MMAWRVILLLSIFCSMELMIFICQPKLFTTCLDPEIVIMWTATLACKRHAYIRARIEACP
>striatus.TRINITY_DN2236_c0_g1_i1_frame_1_0.trim0	supFam:putative MKIRV	tpm:2.16	len:1477	ML:2	logit:neuro
MKIRVVRFHIILSLTWLTSASICLRSQNIFSCCPDKKCHLFFTVGNSRFISVSSVCGPC
>magus.TRINITY_DN1159_c0_g2_i1_frame_3_0.trim0	supFam:putative MMHGL	tpm:6.65	len:2403	ML:2	logit:neuro
MMHGLLLWFLKNDTLCPWEVERVCEVVMMKRQLHQWCKYLSTFRLTDSDHCVLCCC
>terebra.TRINITY_DN3662_c0_g1_i1_frame_-2_0.trim0	supFam:putative MFLSD	tpm:9.75	len:1527	ML:2	logit:neuro
MFLSDIMYFVLIMLMHSLKLISLNVNGHKCMKIKLTPVYIPCIPRCINSTPKLKH
>magus.TRINITY_DN22578_c0_g1_i1_frame_2_0.trim0	supFam:putative MAYCV	tpm:13.32	len:726	ML:2	semiS:bp
MAYCVCSICLYCQFSCLSLLLQFCISRCVNCCIPWVDACLSVLCWPSFVKLYFFS
>striatus.TRINITY_DN10109_c0_g1_i1_frame_3_0.trim0	supFam:putative MSLSL	tpm:3.49	len:1184	ML:2	logit:neuro
MSLSLMVVLFSLSLSLQPPPTPLYAIRSHSHHPPLPLPPLSHVIFFPRRFSPSICSC
>magus.TRINITY_DN3840_c0_g2_i1_frame_3_0.trim0	supFam:putative MILMF	tpm:5.11	len:653	ML:2	neuro:bp
MILMFSCSVQFWTSAALALTSHVQRIPGPALVSEHFFLPPSIQHLVMTSTSLPSPDDLHHTHTVVDWLKQCRH
>virgo.TRINITY_DN3747_c1_g2_i1_frame_2_2.trim0	supFam:putative MLHLV	tpm:62.24	len:1177	ML:2	logit:neuro
MLHLVWVGFADLLQELLWGFCVVCHLQRVCVQGARILSNSSKSLCKRNGERHYYSRLSPRRRSLQSCSV
>striatus.TRINITY_DN9895_c0_g1_i1_frame_-3_0.trim0	supFam:putative MKRKT	tpm:11.35	len:1635	ML:2	neuro:bp
MKRKTQCLFVCLFVLKMASSSILNCSKVAGEGEAVSANQSDESGQGASGATDQRFDTYIQSQRFGSQIQCLCFAATDTTRATHQLTSFNTLLCFISIAAQYFSKFSDTKVSTLYHTLICSDYTLSRAFQF
>textile.TRINITY_DN7690_c0_g1_i1_frame_3_0.trim0	supFam:putative MTWLL	tpm:2.39	len:1348	ML:2	neuro:bp
MTWLLFLLHCFQNVELTCTCGLCVSGYGFGPSAGVASVTEQRLNPSVVCSLEGM
>marmoreus.TRINITY_DN11239_c0_g1_i1_frame_3_0.trim0	supFam:putative MISFL	tpm:4.45	len:320	ML:2	neuro:bp
MISFLSGFMQFLLFTLHAPNGVKGLHFLDSCVCVHVTKTHVIMTALCLFFSVKLLVLTS
>striatus.TRINITY_DN1824_c0_g2_i1_frame_-2_0.trim0	supFam:putative MCANS	tpm:3.42	len:634	ML:2	semiS:neuro
MCANSWQAMASLLLSHVDLSPSPWQAPRSGHGSCFPFTHISHRVDGGGKGGANMLISKCFCCALIRTVHQGWVCQKRP
>virgo.TRINITY_DN3508_c0_g1_i4_frame_-2_0.trim1	supFam:putative MALCI	tpm:3.41	len:564	ML:2	logit:neuro
MALCIYICVCVCVCVCVCVCVCVCGVGIGVCTYMQTCIEHEACRVLIDDCW
>magus.TRINITY_DN8158_c0_g1_i1_frame_-1_0.trim0	supFam:putative MMQQA	tpm:8.60	len:702	ML:2	neuro:bp
MMQQAAFSLPFRLFCIIAIEVCSTERCTSVAFHPISLRGNCPGLSICEINTFFLLHH
>magus.TRINITY_DN20102_c0_g1_i1_frame_3_0.trim2	supFam:putative MWLFH	tpm:7.15	len:1005	ML:2	logit:neuro
MWLFHLLPVTLVLCFGNEDMPQPVARWRRAISEQFYAPISLLLDTRQHQSVFCCC
>marmoreus.TRINITY_DN818_c0_g1_i1_frame_-3_0.trim0	supFam:putative MFVHN	tpm:4.58	len:951	ML:2	logit:neuro
MFVHNVVFIACILLLQSAGSSKKCILANSEVLFKIRLFSKCSKWLLSVFHRSRNTVQICYCLPLFDVSCLTH
>marmoreus.TRINITY_DN1382_c0_g1_i1_frame_2_0.trim0	supFam:putative MVNVQ	tpm:3.55	len:1212	ML:2	neuro:bp
MVNVQAILFSRLLASLPCTTDQYMDRITWTCKPILYYGTILDTALKSSCHYPSLQELRLCVKVFGFKLYQVVYLEFVVCYW
>magus.TRINITY_DN10292_c0_g1_i1_frame_-1_0.trim0	supFam:putative MLNLL	tpm:6.97	len:489	ML:2	neuro:bp
MLNLLQLLLCFLLQWDWKTMRNSGGVERQTCCSISMLAENLCTVRTPPVAATLWAGRDVSPTHSARSRS
>ebraeus.TRINITY_DN2593_c0_g1_i1_frame_1_0.trim0	supFam:putative MSVID	tpm:25.28	len:273	ML:2	semiS:neuro
MSVIDWLCVVYFLLVPGQVEELPWDSWPEECLFLASCVIILEIMSELISGREGTES
>striatus.TRINITY_DN6783_c0_g1_i1_frame_1_0.trim0	supFam:putative MCLFM	tpm:2.49	len:1122	ML:2	semiS:neuro
MCLFMFSVFTLLYTELKNSLQCNCELVFRYCCGCNVDEDMVKKVKQENSIFIHM
>gloriamaris.TRINITY_DN3486_c0_g2_i9_frame_-3_0.trim0	supFam:putative MARVL	tpm:1.08	len:2055	ML:2	neuro:bp
MARVLTMCVVFVRPLLNCLAISESENASLMVGCAKSDAVLNEKAGHQCFSQNYPFPHFILF
>ebraeus.TRINITY_DN1871_c0_g1_i1_frame_1_1.trim0	supFam:putative MSNFI	tpm:22.50	len:1156	ML:2	neuro:bp
MSNFIITSLLVCACIPPTTPKGQSSTEGTLFFRLPSDHVDLCSARLTFAFCSKEDLPHTGASLYTVCVYVLL
>magus.TRINITY_DN7687_c0_g1_i2_frame_3_0.trim0	supFam:putative MISRV	tpm:21.75	len:1897	ML:2	neuro:bp
MISRVVSCLFGFLVLHFFSWRSACCPFVLTDSWGIGGHEPVMEAPEHLQAGSLSSVFAGSARTETAEACRRNK
>striatus.TRINITY_DN4574_c0_g1_i1_frame_-3_0.trim0	supFam:putative MSTMS	tpm:3.07	len:551	ML:2	logit:neuro
MSTMSCNAQQQLICIILLYFVHRIHLTGTGIFCQNRQDRQTGRQTERTEDVMRGEGWVYRCGRLKGEIEPLFSFGGRDEGIVLRGQTVAEVRCRRLK
>marmoreus.TRINITY_DN7165_c0_g1_i1_frame_-3_0.trim1	supFam:putative MGFWL	tpm:4.39	len:393	ML:2	logit:neuro
MGFWLHSSMYLSLIFCFSAIRASKSFKFVRLPSAKITSTTCSKNRPVNAIVFIVNCRRLFYAINPAED
>virgo.TRINITY_DN13233_c0_g1_i1_frame_-2_0.trim0	supFam:putative MSFFF	tpm:5.62	len:1234	ML:2	neuro:bp
MSFFFFFFLGLVLLVSSPKEASFASSVSLSLVSTLSLSLPMSSAKVWRMGSRL
>striatus.TRINITY_DN11574_c0_g1_i1_frame_2_0.trim2	supFam:putative MSWFA	tpm:2.33	len:404	ML:2	semiS:neuro
MSWFAACLLPCWDMVLFSGLTRSVCGAYFLYELDSPEKGLCGQLGYNDIKDLKKVKDHYTSKLRFWNSIFEIDMLFIFVVCLLI
>virgo.TRINITY_DN12790_c0_g1_i1_frame_2_0.trim1	supFam:putative MFFFL	tpm:3.74	len:382	ML:2	logit:neuro
MFFFLTSLRIFHCCWWICPLCACSIVVDWSLPFMSVFHCCWLVLSSLRVFHCCWLNLCSRC
>terebra.TRINITY_DN5909_c0_g1_i1_frame_-2_0.trim0	supFam:putative MVVTL	tpm:7.04	len:275	ML:2	neuro:bp
MVVTLLLCRLPPIVLLQRPSQKFVETAPTCRTPQSTSLCDSSPHANTAATLPFTTRL
>magus.TRINITY_DN5957_c0_g1_i1_frame_2_0.trim0	supFam:putative MLWWW	tpm:6.45	len:692	ML:2	logit:neuro
MLWWWSWRRWRCWRGRVRVLLPEVTGTCGDSFSSRSRSSSRRSNSSRCRPDVGWAG
>striatus.TRINITY_DN21328_c0_g1_i1_frame_1_1.trim0	supFam:putative MYKNV	tpm:2.22	len:1085	ML:2	neuro:bp
MYKNVLLFQTFCASLIFLLAPPFHPSNYSLGEWHCRTALQSFRQPIFATLGGQWQGSKASAESACVFPMKYYMRLFVMCQYAMILLRAAASYCTYQFFFFLILMETLWYGLFCPTDVSHNKPV
>virgo.TRINITY_DN4602_c3_g17_i1_frame_1_0.trim0	supFam:putative MIRLI	tpm:1.41	len:903	ML:2	logit:neuro
MIRLIIIIYKFIISLYFWRQCKSNCPRIKSYTLHVYILKKLSILYQENVCGQCLSKMGCRIKCVPV
>terebra.TRINITY_DN7906_c0_g1_i1_frame_3_0.trim0	supFam:putative MFGCF	tpm:12.77	len:287	ML:2	logit:neuro
MFGCFFLVVIFLWVVGWLRPGMALCDRLGYRQHNLTSFYCVVVVVVVVIVVVVDSLCLHA
>virgo.TRINITY_DN18567_c0_g1_i1_frame_3_0.trim0	supFam:putative MDIPQ	tpm:8.68	len:1273	ML:2	neuro:bp
MDIPQVLSLFLITAMVELLSNTVIGQRMECFGFCSNTSPLLTPIPLLVLANCTKPK
>marmoreus.TRINITY_DN2512_c0_g1_i1_frame_2_1.trim0	supFam:putative MYGIK	tpm:9.31	len:2080	ML:2	neuro:bp
MYGIKVPLEYLIICLLVHVSMCIKYQCSLAPKSETFRKAGTEKDMCRLSVPRQ
>striatus.TRINITY_DN9397_c0_g1_i1_frame_1_1.trim1	supFam:putative MSCLS	tpm:4.11	len:1678	ML:2	logit:neuro
MSCLSGSCRIAVVVAVVVVLLLHVQNEYADTIPRFFSCCCCCYIISMFALTKDVGHVQVDNI
>textile.TRINITY_DN6995_c0_g1_i1_frame_1_0.trim0	supFam:putative MFSLH	tpm:2.33	len:385	ML:2	neuro:bp
MFSLHFLLPPLCPLSVLTNARVSDVDECICKRGGGSEIPHLSFPTLALSLCE
>textile.TRINITY_DN9144_c1_g1_i3_frame_-2_1.trim0	supFam:putative MLWKG	tpm:3.03	len:997	ML:2	logit:neuro
MLWKGVHLLWILTDTEVGISIVVFERCCGRGQCIVVFERCCGRGQSIVDFER
>magus.TRINITY_DN7267_c0_g1_i1_frame_2_0.trim0	supFam:putative MALFV	tpm:32.76	len:1293	ML:2	neuro:bp
MALFVFFYPLSLSFLSTSSGHLFHCPAFCFVTFSRWPWERWFGLSFCLLSICYCSGNMKRGGDTTVSLHSVIYCTHCVPRTRVDK
>virgo.TRINITY_DN13172_c0_g1_i1_frame_2_0.trim0	supFam:putative MAFNT	tpm:7.58	len:248	ML:2	neuro:bp
MAFNTSAHFLLIFLPFCFLRVEGACLLSFSHTHTYIHTEINYYVNMFCANEGVGWVKTTSFVEDISIL
>magus.TRINITY_DN8900_c0_g1_i2_frame_-2_0.trim0	supFam:putative MDRNA	tpm:77.26	len:1437	ML:2	semiS:neuro
MDRNAVGSFCWFAYLGQAILLISIVEAMQKTNKQKKNNSKQNKTKNNNNTQTHKLRTACMSSSGMGRV
>striatus.TRINITY_DN8158_c0_g2_i1_frame_3_0.trim0	supFam:putative MLRLF	tpm:31.08	len:619	ML:2	semiS:bp
MLRLFLFFLMTDLITVGPDATGDKDEADGPRSKRLQLPKEPNSFKLERRTFNDEQPISAHSVRSTNSTNSTDSTTSANSTSSTNSTEKGGRRHIQL
>gloriamaris.TRINITY_DN6822_c0_g1_i1_frame_2_0.trim1	supFam:putative MWMFT	tpm:2.72	len:738	ML:2	neuro:bp
MWMFTCFYNLVCQWLHNLWQSVYNVIQHALTILIKQIMLSVTHQSPRVMPPIPTNVEYTNNSVDHASKRGRFTSFEVCCVWMDSTLWCQGFLMLDSLPADFIMTCLGMSWMYGCIGL
>imperialis_MP.TRINITY_DN414_c0_g1_i1_frame_2_1.trim1	supFam:putative MPQTP	tpm:56.29	len:961	ML:2	semiS:neuro
MPQTPQISRYSSLSFLFSIHLLWNFLQTEVVVVTFFFVPSPDHRGPTSERESKHYSERTDQKNNCHNHG
>magus.TRINITY_DN22646_c0_g1_i1_frame_-1_1.trim0	supFam:putative MCMCN	tpm:6.09	len:458	ML:2	logit:neuro
MCMCNLVTTQLFVYVCVRVCACTCVNICVCVCDMLLCLQLNVCVHVCVCVCV
>virgo.TRINITY_DN3124_c0_g1_i1_frame_-1_3.trim2	supFam:putative MIVAV	tpm:15.02	len:2258	ML:2	logit:neuro
MIVAVLAAFFFSSLFLPVQHSRTMIIMRVLRCGMCKVLLLWCQSDREGMKVGVLQGNENNRQYF
>virgo.TRINITY_DN4078_c0_g1_i1_frame_1_1.trim0	supFam:putative MLDLC	tpm:31.12	len:1041	ML:2	neuro:bp
MLDLCVMWFSLWTRWFLPFLHILLYQCTFPHCHHRHSRRRHQHHRRSSSSMTMYDVDCYQDIVSRNLTAF
>magus.TRINITY_DN13846_c0_g1_i1_frame_3_0.trim1	supFam:putative MACCY	tpm:10.37	len:278	ML:2	logit:neuro
MACCYSNAFAFFSHSLGFLCVHVLQCDSTAHCLQRSCDAVGCILLLCDWMVCYGNK
>virgo.TRINITY_DN9464_c0_g1_i1_frame_1_0.trim0	supFam:putative MPADK	tpm:3.42	len:245	ML:2	logit:neuro
MPADKPVTAVCLSMFQSFVLLDAYDVCLLFDPKTNRLCCRREVSCVAYSCPVCPVDDLRF
>striatus.TRINITY_DN5655_c0_g1_i1_frame_3_0.trim0	supFam:putative MKSKQ	tpm:3.71	len:1000	ML:2	logit:neuro
MKSKQKLYILLDYLFLLPLEIELLSEFNNIHFPIKCNETCLDCSVATVCGVQGLNPSIILL
>striatus.TRINITY_DN8991_c1_g1_i1_frame_-2_1.trim0	supFam:putative MNMLP	tpm:5.80	len:2982	ML:2	neuro:bp
MNMLPWVAHFCSTNGALCMLVGILPSDGPILAPLQNQCNLACPKTTQSTNIYLTFQEQTKRNK
>gloriamaris.TRINITY_DN6645_c0_g1_i1_frame_-3_0.trim0	supFam:putative MSSFI	tpm:6.14	len:242	ML:2	neuro:bp
MSSFIWQCTSLTSLLFCTDLFCLQGRRCLIQGERNRQKKREIEINLHGRMP
>striatus.TRINITY_DN9453_c0_g1_i1_frame_2_0.trim0	supFam:putative MLSLI	tpm:7.18	len:1355	ML:2	neuro:bp
MLSLILLFRCHVCILSAMLLPLSHTPILSFSLSFPLFDAVAFEVGGCNLKEVLTRNRK
>gloriamaris.TRINITY_DN3008_c0_g1_i1_frame_2_1.trim0	supFam:putative MSLCF	tpm:65.03	len:1074	ML:2	semiS:neuro
MSLCFVFSVFSNCSSVLCFCCCFASYLPFHCSFCLNALISLVSVLLLAHVFLVRCEKQASKTSDCCHRKKKEKIYYYGKKTGTNTCEANFVSGDNQLFKKKKKVEK
>magus.TRINITY_DN7005_c0_g1_i1_frame_1_0.trim0	supFam:putative MAVVA	tpm:15.30	len:614	ML:2	logit:neuro
MAVVAMAVAVVMARAGAEAATTNNLHCHCVDIGTAFNIMEDCFVLRRAKEKRMKIRHNKSLVEWVLCF
>coronatus.TRINITY_DN693_c0_g1_i1_frame_-1_0.trim0	supFam:putative MTCDT	tpm:38.30	len:1477	ML:2	neuro:bp
MTCDTSFFPLLLFICFCLFNNCVIGSNGNIMLSIGNNYCSFNAKGTVLWCKT
>virgo.TRINITY_DN4610_c2_g15_i1_frame_-3_0.trim1	supFam:putative MTKGL	tpm:5.10	len:1549	ML:2	neuro:bp
MTKGLEFFFFRCVLFCCCSIDCATSVALQPRRSFRVPVHSHSPARPATASAPAIHREQPKSSRQEATHRRRHCTAAESLGACSDPTYAGRHLFNPPTDDNNCLAAELM
>magus.TRINITY_DN17469_c0_g1_i1_frame_2_0.trim1	supFam:putative MWIRL	tpm:6.92	len:1051	ML:2	logit:neuro
MWIRLRVVASVVAVTGLDTCRMSVDSLGQLLVFLTVPCQSLASSAKCVWPPPWCHRWR
>magus.TRINITY_DN7089_c0_g1_i1_frame_1_1.trim0	supFam:putative MFISL	tpm:9.80	len:1549	ML:2	neuro:bp
MFISLCWFDVCIGLCMHQFSTLLFQLSSAKTSSGVLIVSQCVMDLKVELLVKGCAFCIEA
>marmoreus_MP.TRINITY_DN1893_c0_g1_i1_frame_1_0.trim0	supFam:putative MMCNH	tpm:8.35	len:791	ML:2	neuro:bp
MMCNHWFISIIFLCICKVVVVTCLAYFVAIQTKPSHTKWTTRSDKQLIHVGTQSGFDLCRIYGLCRQQYSDTGCR
>virgo.TRINITY_DN19379_c0_g1_i1_frame_2_0.trim0	supFam:putative MSNFT	tpm:16.43	len:262	ML:2	neuro:bp
MSNFTLLTCAIIFFFLRPMYAFARGNVQMRNRLYSCSHIKDVSHGLSLYWLFY
>striatus.TRINITY_DN23197_c0_g1_i1_frame_1_0.trim0	supFam:putative MSMRA	tpm:2.60	len:245	ML:2	logit:neuro
MSMRAFARACSVCVFRVLTRANVRALAVSVYECTVCTRLRVFAFCCSCMDVLSDLTPVHFT
>magus.TRINITY_DN11840_c0_g1_i1_frame_-2_0.trim0	supFam:putative MKSLT	tpm:8.50	len:702	ML:2	semiS:neuro
MKSLTILMMMMLMMMAITMIQATVNRGNYLAQAMIMLSWKVSQVLLTLATDHTVRS
>striatus.TRINITY_DN23905_c0_g1_i1_frame_3_0.trim2	supFam:putative MILFH	tpm:5.12	len:635	ML:2	neuro:bp
MILFHGLFLAKLPLTLLDWNPDSVLEMHTYIWQGSTLVNRTDMHKVSKVKLTCT
>virgo.TRINITY_DN11383_c0_g1_i1_frame_-3_0.trim0	supFam:putative MFDIS	tpm:5.22	len:443	ML:2	semiS:neuro
MFDISIFFFIFANCFCLTCGESCMEGHQLVYQNIQVFLFSDYLFYSRVSTMLNFVFDKVCF
>ebraeus.TRINITY_DN690_c0_g1_i1_frame_2_0.trim0	supFam:putative MVCVC	tpm:48.45	len:1097	ML:2	logit:neuro
MVCVCVCACMRVCFVCVYAWMHVCVCVCVCVHVCTCVCVPACVCACVHACMYVQN
>virgo.TRINITY_DN8935_c0_g2_i1_frame_-2_0.trim1	supFam:putative MKCTW	tpm:6.79	len:620	ML:2	logit:neuro
MKCTWGKFGCGGGRTKLLSLLLLSVFSFWYMCVAESITTLSGFGSNFVYLFECFEHSACLIFVYVCICCVFVEFLWICFFCFFF
>magus.TRINITY_DN8281_c0_g1_i1_frame_2_1.trim0	supFam:putative MSCGC	tpm:22.16	len:1425	ML:2	semiS:neuro
MSCGCLRVRSVLSLVFCQLVPIMASLARPWPGDVVEGDVDISDVILSDDDSSGVRGCNLTSSNLDSLLHPASPPPPTLTNHLPSPP
>virgo.TRINITY_DN286_c0_g1_i1_frame_-3_0.trim0	supFam:putative MMLSS	tpm:8.15	len:685	ML:2	logit:neuro
MMLSSYVPVYITVLTMMASSGEADIIFTNDNATCIEHEICGTKYQTGLITHTCL
>magus.TRINITY_DN11965_c0_g1_i1_frame_3_1.trim0	supFam:putative MQKVV	tpm:12.37	len:1334	ML:2	neuro:bp
MQKVVFVVIVVLCVCVCFNPEMNKQIFPSSISHSSILGCRGLHSLTKSLCVKHNISLSSSD
>marmoreus_MP.TRINITY_DN1076_c0_g1_i1_frame_-3_0.trim0	supFam:putative MSLFF	tpm:8.09	len:570	ML:2	logit:neuro
MSLFFSLNVFFFFFFFLSTRTEKCPMINKKSIHKRQTKLSKHTTHSHLKAIRLLY
>marmoreus.TRINITY_DN431_c0_g1_i1_frame_-1_0.trim1	supFam:putative MFLFS	tpm:7.65	len:936	ML:2	neuro:bp
MFLFSFFFISLSLSLSHSVSQLNIDYDNLFLVSKCLGKLKQEQKQNFCASKQRNKQITTYS
>gloriamaris.TRINITY_DN823_c0_g1_i1_frame_3_0.trim0	supFam:putative METLW	tpm:3.48	len:959	ML:2	neuro:bp
METLWTSAQLCLHIMLSACLLFVSQPKGSHSGSERVKRVSYNKKKNVLEKGSNIFKLPHFE
>striatus.TRINITY_DN8938_c0_g1_i1_frame_-3_1.trim0	supFam:putative MRYLS	tpm:7.80	len:1531	ML:2	neuro:bp
MRYLSWGLSIAYTLLCTCRDSITGTCTCATDVFTKVYMKLPILCLKLLTRPASYM
>marmoreus.TRINITY_DN8724_c0_g1_i1_frame_-3_0.trim0	supFam:putative MKCLA	tpm:5.45	len:721	ML:2	neuro:bp
MKCLAIFLLLVVWARGGEAVRCHEAASCAQDLMASNVDDDKAAACRSMHYTIQCLKEAVEDCRKTQNVPDSALDAMNSQINHVEDLYYERCHDNHEGHMSRGVSDVRSSVIALFVVILLAAIFP
>virgo.TRINITY_DN3700_c0_g1_i1_frame_-2_1.trim1	supFam:putative MGVNV	tpm:19.58	len:636	ML:2	logit:neuro
MGVNVVPLSHTSALTWGMSWLWVMLRLVEACGTIREFFINCCGLKCSRIHDLRSFDCNLR
>marmoreus.TRINITY_DN1723_c0_g2_i1_frame_-1_0.trim0	supFam:putative MRKLT	tpm:7.69	len:658	ML:2	logit:neuro
MRKLTIVTLLKQLLYFSCTLHFSPGCCIVSFSSRLLQRFILLCVSTQDIGLTSYNPKCCTTD
>magus.TRINITY_DN15583_c0_g1_i1_frame_1_0.trim0	supFam:putative MALVF	tpm:5.38	len:552	ML:2	logit:neuro
MALVFFSMSLAVLILKTECSCLNSWIVDSCLHKSFTSGEPAKDERKRERKSQFPICFHLSDGLGKVMLYFWSAVQCI
>magus.TRINITY_DN802_c0_g1_i1_frame_3_0.trim0	supFam:putative MARRC	tpm:17.49	len:497	ML:2	logit:neuro
MARRCEVLLLLLLLSMMVTATASSRTTSTKATTTTRTTTARKTTQASGAGQSMTSLPLCLVILVPLLMTRLMTSA
>coronatus.TRINITY_DN747_c0_g1_i1_frame_-2_0.trim0	supFam:putative MWIDK	tpm:182.34	len:947	ML:2	neuro:bp
MWIDKAAILALVLNVARAGDTVCGGQYLCDLNMMKPINKIGDDPFYTMLINDPNMERGNFEFSGYILTSILKSGMEFMNVKEFGLVDERCEVYYDSDCPVFGDGCGKMSYAASFLVADDGNYLAFYTVWPPTNKHYMEIFTRTYKGPEINASNLPAGFLADIRKRCCDEVTKDRFYKRKFPVKHFIPYCSR
>textile.TRINITY_DN9146_c0_g1_i3_frame_-2_0.trim0	supFam:putative MALCV	tpm:1.09	len:826	ML:2	neuro:bp
MALCVLALVIIFAYSHSTLKLNQCRFFLSEWYTNSPPRQGSARLHSVKRAFPGQFCWQYSY
>magus.TRINITY_DN6648_c0_g1_i1_frame_-1_0.trim0	supFam:putative MMIWI	tpm:17.76	len:913	ML:2	neuro:bp
MMIWILCQSPLLCVFGSRTCEICACLHPSLDDFLIPALSQLIEISVCLPCRVYGPYLCPFPDLCHVHVLSHVHVHGTCIWLPWKSLLPRDVRGFSPVHVLNFLVALVPCPSLCPDCLAHS
>striatus.TRINITY_DN9931_c0_g1_i1_frame_3_0.trim0	supFam:putative MLMNQ	tpm:3.52	len:1445	ML:2	neuro:bp
MLMNQIVSQREWFPTVFLALFILCVRASDPPPFPFCLQSSFPEGRQMFPSVPFRSRPGLGQQNCLYATMNMLATRSG
>marmoreus.TRINITY_DN7109_c0_g1_i1_frame_3_0.trim0	supFam:putative MHTGT	tpm:3.51	len:311	ML:2	semiS:neuro
MHTGTLTIFLLPFFLLIHYTSMSTHILGGRGVERALATNDDEVVKREIAFIPFFKNHSYTAYLPSIIHVIDYKKVIRT
>striatus.TRINITY_DN10558_c0_g1_i2_frame_-2_0.trim1	supFam:putative MLLIS	tpm:2.43	len:1905	ML:2	logit:neuro
MLLISTLISKGFFAFTATSSLAPCPPQTVPLWRIISPRCTVPHLVCVCTIAAVQNVTSVPGRHIMLVFTMVQNSVCACVHVSFQNQTKRELKENCGECRLLQRPNRSWI
>striatus.TRINITY_DN20715_c0_g1_i1_frame_-2_0.trim0	supFam:putative MINKR	tpm:4.48	len:272	ML:2	logit:neuro
MINKRLSFLSLRSLTWNPCLCVLVCQVSQRRRTHGMDTGVVETSERIFVLGNPITRPCKSGCRRR
>marmoreus_MP.TRINITY_DN576_c0_g1_i1_frame_2_1.trim0	supFam:putative MTCDT	tpm:56.56	len:1754	ML:2	neuro:bp
MTCDTSFFSPPLIYLFIFFFNNCVIGSNGNVMLSIGNNYCSFNAKGTVLWCKTWIALTRRIIQNF
>striatus.TRINITY_DN10357_c0_g1_i1_frame_3_1.trim0	supFam:putative MANNW	tpm:6.36	len:1350	ML:2	logit:neuro
MANNWMSSFFVHTFWPICSSCAVLTSVQRELADSRVNLIVVRWYYCGLALDSRSTNFFPLLRSFWVCFFCCSEGTTLLGL
>striatus.TRINITY_DN16298_c0_g1_i1_frame_-3_3.trim0	supFam:putative MVVMV	tpm:2.36	len:3414	ML:2	neuro:bp
MVVMVSSLLLLCFLPAHQQQAGQQVVGLALAQELEQELVQALEQELGHRLVWSPIEKELWEEQGFRGQSSYFFLLSWLLGHRWGPLAFLSKETVTEMMKRMTTLICSSQEH
>textile.TRINITY_DN773_c0_g1_i1_frame_1_0.trim0	supFam:putative MSLTC	tpm:2.06	len:585	ML:2	semiS:neuro
MSLTCSLQYIQFTFLFFLLRVLVQPKICPRAVWFLYWLQFGGKGMSGHCHYQTSYLKVTLKQGNLSAASYSKSKVQSCRRCSVK
>striatus.TRINITY_DN9087_c0_g1_i1_frame_-3_0.trim0	supFam:putative MSTCN	tpm:3.30	len:418	ML:2	semiS:neuro
MSTCNGHSVVFCLHSLISSIQIVLSSAIRERPYQGWPCKLKDRSTFHLKNTKYCKSLFPPCPKRDSIPH
>striatus.TRINITY_DN851_c0_g1_i1_frame_2_0.trim0	supFam:putative MMEYV	tpm:2.00	len:451	ML:2	neuro:bp
MMEYVADILSPCILIFVLVICFHSQALCACVCVCVCVCVHQQLVTPLLSQLQRKCCCDFVLSSCAVHW
>virgo_MP.TRINITY_DN2268_c0_g1_i1_frame_1_1.trim0	supFam:putative MCDCI	tpm:11.98	len:800	ML:2	neuro:bp
MCDCIFVLVFFFSISLEYASRSLYPCILCKTKHLHTHIAHLVHLSLHFQNQGLLNPQANVPKWKEGRATIHDAVVAMQKID
>magus.TRINITY_DN3498_c0_g1_i1_frame_3_2.trim0	supFam:putative MSSFL	tpm:10.19	len:2143	ML:2	semiS:neuro
MSSFLCILLWIVVIRGEWDEECAHFTTTMDTLCSDATSSFFMDRGACDLHTASDSATKATR
>magus.TRINITY_DN5418_c0_g1_i1_frame_3_0.trim0	supFam:putative MLHAF	tpm:12.43	len:914	ML:2	neuro:bp
MLHAFFSLVSFFLSFQGHCTPLFPTDRSQPQLVLASAPQPMGEQSMSGCGHVATHERRHYTAAESLRWRSVIPALIRQMQDTAC
>terebra.TRINITY_DN4126_c0_g1_i1_frame_3_0.trim0	supFam:putative MHCSN	tpm:2.90	len:423	ML:2	neuro:bp
MHCSNLPFCCMCQWCSLFSWLLHLYMGKSCCRHFGQNEQCSMLCCIGSVLCSVCRNQVRYIGDDFFHSLSLCLMTSLSLCISGM
>terebra.TRINITY_DN3838_c0_g1_i1_frame_1_0.trim0	supFam:putative MCLSM	tpm:7.91	len:315	ML:2	logit:neuro
MCLSMHVFVCVCVCVLRWTDRQTGRQTDRQTDRHEEERNGSVNRYVFEHARVCMCLCA
>virgo.TRINITY_DN8399_c0_g1_i1_frame_-1_1.trim0	supFam:putative MGGKS	tpm:5.72	len:1069	ML:2	logit:neuro
MGGKSKLLRVIPWSVDIAAALAHSAAWVVDVGACCTCPCPGEMLGGQHCPKGLISGCCCCCCSLTTQIGWCCPGWGRRLVHQIVGECSSRFC
>gloriamaris.TRINITY_DN1611_c0_g1_i1_frame_3_0.trim0	supFam:putative MLSLL	tpm:12.34	len:1531	ML:2	neuro:bp
MLSLLSIVFLQLCSVIMPVQQKCLLHATPTPGLCCLKGNASFSSVSRSFIHFVLAAVCLLFLKE
>marmoreus.TRINITY_DN7111_c0_g1_i1_frame_3_0.trim1	supFam:putative MEWFS	tpm:6.03	len:309	ML:2	neuro:bp
MEWFSIILWLSLFQSTEKVYLHSPHMVYLHKQKSFKDNKRERKQPMAQQLI
>magus.TRINITY_DN2145_c0_g1_i1_frame_-1_0.trim0	supFam:putative MFSLH	tpm:10.11	len:364	ML:2	neuro:bp
MFSLHNGTNVTHLFLILKFLSVRAYNVHTRNGSGVCIIKDETRAKLVVHSPLPDTVSI
>striatus.TRINITY_DN4365_c0_g1_i1_frame_3_1.trim0	supFam:putative MARQC	tpm:4.35	len:681	ML:2	semiS:bp
MARQCFDFILFRISCLNWLLVSSSDDIQSDVPWRLYFPLILPNFLFLLKSD
>gloriamaris.TRINITY_DN7517_c0_g1_i1_frame_2_0.trim0	supFam:putative MHCFN	tpm:3.15	len:573	ML:2	neuro:bp
MHCFNLLFSCLCQWCGLFSWLLYLYMSKSCCCHFGQNEQCSMLCWLCVVFCLQKSGQVYWR
>striatus.TRINITY_DN10802_c0_g1_i1_frame_2_3.trim1	supFam:putative MGSTF	tpm:6.40	len:4016	ML:2	neuro:bp
MGSTFCFMVSFVWTGVHVKMLMCCVDDEKSHVMVALLVEFRKLYLLNATLIVFGEFVFSPCMPSFQFDRKEA
>striatus.TRINITY_DN9815_c0_g1_i2_frame_2_0.trim0	supFam:putative MWSFV	tpm:9.42	len:1629	ML:2	neuro:bp
MWSFVTNTLTLTLHLIFWSYLLTLQQHLRSLQCGAPLMFISMKNSTSAADLIDAQFFLLTMEQRSGVQPGNV
>marmoreus_MP.TRINITY_DN2150_c0_g1_i1_frame_3_1.trim1	supFam:putative MNHIL	tpm:11.04	len:754	ML:2	neuro:bp
MNHILSLQFTSMLPSPLVLCINLSQLNECELSHWIHDYRRRKNQCGVHDKNSTHVGTACNFSTWGTSQTKCGTKYYRQTCRYL
>marmoreus_MP.TRINITY_DN2834_c0_g1_i1_frame_2_0.trim2	supFam:putative MCKQL	tpm:8.20	len:638	ML:2	neuro:bp
MCKQLHFTLLVIIPSHFQQALLYLPRNECSSISSSSQEPDYSCICNQLTQRTECTTL
>marmoreus.TRINITY_DN5143_c0_g1_i1_frame_-3_0.trim0	supFam:putative MCMLV	tpm:7.45	len:871	ML:2	logit:neuro
MCMLVCMHAHIYVCVCACVCVYMCVCACMCMFVCMFAYTYCVHARVCVRMCMLVCMHVCACSYMCVCVYERERVRQRQCMYESVCLCVYTNEHA
>gloriamaris.TRINITY_DN11565_c0_g1_i1_frame_1_0.trim0	supFam:putative MRNVH	tpm:3.43	len:1785	ML:2	neuro:bp
MRNVHTSPPPWIHSVLMPPVLFLWTGVHVTYTQPQTVQPKPHLEIVDMDSHLISIGHHIAQEAFFMCTKWLTLNL
>terebra.TRINITY_DN5531_c0_g1_i1_frame_-1_0.trim0	supFam:putative MKNMV	tpm:11.88	len:399	ML:2	logit:neuro
MKNMVIQQMSAFVCMCVSVHLCVCVHIHSCTCTLVHTSAKLHNCILRCQIH
>virgo_MP.TRINITY_DN1533_c0_g1_i1_frame_-3_0.trim1	supFam:putative MWSMC	tpm:24.75	len:1265	ML:2	neuro:bp
MWSMCVSFELFGLFFFPRQICAIWTLQDFSFASTENKEDEEQVTNEQEDEKMNTLWKSEERTV
>imperialis_MP.TRINITY_DN461_c0_g1_i1_frame_-1_1.trim0	supFam:putative MLIFV	tpm:21.51	len:1523	ML:2	neuro:bp
MLIFVLTSLAQCVCASLVHLLQADHTQDMIQQANILSPGSSVLVERKKTVE
>virgo.TRINITY_DN3843_c1_g2_i3_frame_1_1.trim0	supFam:putative MVCWP	tpm:1.19	len:683	ML:2	neuro:bp
MVCWPSRFPLIVLLGKLSYHWGCMDKLKIHQCEYCGDVMSQSGVPCSRSYNEGLPLR
>striatus.TRINITY_DN22645_c0_g1_i1_frame_1_0.trim0	supFam:putative MPKWI	tpm:2.51	len:482	ML:2	neuro:bp
MPKWIVIACLLKTVYWYFPVSHHMDKEPEAWSRNGYGFYPDSSLLCPVDDLLQW
>gloriamaris.TRINITY_DN4107_c0_g1_i1_frame_1_0.trim0	supFam:putative MYMIC	tpm:2.08	len:755	ML:2	logit:neuro
MYMICSVQLGLILCVKQSLWTSDGWLVDTCCTDKGWLAGCCTNERLVDCTFLCLRKSTSVDSDE
>virgo.TRINITY_DN18649_c0_g1_i1_frame_-3_1.trim0	supFam:putative MSRRW	tpm:8.01	len:2985	ML:2	semiS:neuro
MSRRWCHALVELFLWMGFASLYDIGCPDCSCLLPILGQTVCLLIPSNATVIRDPQQDDSSSLLEETEFLSDGSGYLLPSWCLEALQDGFTVCQKDCVGGDPVFLVKSLSS
>marmoreus.TRINITY_DN1421_c0_g1_i2_frame_-3_0.trim0	supFam:putative MYLLP	tpm:3.62	len:497	ML:2	neuro:bp
MYLLPLLAVVELVFSSLMVLRPSLKELSSFRTWIRLDLGSSASCLSPVASGHTVMR
>terebra.TRINITY_DN1169_c0_g1_i1_frame_2_0.trim0	supFam:putative MTAVM	tpm:5.45	len:759	ML:2	neuro:bp
MTAVMTSMMKMMMMTSSWAMSQGLPRQVMMRSMRMRMKEMSLRMRRRTQPLCPLLTVLQTVTAPSIQSRTRRENCDRILSQKNLKEKLLPRP
>textile.TRINITY_DN8475_c0_g1_i1_frame_2_0.trim0	supFam:putative MEIVY	tpm:6.91	len:2070	ML:2	neuro:bp
MEIVYVLFCFVLFVHITLLTDGQTSQPTDMGENITSWGEVGQTLFSYRAEKAR
>terebra.TRINITY_DN3090_c0_g1_i2_frame_3_0.trim0	supFam:putative MTWLL	tpm:3.66	len:565	ML:2	neuro:bp
MTWLLFLLHCLQNVELICTCGLCVSGYGFGPSTRMALITEQRLSPSVVCSLEGM
>magus.TRINITY_DN8218_c0_g1_i2_frame_2_0.trim0	supFam:putative MFCIN	tpm:7.10	len:777	ML:2	logit:neuro
MFCINVNVAHILYLFLNVMDKGQLTVCVGGCVDVGFVRERERDCVCVCVCV
>marmoreus.TRINITY_DN1349_c0_g1_i1_frame_-1_0.trim2	supFam:putative MLVVI	tpm:10.46	len:742	ML:2	logit:neuro
MLVVIFFFFSSSLFWIVCPPLQFAIEMCISNINANGSCFCYWVFCFNCFCLSYSRVLICRKLIRLFTGE
>textile.TRINITY_DN9121_c1_g1_i1_frame_1_0.trim0	supFam:putative MKAVV	tpm:9.39	len:3252	ML:2	logit:neuro
MKAVVVFVLVGVLKAQTTRVIVPTTPFMKAARTSCCDICPYTTFCPPRYVCFAK
>virgo.TRINITY_DN15806_c0_g1_i1_frame_-2_1.trim0	supFam:putative MFLQL	tpm:5.10	len:465	ML:2	logit:neuro
MFLQLWSTSLSVCWLVGWFVQHHLDPLCVRQICSICVFFWNKTEFVMIRNLKLRVQYDLSCE
>marmoreus.TRINITY_DN6945_c0_g1_i1_frame_1_0.trim0	supFam:putative MSSIC	tpm:3.02	len:327	ML:2	semiS:bp
MSSICLLAEALSCWQSCWAWSVTLWNRSACMAFSTAISLPRRSFTSRYSSLVSLR
>striatus.TRINITY_DN12072_c0_g1_i1_frame_3_0.trim0	supFam:putative MMLVF	tpm:1.33	len:313	ML:2	logit:neuro
MMLVFLQFLPQAIICPRNVCIHGTAVLSSPPLPDSVCCLFECSSNGIALVTYIYRLEITYIYPLCVCVCV
>virgo.TRINITY_DN10751_c0_g1_i1_frame_-1_2.trim0	supFam:putative MFFLL	tpm:5.39	len:1216	ML:2	logit:neuro
MFFLLLLLENVHAKLFPTNKKSSMAVVNSHIPSAFIEPCLKRFTLEERDRQVSPIGSLCLRNRTTGL
>striatus.TRINITY_DN13583_c0_g1_i1_frame_1_1.trim0	supFam:putative MACFF	tpm:4.84	len:1135	ML:2	logit:neuro
MACFFLFQGFFSLWSSLHFNLPVMVKKIFVKKLFLIRCLNSSIMYCVENKKKIGLADQQLIHDKQKVSVRGFWNTCKRCSCKRSYPIYSFSCCLTPPLSFPYLAVSCCIRRSQSALQKNDY
>magus.TRINITY_DN7687_c0_g1_i2_frame_-3_3.trim0	supFam:putative MLLSS	tpm:21.75	len:1897	ML:2	neuro:bp
MLLSSLLSFITSTRLSCLCTSRSSKNRRQRTRLEMFWSFHNWLMSTNSPTVCQDKRATGGPP
>terebra.TRINITY_DN3208_c0_g1_i1_frame_2_0.trim0	supFam:putative MRCSR	tpm:3.57	len:434	ML:2	neuro:bp
MRCSRNAIAYANMKLCSLMALGGEVCVSCFNCTQVIKRIIERHGMRVTTELVCTQRLIFCVRFLKFTFHGQ
>terebra.TRINITY_DN3435_c0_g1_i1_frame_3_1.trim2	supFam:putative MMMMM	tpm:18.40	len:1335	ML:2	logit:neuro
MMMMMMMIIMIILLTIIITRRISNDTTTNNNNNVTSRDMPDIYVMSCIIACDVVYCYVWCLAYFK
>striatus.TRINITY_DN5439_c0_g1_i1_frame_-3_0.trim0	supFam:putative MKNRI	tpm:3.33	len:1090	ML:2	logit:neuro
MKNRILTRSILWRSLSHLPLLTTTKNASVSQLFKQCASCHIFNTFQVNTCSTCITPKLIL
>textile.TRINITY_DN8570_c0_g1_i1_frame_-1_0.trim0	supFam:putative MDHRT	tpm:3.36	len:403	ML:2	neuro:bp
MDHRTLHIHIQLMLSLILCLNTCLCKHLLSSGLNIFPFSIFFRWRQSFTITRRHAAECQNEAE
>textile.TRINITY_DN12693_c0_g1_i1_frame_-1_0.trim0	supFam:putative MLYFF	tpm:2.78	len:1159	ML:2	neuro:bp
MLYFFLSFKCIMYQVLGCNPIFVPLIQMYDASSFGLQSNICIVNMQIWCSNGK
>magus.TRINITY_DN2857_c0_g2_i1_frame_2_0.trim0	supFam:putative MHLVF	tpm:4.13	len:434	ML:2	neuro:bp
MHLVFWILLIPPPPSSPGERDESEREGWREGNGDKTSTSEVIFSQQCSSISIGYSAHERSDFM
>gloriamaris.TRINITY_DN3024_c0_g1_i3_frame_2_0.trim0	supFam:putative MMNLL	tpm:138.46	len:1320	ML:2	logit:neuro
MMNLLTLVLVTLPGLTLSFTNNAPSNDPLKDMNEELQLRVAPPSPAISPGDTDALLREALRVASRRLSEANWPRGYYQSAEARLRDSLLRKRGRDGVRIPGGPNVPWSFPQQQNVFQMVLNELHRILSELGTILPSQTAE
>striatus.TRINITY_DN2936_c0_g1_i1_frame_2_0.trim0	supFam:putative MQNVN	tpm:2.00	len:779	ML:2	logit:neuro
MQNVNLLILCLVSTVLLTKRKQVLGGVCPKLQIVTAVLHNLGKGLRLQTCWEENHL
>gloriamaris.TRINITY_DN12167_c0_g1_i1_frame_-1_0.trim0	supFam:putative MVWMT	tpm:2.56	len:291	ML:2	neuro:bp
MVWMTQRLHTTLMILIPNTASAWTLCLLPDSFNPNDELNLIFQMRLHVTRHTENFRNYFSQKDPDLVSPVL
>textile.TRINITY_DN1142_c0_g1_i1_frame_-2_0.trim2	supFam:putative MEVWT	tpm:3.32	len:425	ML:2	logit:neuro
MEVWTHLNHLMLKCWRVNICLCCVCVSEYVCVHTCMCFCVCVRVCVRVCVSVCAHASVCVCE
>textile.TRINITY_DN8868_c0_g1_i8_frame_-1_0.trim1	supFam:putative MLRYP	tpm:3.95	len:1235	ML:2	neuro:bp
MLRYPSYSLFLLFFLTSTCSLRLQSIKSIKVPNPFYQTNATNRSILNFMTIY
>marmoreus.TRINITY_DN12816_c0_g1_i1_frame_3_0.trim0	supFam:putative MWHLN	tpm:7.52	len:271	ML:2	logit:neuro
MWHLNVIFFSIHFYVLFQNGSEKKIIGCVCRYRYHLSLNVVKMSTAKLPFRVIECFCGLFRFFRMSVCLFVCVS
>virgo.TRINITY_DN12579_c0_g1_i1_frame_-3_0.trim0	supFam:putative MYISL	tpm:5.51	len:1251	ML:2	neuro:bp
MYISLWLLLIKQNCWHMKVSYGLCAACIELYFFCQERTSDLWKMFLSFSSENCFVTYKIQYGCSENFTYSDNLASK
>virgo.TRINITY_DN16093_c0_g1_i1_frame_1_0.trim0	supFam:putative MFFVL	tpm:3.77	len:608	ML:2	neuro:bp
MFFVLIAFVCPDLRFILLCRFFEEVGANGTGEEGGGRLGVFDFSYLLIALDKCQVPTCIGRMWF
>virgo.TRINITY_DN3750_c0_g1_i1_frame_-2_0.trim0	supFam:putative MYAQF	tpm:10.50	len:2245	ML:2	neuro:bp
MYAQFLYLICATLTLQIHSCHGYSSCISKHHFKGLGQGTKIKETNPHKLTFYEK
>textile.TRINITY_DN7409_c0_g1_i1_frame_3_0.trim0	supFam:putative MFFLF	tpm:12.99	len:586	ML:2	logit:neuro
MFFLFYFYLIFLFLKSERALFLHKAVSLGMLFCKSSLFDPALWKCSVVSVPCDGSMVGDEVSV
>magus.TRINITY_DN7705_c1_g1_i1_frame_3_1.trim0	supFam:putative MCTSA	tpm:17.28	len:3305	ML:2	neuro:bp
MCTSAVSCPILFSFLVFLVHCAQCFGLNVTVNCVIYSHHTFCTVISTLLTHLTTHGVQRSFILIPSCDIVYIKRMAMAIMIPGPLHRQ
>striatus.TRINITY_DN7892_c0_g1_i1_frame_-2_0.trim4	supFam:putative MLVIV	tpm:9.02	len:626	ML:2	logit:neuro
MLVIVVKMTWMMMMDLCHLFVPYTESQPKLVCVCVCVCVCVCVCVCVCARARARARSAYTFIIQKCWPW
>terebra.TRINITY_DN3807_c1_g1_i1_frame_-1_5.trim2	supFam:putative MLFVL	tpm:12.45	len:2858	ML:2	neuro:bp
MLFVLVCVFTACFCPLFSACCKLLPSTAVMLASENSHNLLMNLCRHYFTVNCLSPVTAEFSSANVLSW
>gloriamaris.TRINITY_DN2006_c0_g1_i1_frame_-2_0.trim3	supFam:putative MLTLL	tpm:8.10	len:921	ML:2	semiS:neuro
MLTLLISSFNNFSLCCLLLTLHHYGSCLTCMALPTFSCKHMYKNYRLLGFKLCKQ
>magus.TRINITY_DN17719_c0_g1_i1_frame_-1_0.trim0	supFam:putative MYRFR	tpm:5.66	len:310	ML:2	logit:neuro
MYRFRSFSIICCVLYYTPPCCTELHTTTSCAVQCSVVECSALHVRVYACVCLSVCMCMHVCVCMYVYV
>ebraeus.TRINITY_DN106_c0_g2_i1_frame_-2_0.trim0	supFam:putative MVHSL	tpm:53.32	len:1025	ML:2	semiS:neuro
MVHSLMVLFLFVALLASVSTLSFLLTPSGPEQYIHMSLQWKAALYFMPSRASHSTFLFLEQVHGVGQYHGFLSSKLVYGWEPV
>virgo.TRINITY_DN3449_c0_g1_i1_frame_-2_1.trim0	supFam:putative MVILL	tpm:4.86	len:3051	ML:2	neuro:bp
MVILLVSLQLGPCDTLTTPQGGGTCRLALFMRSMHQWVGSFCVGNIRRFCDTF
>textile.TRINITY_DN1339_c0_g1_i1_frame_1_0.trim0	supFam:putative MCTFL	tpm:3.14	len:842	ML:2	semiS:neuro
MCTFLVTFLTFFRKCVCVLRFFVTFFDIFQNLYNLDCLYILICKLQSNLPKCKSACMPMKLLVAKWTGVSLED
>gloriamaris.TRINITY_DN11982_c0_g1_i1_frame_2_1.trim0	supFam:putative MRMII	tpm:3.14	len:2307	ML:2	neuro:bp
MRMIINIILLLVTVKCIFQAHTCLFTCIDTPESSVVSVARMMVASSERTIQDNGNESQ
>textile.TRINITY_DN9124_c2_g4_i4_frame_3_0.trim0	supFam:putative MGLKL	tpm:2.57	len:823	ML:2	neuro:bp
MGLKLLCVFVCVFSFFVLFCCCCCCPNLCTTSEAVHPHCLFQHPICSHSPVGHTAAPVPAIHREQSMSSRQEAIHRRRH
>terebra.TRINITY_DN1690_c0_g1_i1_frame_-3_1.trim0	supFam:putative MLAPI	tpm:4.57	len:1058	ML:2	logit:neuro
MLAPIVKCTMVLLLLTCFSFTAVPTIIDIFSSPKLEYGCLNNGRIKKIVIHIKLHSLCWEDGFNTCLSIQGVSTGVSACVRRRRYFFLIPCCPYYY
>textile.TRINITY_DN6409_c0_g1_i1_frame_3_1.trim0	supFam:putative MIVLG	tpm:3.74	len:949	ML:2	neuro:bp
MIVLGTGVFFSFYFMALDASAEAYSYILTERVRHKYFIQYALKCLLPNTKTLL
>virgo.TRINITY_DN19102_c0_g1_i1_frame_1_0.trim0	supFam:putative MCVCT	tpm:2.92	len:259	ML:2	logit:neuro
MCVCTFVCMCVYVSMCVKVHLHQMYVRAHSMCKRACVCVHVHVLACVCAHA
>striatus.TRINITY_DN8748_c0_g1_i2_frame_1_0.trim1	supFam:putative MTQVF	tpm:1.91	len:863	ML:2	logit:neuro
MTQVFRCMFICLMTNLKKATVVNWLKIQCGCVAHLCLTEDPVKQGQSERHFCSVSCLQGIVEIHSHSCPTLTCVFLTTRMPLTPPLCSQ
>magus.TRINITY_DN8858_c0_g1_i5_frame_-3_1.trim1	supFam:putative MFLLA	tpm:3.90	len:2501	ML:2	semiS:bp
MFLLAHVWKCVLLLAKVFISLASYNTHTACKGVYLLGSLQYKGVYLLGSLQYTYFANNVYHDVLAFNP
>textile.TRINITY_DN6778_c0_g1_i1_frame_-1_0.trim0	supFam:putative MLLTG	tpm:3.74	len:2367	ML:2	neuro:bp
MLLTGLHLFIFTALQSRDQKVLAKSIAPTSACDDYPGRTLSQMEYTELHHRIIKIHKNTAVLEFLIRVDCDCHLLDDREANTLVLVKP
>textile.TRINITY_DN7580_c0_g1_i1_frame_2_0.trim0	supFam:putative MSWLC	tpm:4.85	len:520	ML:2	logit:neuro
MSWLCIWMSCLSLEAQAVGMIIVVCCLKCRRRLERDLRVEPSVFMCASMSLRLAWKRILVVVVVRVVLWRLEGVWESEKPRGMMCCLRPCLRK
>magus.TRINITY_DN9014_c0_g3_i1_frame_3_2.trim0	supFam:putative MWTPS	tpm:43.74	len:2687	ML:2	logit:neuro
MWTPSLLLVFFCALWSLLKISVVKKKIRKKKRNPLYAVLLQFESGTTKCSTSDMYSVTTPASLLSPPPSFPVPPS
>terebra.TRINITY_DN2807_c0_g1_i1_frame_-3_0.trim2	supFam:putative MIVSL	tpm:7.08	len:1291	ML:2	neuro:bp
MIVSLFALCALSMQFHFICSINLGESFLVSSVCLRSEYMLCKLVDRAALIWNSWHITV
>striatus.TRINITY_DN11638_c0_g1_i1_frame_2_0.trim0	supFam:putative MSGAC	tpm:1.66	len:216	ML:2	logit:neuro
MSGACSFGAWLLMLQTQVALDVGGWGCVGLQQWAGCCSRIRYGVVSYAQERVCANCWQKCLLKG
>virgo.TRINITY_DN6837_c0_g1_i1_frame_1_0.trim1	supFam:putative MFLCV	tpm:2.80	len:273	ML:2	logit:neuro
MFLCVLCLQSFIFLYQCVCCLWKNMRTCFIPSSWQQGCQLPICVRQVFKVSVLVCS
>striatus.TRINITY_DN4623_c0_g1_i1_frame_3_0.trim2	supFam:putative MENVA	tpm:5.16	len:440	ML:2	neuro:bp
MENVALFILFLLVCLSLDLRLDQLPLWPTVPLPFHPTYPLHPDFSSLPFAIISFPFPDSSSAFQIPLMQSCLVGLYFCRVSLTLSHYMQN
>striatus.TRINITY_DN7816_c0_g1_i1_frame_-3_1.trim0	supFam:putative MLWTL	tpm:2.33	len:700	ML:2	logit:neuro
MLWTLILIPCVNLLTQSFETQKSILGFPTMYCLNFLHQETRRSGEEVALCFVQ
>textile.TRINITY_DN5021_c0_g1_i1_frame_1_0.trim0	supFam:putative MGPGA	tpm:3.11	len:583	ML:2	logit:neuro
MGPGARSMASVVHVIMLCQWRWLQVSEHSVVCLIQVCGHWKCDKRMMRGWRLC
>magus.TRINITY_DN13449_c0_g1_i1_frame_2_0.trim0	supFam:putative MLRLK	tpm:6.86	len:673	ML:2	logit:neuro
MLRLKTLTCITLIQCKILVVPCGLCNAAHPVSQLRSNSASMRSPVSTRSVRQTDVCKQMFEFERTPLMSKRLPACPQCAHVCR
>virgo.TRINITY_DN7777_c0_g1_i1_frame_-2_0.trim0	supFam:putative MLLLL	tpm:19.31	len:374	ML:2	logit:neuro
MLLLLLLLLSYLVSQQFGLIRQACNKSRFYTYAHLLPPSPLRLSLFRPLPSVPILHRITPPTLTNALIEMILCSVLLGR
>marmoreus.TRINITY_DN9549_c0_g1_i1_frame_2_0.trim0	supFam:putative MCTQR	tpm:3.70	len:500	ML:2	logit:neuro
MCTQRWRVCYSKLSSSFFLIFQMLTLSVAGSVRCCFCSDICCVEMCDVLIW
>magus.TRINITY_DN9034_c0_g2_i1_frame_3_0.trim1	supFam:putative MFSSL	tpm:6.22	len:422	ML:2	neuro:bp
MFSSLFLLPPLCPLSALTNERVSDADGCIRKGGGGSEIPRLSPSPPWPCPFVNEAINLTVPSPAHSEV
>textile.TRINITY_DN7303_c0_g1_i1_frame_-2_0.trim0	supFam:putative MNVCM	tpm:1.55	len:558	ML:2	neuro:bp
MNVCMHMSVCVCAHVCSCMQGVALSILLVCRCALHVSQRGLCLCMAQQSKCTENEMQSSCQHDYSASCVDYSTMCSCCSNTHTKKSKNTERVITPLTSQIRKSCLMKKDSIPCT
>textile.TRINITY_DN8318_c0_g2_i1_frame_1_0.trim0	supFam:putative MELMI	tpm:2.32	len:360	ML:2	neuro:bp
MELMIASSNLLWGWIFTASDAVCPPSSKWVSDSVQGKLKAVEGEGWAPTSIRPNSLSWARETS
>textile.TRINITY_DN8991_c0_g1_i1_frame_-2_3.trim0	supFam:putative MVVTL	tpm:5.50	len:3104	ML:2	neuro:bp
MVVTLLLCRLLPIVLPRPSQKFVETAPTCHTPQSTSLCDSSLHANTAATIPFTTRL
>marmoreus.TRINITY_DN1904_c0_g1_i1_frame_-2_0.trim0	supFam:putative MVLVF	tpm:6.31	len:1529	ML:2	neuro:bp
MVLVFMIMPFFSGSECVHAYVRVSCVSCVTIVYYSASCTYCHLHCLKMLDFLVAAHLWSDTLYAAADLSQLTLVLAALLCAYPEDDRGDTSLHNYGRFVDKVYFLILFILFECYSRSIRLTICEGKWHSFVFHHLRH
>gloriamaris.TRINITY_DN1394_c0_g1_i1_frame_2_0.trim0	supFam:putative MIAVP	tpm:3.61	len:380	ML:2	logit:neuro
MIAVPFVLLLRVFCFFFEMKMCQCLCFQCPFQGEKRNMLFCVCVNNTFVSSKMLLTRPKTMLVCIHTF
>gloriamaris.TRINITY_DN3263_c0_g1_i7_frame_-2_0.trim1	supFam:putative MLSSK	tpm:1.98	len:577	ML:2	neuro:bp
MLSSKCTLFSMVGMLLSVVMLSSKCTSLSIMGMLPSVVTLYATFCCNAICYLLL
>magus.TRINITY_DN3940_c0_g1_i1_frame_-2_0.trim0	supFam:putative MIAFL	tpm:25.54	len:916	ML:2	neuro:bp
MIAFLFQFFFFPLVFLNMHPDLCTHASCTRPNASTRIAHLVHISLHFQNQGLLNPQANAPKWKEGRATIHDAVVAMQKID
>marmoreus.TRINITY_DN11515_c0_g1_i1_frame_-2_0.trim0	supFam:putative MRECV	tpm:6.21	len:671	ML:2	logit:neuro
MRECVCRRMCVCVCICVCECVWVRVLAHACMRAPVCVCECVCVHACICAHAFVCMYVCFWCVCMCMCTCVCSIRQTDCALL
>magus.TRINITY_DN21933_c0_g1_i1_frame_-1_0.trim0	supFam:putative MRSLG	tpm:6.88	len:754	ML:2	logit:neuro
MRSLGFFFFYLSLLPLSTKLSVLAMQTMPSTPCALPTTLPVSAMQTMTTTTLIPCQQPRLLHCCCTLLKHSLYQQHKQ
>gloriamaris.TRINITY_DN3371_c0_g1_i1_frame_-2_4.trim0	supFam:putative MYCNT	tpm:12.60	len:3090	ML:2	neuro:bp
MYCNTCQFIMLILVLTGPAQHVCPSLVHMLPADHTQDMIQQASFLSPGSSVLVERKTVEVIKAEGKLKILCTG
>striatus.TRINITY_DN9128_c1_g1_i1_frame_-1_0.trim0	supFam:putative MEVLP	tpm:6.58	len:704	ML:2	logit:neuro
MEVLPVGTQFLLCRHFVCLHLLCAFPALLHFTEYAAEAPLSSVPVCQPTASSILVCVCQCAHACMSGIECTYVKRDRVAIINSIVYCFYPHKL
>ebraeus.TRINITY_DN696_c0_g1_i2_frame_1_1.trim0	supFam:putative MNVLL	tpm:145.21	len:1455	ML:2	neuro:bp
MNVLLSPRMSFFFLQVLEAVHFTTMCHSPKGKFGSSCELSHTWARHARTNILNRFQRN
>striatus.TRINITY_DN9513_c0_g1_i1_frame_-2_1.trim0	supFam:putative MSMLR	tpm:4.65	len:728	ML:2	neuro:bp
MSMLRLPRNLNGLPLTMLMMPLMVCSVTCLPTSPTVSTQSASVSVASKASKSSAALRYSFIWSDHSSAHRAAVAELRTERLPHDHQ
>textile.TRINITY_DN9206_c1_g3_i1_frame_-2_0.trim1	supFam:putative MVKAL	tpm:1.91	len:267	ML:2	neuro:bp
MVKALHNCHFLWFCLILSSSPTLVSLARALLSRANESNHVLSIAKLKKRSTKPYQKFCQ
>gloriamaris.TRINITY_DN8815_c0_g1_i1_frame_2_2.trim0	supFam:putative MICVG	tpm:7.59	len:1343	ML:2	neuro:bp
MICVGSMLKLCLICWKLGVSRLQWFVSRLAVLFHWLKVCDAQALESGWITGDWRERGLPPIKLFLYLILMETTLDSVCILLIV
>virgo.TRINITY_DN10242_c0_g1_i1_frame_2_0.trim0	supFam:putative MNKTL	tpm:8.67	len:260	ML:2	logit:neuro
MNKTLCICMCACALCVYVHVVCVSECVCMNMCPSAICMCLSSYICVCSTCVQMM
>virgo.TRINITY_DN7584_c0_g1_i1_frame_-2_0.trim0	supFam:putative MATAI	tpm:4.40	len:302	ML:2	logit:neuro
MATAIAQTFLMTLLLRSILGTRSGGNRVAARRNRYLLLSVPSPLGSFFSRLRDWFSCLH
>striatus.TRINITY_DN19056_c0_g1_i1_frame_-3_0.trim0	supFam:putative MFVVL	tpm:1.11	len:289	ML:2	neuro:bp
MFVVLVLWHTAVLTISAHSEGLRLSFAAVPRKHHTGRTSDWGGGDRGCTGGGDDAGGSGGLAGAGWFLCRHAG
>textile.TRINITY_DN9016_c0_g2_i1_frame_-3_0.trim0	supFam:putative MRQFA	tpm:41.35	len:1687	ML:2	logit:neuro
MRQFAGFFFQHFLPFFFFLSFKKTHTHTLGGEMIYPKPLHLYFHFCQRISCGLKKSGNMCDKVHDIL
>striatus.TRINITY_DN16359_c0_g1_i1_frame_1_1.trim0	supFam:putative MLPVC	tpm:1.81	len:1276	ML:2	semiS:neuro
MLPVCSLTLLLLRCMSAHNFDSVDVMNDDSVDVMNNLVCLNMISSSDLWLLTCKIKLALR
>striatus.TRINITY_DN10766_c0_g1_i2_frame_3_0.trim0	supFam:putative MASHR	tpm:3.62	len:1985	ML:2	logit:neuro
MASHRTVGTAFPLCTWLLKRTLLSTCSCQTSWSFQCFCQCNKILVWARIFGGTG
>striatus.TRINITY_DN21749_c0_g1_i1_frame_2_0.trim0	supFam:putative MEITA	tpm:1.29	len:463	ML:2	logit:neuro
MEITARLFVSLGFQMLRVVIAESSQGLSVTCLNSDKGCDVLSQNVMGCFFIVTALLCHTPRPVHCCRRGGQRKRSVLCS
>magus.TRINITY_DN6635_c0_g1_i1_frame_3_0.trim0	supFam:putative MHVCC	tpm:18.95	len:867	ML:2	neuro:bp
MHVCCMFTCVCVICVQSSLMDHGSSKISGTISVCPTVMGEDLSSTHCLCIIVCCLLMKAGFFFFYNGI
>magus.TRINITY_DN12726_c0_g1_i1_frame_-1_0.trim0	supFam:putative MLVAN	tpm:5.82	len:1193	ML:2	logit:neuro
MLVANSLLLCFPMLHSLLTLDQIFHPICQFRASYILPIHDPKSSGSRSECHDSVLGQALQICFCSILPFCSKVLHKLAKFKLKPIPWSTLEDQVVDHSFL
>virgo.TRINITY_DN6822_c0_g1_i1_frame_-1_0.trim0	supFam:putative MGLPI	tpm:12.56	len:441	ML:2	logit:neuro
MGLPIHVTLKLTWLLSFTNQIRWQRLREGGKKKRNRPTFRQIVGSCLVLFFTESSCRSDCNVHPEHVKDTCFNLKTFFLFCFVYNHFI
>marmoreus.TRINITY_DN5936_c0_g1_i1_frame_-3_0.trim0	supFam:putative MLLHI	tpm:9.53	len:486	ML:2	neuro:bp
MLLHILFVCPVLQVCTCSGRLETCRCDACMKGLADTAKHEKWHFFGHFFLYFLCSGETCEKFFFFLGCWLGYIFVYVGWLVFLCFHIF
>virgo.TRINITY_DN5620_c0_g1_i1_frame_2_0.trim0	supFam:putative MRTCV	tpm:4.93	len:379	ML:2	semiS:neuro
MRTCVCARFLLLFMSTEEIWWVNVAESVRNLKCFDCFALVFVGVPSDKQGNDTLCFEFCWI
>striatus.TRINITY_DN6237_c0_g1_i1_frame_3_0.trim1	supFam:putative MCMLC	tpm:2.56	len:803	ML:2	neuro:bp
MCMLCLDMYIVFFFFCRLSSDSLSIKRKGCIIRFSSLHVSGCFSENRPYLSLFTRRFWCLVACSCMHAYLFYV
>marmoreus.TRINITY_DN5618_c0_g1_i1_frame_-1_0.trim0	supFam:putative MSWFY	tpm:3.22	len:824	ML:2	neuro:bp
MSWFYSLFGFLGVPGLFRWSGSQLAVTTLPGAQHTMGHCCCLPSWVVLVVSMYHYPRTPTPALLVPRYSLSCLPLQQLLRAGIPHELIANMEPHNCS
>textile.TRINITY_DN4298_c0_g1_i1_frame_3_0.trim0	supFam:putative MQMWC	tpm:1.20	len:419	ML:2	neuro:bp
MQMWCVLLGRISVYICVSSFDLEGKKIEMIFLWCFVDPSDHFNVSDNVLASERSSLCTYQWSGLCMRLSCGDGQHVLWLGEC
>coronatus.TRINITY_DN775_c0_g1_i9_frame_2_0.trim0	supFam:putative MWTKV	tpm:4.93	len:6757	ML:2	neuro:bp
MWTKVRLVCCSMLCSTDSQLLPCHCCWSVKHKLSGTWSCLPFPASSAPWVFSVCHCKLE
>terebra.TRINITY_DN3420_c0_g1_i1_frame_-3_0.trim0	supFam:putative MKSHS	tpm:9.59	len:623	ML:2	semiS:neuro
MKSHSLMRWVFIQLFVCCSAVPPVYSSRSVPHAPLWPLSSWHAPSCASLVRTPSYAE
>virgo.TRINITY_DN4408_c0_g1_i2_frame_2_0.trim3	supFam:putative METLW	tpm:7.65	len:1372	ML:2	semiS:neuro
METLWLIHPVLFFFLSACEGLTPADTACIDRQWSFVCMTVFDTQQSAWETTVASTSCTMSTQQWHGRQLWPTHPVL
>magus.TRINITY_DN8635_c0_g1_i1_frame_1_1.trim0	supFam:putative MIFRW	tpm:12.61	len:2244	ML:2	neuro:bp
MIFRWIVLFDVILATSPLDHSCHLSGRVLHGIVFICLHKYTHAEYTVRRQKLFQSIMATFSTFLCCSAVDFVVRLNMCV
>terebra.TRINITY_DN3532_c0_g1_i1_frame_2_0.trim2	supFam:putative MFSLT	tpm:7.19	len:959	ML:2	neuro:bp
MFSLTLSCHRFLVCFFVRVCLSCIPINQDKCTLDFMLLWINLDPIDCALFLNFLP
>gloriamaris.TRINITY_DN11139_c0_g1_i1_frame_-3_0.trim0	supFam:putative MCVHV	tpm:4.20	len:246	ML:2	logit:neuro
MCVHVYMCSCMHMRVCVSACVRVCAWRVRACVCACMCVYMCVCACACMSVCA
>virgo.TRINITY_DN15414_c0_g1_i1_frame_-2_0.trim0	supFam:putative MFERF	tpm:4.84	len:502	ML:2	semiS:neuro
MFERFTFSSSIHHLRILLLKVWSCVQLSCISSKSVKRSGQCLEFAKFASDKFSCYCYHYHYYD
>striatus.TRINITY_DN15439_c0_g1_i1_frame_-3_0.trim0	supFam:putative MTNSI	tpm:3.31	len:384	ML:2	neuro:bp
MTNSILLFNKICFILSLVTSKFEFKVIQLMNEIGLRSTSVFKPNTCSSSTIHSPVLLCKLPIFFPFENSIM
>marmoreus.TRINITY_DN1364_c0_g1_i1_frame_1_2.trim1	supFam:putative MLPVI	tpm:7.26	len:865	ML:2	logit:neuro
MLPVIIMIIFLQLTNLHNTDGKQSQVYIHPLGLTACIIIDKSPPLECDIWHQQ
>magus.TRINITY_DN5187_c0_g1_i1_frame_2_0.trim0	supFam:putative MLNWV	tpm:35.35	len:1520	ML:2	neuro:bp
MLNWVCFFLAFLFCFFEVFATNMFRIQTVYHFLLWCLNSSFRGGGWEDMKNESVEAKCVLFSFEFIVYICFSTIGDMSECIS
>terebra.TRINITY_DN907_c0_g1_i1_frame_2_0.trim0	supFam:putative MSVFH	tpm:4.82	len:660	ML:2	neuro:bp
MSVFHCCWLVFVLSACVPLLLAELVQQVLIGWSLIPLPCHWLSSHTVQLNLWFNKTHCIITM
>striatus.TRINITY_DN8594_c0_g1_i1_frame_2_0.trim0	supFam:putative MYQLS	tpm:5.46	len:2022	ML:2	logit:neuro
MYQLSAFVCLLTDAACLVTSGTRSCVSARCHRCLCIITICGLLKGRSVIFLCVSADCR
>magus.TRINITY_DN12951_c0_g1_i1_frame_3_0.trim0	supFam:putative MHVLL	tpm:26.18	len:516	ML:2	semiS:neuro
MHVLLMYLIFFGLVFVFRPFFHMQADRKTMDSFAVPTHPSLQTHTFSLFCTSVKRMNTHIQTPTYVIDTPTL
>textile.TRINITY_DN9654_c0_g1_i1_frame_1_0.trim3	supFam:putative MMDQA	tpm:2.52	len:507	ML:2	logit:neuro
MMDQAGGTQWCWPIIFLSMVVLTELPSSPLSVAFSWMMRCPAVRHFIVIVSCCAVSTPPFLHCLS
>terebra.TRINITY_DN5300_c0_g1_i1_frame_3_0.trim0	supFam:putative MQDVP	tpm:5.10	len:430	ML:2	logit:neuro
MQDVPFIFFHLIVWIRRFLCLDLQPLTRVRLKSRKMKEHFYVGACLLRKIA
>magus.TRINITY_DN4558_c0_g1_i1_frame_-2_0.trim1	supFam:putative MSSAQ	tpm:9.74	len:1184	ML:2	neuro:bp
MSSAQTTPFKNITRPHFLRLLVNLFWYTLSQRLTFNENKEQRNRQRQNLADYPSLMGNFLCVNVCEQQFLNFGQFCTL
>magus.TRINITY_DN7714_c0_g1_i1_frame_2_0.trim0	supFam:putative MGACQ	tpm:16.78	len:1094	ML:2	logit:neuro
MGACQFFCFFLISVLSVAIKKKTVAVFSGGGWLELTLWCWCSCVYISCHVLLIGKDLLESVLTILHLLLHSITDSLQSVCLRLDVCLSFVCVFVLVCVCAFLCWCVCLVCPGPVA
>ebraeus.TRINITY_DN765_c0_g1_i1_frame_-1_0.trim0	supFam:putative MFRPH	tpm:43.11	len:1180	ML:2	neuro:bp
MFRPHMLWILTWYRYSYCLSTPVLFFCLHQHDVHHDGISIAVETGEGRVRGGDGGRQVKGVCALSLPHWTAGCR
>marmoreus.TRINITY_DN1588_c0_g1_i1_frame_-1_2.trim0	supFam:putative MLSLI	tpm:10.97	len:1747	ML:2	neuro:bp
MLSLILLFCCHVCSLSPLLLPVSHIPSLSFSLAFPLFDAVVFEVGGCNLSHKEVLTRNRK
>striatus.TRINITY_DN13410_c0_g1_i1_frame_-3_1.trim0	supFam:putative MKMTV	tpm:1.92	len:915	ML:2	logit:neuro
MKMTVLVFPVALSLPLAQLTTFHTNNHKKSVFQNAEPIQCMFLQTSQQQTEVETSHLGKQTNSSQCLNRKAILAELLSLSSCWWILLTWSCSCCPHPKHRQERSLSH
>marmoreus.TRINITY_DN8613_c0_g1_i1_frame_3_0.trim1	supFam:putative MNVFL	tpm:6.41	len:349	ML:2	neuro:bp
MNVFLCCLWAHYTGQTTTELAGIATLCLIQSVVASSLQSCHQHMCSDCIYIYISNFYLTSGLGHLLV
>ebraeus.TRINITY_DN592_c0_g1_i1_frame_3_1.trim0	supFam:putative MSVFP	tpm:29.19	len:711	ML:2	logit:neuro
MSVFPLCVCLSVCLCSCVGVCVCVLVLVCLSRLSRSCRMISLCLCQTVCLCAVVL
>virgo.TRINITY_DN7540_c0_g1_i1_frame_2_0.trim0	supFam:putative MRGMP	tpm:5.65	len:404	ML:2	semiS:neuro
MRGMPCICTMCASVLMMMSMVLCINPTNLCYNGAIYCFADDGVLSYINSCTFNEPHT
>virgo.TRINITY_DN1562_c0_g1_i1_frame_-2_1.trim0	supFam:putative MRMII	tpm:6.40	len:2233	ML:2	neuro:bp
MRMIISIILLLITMKCIFQAFNHTCMLRVQTHTCLFTCIDNPESFAVSVARMLVGSSERTIQDHGNESR
>imperialis_MP.TRINITY_DN953_c0_g1_i1_frame_-3_0.trim2	supFam:putative MNVHF	tpm:24.45	len:888	ML:2	neuro:bp
MNVHFYMGLLLLFGISLVCFKLDEACSDVICLKCALYNLLCWHRATLEMGMGLISTVHSCTVC
>textile.TRINITY_DN11008_c0_g1_i1_frame_1_1.trim1	supFam:putative MSRHL	tpm:2.84	len:1297	ML:2	neuro:bp
MSRHLVCIPSLLFLSYVLLSRLLGGTYYQCILSAGRAQQQYSVFQIAKIWGGFNSMTMFIILLITMAMQDNQAEQLRTFLLKREVVWSEPYLKPKALHAALCFHSWLCYKHDLLKYCTAFAHQCFVTETFFSSGKARSTSKVEPVWFYCNCHIHSTSAGMRNVHFCTGHFFSWLCQRYTEE
>terebra.TRINITY_DN3806_c0_g1_i1_frame_-3_1.trim0	supFam:putative MRPCP	tpm:26.10	len:2675	ML:2	neuro:bp
MRPCPAAHSFLLCFSILFGGTLQSIPFNFSAYSAEVQASQNKNHKMVFKGLEPFNSQSSTDNAISCTKLMVHD
>striatus.TRINITY_DN4105_c0_g1_i1_frame_-2_0.trim0	supFam:putative MLVPL	tpm:1.60	len:430	ML:2	neuro:bp
MLVPLVVTLLLSPWAVDILALEVTTLVVGPPVGLVPLVALVGATVVGVHSTQPSSPKDRTAKKTCCIVSTW
>virgo.TRINITY_DN7811_c0_g1_i1_frame_-1_0.trim6	supFam:putative MLARA	tpm:3.75	len:710	ML:2	logit:neuro
MLARARAMAILRSLFLSIFSLRSACSFSLSSPVSSDLCLSFSLDLLRFLDRSLDRLLCLL
>marmoreus.TRINITY_DN11631_c0_g1_i1_frame_3_1.trim2	supFam:putative MVQRT	tpm:5.99	len:1093	ML:2	neuro:bp
MVQRTQLQHRHRTPCVVCFFLCVSFVTDQLQCGTFCLYHCNKSFVVHSVCHLNRVGTF
>marmoreus.TRINITY_DN2583_c1_g1_i3_frame_-3_0.trim0	supFam:putative MCCNT	tpm:3.35	len:2171	ML:2	neuro:bp
MCCNTCQFIMLILMLTGPAQRVCASLVHLLLADHTQDMIQQASFLSPGSSVLVEQKTVEVIKAEGKLKILCKG
>terebra.TRINITY_DN2195_c0_g2_i1_frame_2_1.trim2	supFam:putative MLPPA	tpm:5.11	len:916	ML:2	logit:neuro
MLPPALTLFSLSLSVTPSLSLSLSLSLCTRFCRTVCDNFQLVLAWRGICFGTW
>marmoreus.TRINITY_DN8574_c0_g1_i1_frame_3_0.trim1	supFam:putative MLLLL	tpm:8.55	len:1025	ML:2	semiS:neuro
MLLLLFCVLCSSLGCLFWGRVFAAHGERERENPKLLGRRERQGKCTSECVCQEFEYTNVCVDAWPKVAAAGDVTNSFRSVGRLVCCRWFSPSPHTMFPVPERLLSGSSQIPEM
>magus.TRINITY_DN1650_c0_g1_i1_frame_-3_1.trim1	supFam:putative MNQSI	tpm:47.49	len:926	ML:2	neuro:bp
MNQSISIFFSGFLYGVLLLDSCTSLNGVIRQENPDVPFFISLGGIRRESPFQCIPFPGKLTTQSERSIAQIRKIDRLTLPSYSFSLFQAERRGLNPIPSLSLCFIIVLNITLSFPFFICYKQHQYT
>textile.TRINITY_DN9903_c0_g1_i1_frame_2_0.trim1	supFam:putative MAVSQ	tpm:4.94	len:413	ML:2	logit:neuro
MAVSQVSDLLVHILRALPALSLGEAVGKTTQPRCTCVNTDKMYTKPRDLEIHKSYCTG
>striatus.TRINITY_DN2457_c0_g2_i1_frame_-3_0.trim0	supFam:putative MFYFL	tpm:1.41	len:468	ML:2	logit:neuro
MFYFLFSQFFSLSFILNTFKGDQGVGCCIRDLFCTRFILYSIRAWSLIRHCCSSFGNLSQHF
>magus.TRINITY_DN7105_c0_g1_i1_frame_3_0.trim0	supFam:putative MCFWD	tpm:13.28	len:962	ML:2	neuro:bp
MCFWDIHSAAIFINCVFSMVASHAELIQYSKMFSSWTLCLKSSSCSHQLFHSLSCSRTSF
>virgo.TRINITY_DN3977_c0_g1_i2_frame_-1_0.trim0	supFam:putative MLFST	tpm:5.16	len:2617	ML:2	logit:neuro
MLFSTQHDLILFPLAFVLFCLMGGGEGGRRRDGKKHWRWRCVCVVVTVVLFERFIILHARVPWFL
>magus.TRINITY_DN6009_c0_g1_i2_frame_-3_0.trim0	supFam:putative MSVQC	tpm:7.35	len:367	ML:2	logit:neuro
MSVQCLLYHQVIACMCVLCLNVCAVFTVSSGDCMYVCTLSECLCSVYCIIR
>terebra.TRINITY_DN6518_c0_g1_i1_frame_2_0.trim0	supFam:putative MVLTE	tpm:5.16	len:724	ML:2	logit:neuro
MVLTETIRKRRGNMEPSLRVLPILLYLECVCVCVCCSEDGMVSGGLACMLLSQNATEKRRCVCFVKRSCTCHSSFFHCNLHTSWLLVKCVICRKT
>striatus.TRINITY_DN14346_c0_g1_i1_frame_1_0.trim0	supFam:putative MGMTS	tpm:2.80	len:677	ML:2	neuro:bp
MGMTSCLSIALLWQHWQLCMLLNKWLKTPPCPDEHTSELADITGQDGKERVGPPFICSRITTLRKNPWKLLIILLLKLFLTPFTSLTESMMWVEPTLEDLKS
>striatus.TRINITY_DN7938_c0_g1_i1_frame_1_0.trim1	supFam:putative MWMWS	tpm:5.50	len:686	ML:2	semiS:neuro
MWMWSLGGSHVAVVSLQCVRCMDIMSYKVPFCVHMQNWDQGWGHCERELFRDGTLSPLNYNCVCFDDDYVP
>marmoreus_MP.TRINITY_DN97_c0_g1_i1_frame_2_0.trim0	supFam:putative MYGIK	tpm:17.76	len:348	ML:2	neuro:bp
MYGIKVPLEYLIICLLVHVSMCIKYQCSLAPKSETFRKAGTEKDMCRLSVPHQ
>marmoreus.TRINITY_DN10387_c0_g1_i1_frame_-1_0.trim5	supFam:putative MFMSR	tpm:5.64	len:714	ML:2	logit:neuro
MFMSRKCRLFLYFFFSLLLQPYHQFNLPLLLQNTRPHSQLGRGSLLSSLCFAFESECDLLPVSFRKCHLPLPMCNFTLGTQCIFSHLIRLGERCTDCSFACKYSENVFLFFLLLTIERYSSLPTC
>magus.TRINITY_DN8605_c0_g2_i1_frame_-3_0.trim2	supFam:putative MTSSR	tpm:198.87	len:1072	ML:2	neuro:bp
MTSSRTRRVVSFSFFFFLTSCTINDPSARQLFHSAVVQVNSSGSPFWKMDQTFDQSTYTCHAYSCQPMLGQL
>marmoreus.TRINITY_DN7678_c0_g1_i1_frame_3_0.trim0	supFam:putative MAIIL	tpm:4.44	len:633	ML:2	logit:neuro
MAIILFFLLVHSCFLPPSGISETGDTYTHAHTRARMQTHTQKKKKLTWNICERGGICN
>gloriamaris.TRINITY_DN5876_c0_g1_i1_frame_2_1.trim1	supFam:putative MRVWL	tpm:3.42	len:1131	ML:2	neuro:bp
MRVWLCPGPCMLVTLLSIPSPLPCLTVHIAVYSDCSRYLVVPMHPCSGSLLA
>marmoreus.TRINITY_DN9151_c0_g1_i1_frame_-2_0.trim0	supFam:putative MVLVS	tpm:8.19	len:374	ML:2	semiS:neuro
MVLVSAILFSSLLFFCSHKSPLFSQNVLNMICVEKCVFSRHVITTMTTDCYDLVIFLLTYYKHSCLPSTDLNQEPKDVREEFRF
>textile.TRINITY_DN4120_c0_g1_i1_frame_3_0.trim1	supFam:putative MSCNC	tpm:3.17	len:848	ML:2	neuro:bp
MSCNCFASLRLLTCGLVCWCVWSIHSLLCSCVRVLHGCPENKNKTDFYPFLCMCL
>magus.TRINITY_DN22619_c0_g1_i1_frame_-2_0.trim0	supFam:putative MLFSF	tpm:8.83	len:534	ML:2	neuro:bp
MLFSFSFSCMSAWQSLLWVCFFFLQSHTKSQINAIQSNHSRALVHRTSLHCANFEEKNTSSCYF
>magus.TRINITY_DN5012_c0_g1_i1_frame_-2_0.trim0	supFam:putative MCQHV	tpm:4.70	len:376	ML:2	logit:neuro
MCQHVALLCHLMVTTLRLLALSTLRTTHTLTLLTLHHHHHRMTEPPTSWHVHAFCRQCLVSSVFVRSECRCLEQVCVSMNQYVGHLCL
>magus.TRINITY_DN8877_c0_g1_i1_frame_3_2.trim0	supFam:putative MYKLL	tpm:11.95	len:2140	ML:2	neuro:bp
MYKLLTIFCLITSAFVTSSITVKKKRIIGVKICIQVFITLRATTKQSGHYIDTTSQWSGEHERTI
>striatus.TRINITY_DN9961_c0_g1_i1_frame_-2_1.trim0	supFam:putative MSMVT	tpm:20.60	len:1219	ML:2	neuro:bp
MSMVTNSGCVMVNGQVFFMLNVCVFLFASTFSESVPCFKVSTTFFPHSRKERTFQTQETSTGSQICLWQLSVSGTLVYTDSTECQTRLPFLSSSGMPTPLLVGSGGTFSKR
>terebra.TRINITY_DN8479_c0_g1_i1_frame_-1_0.trim0	supFam:putative MPLPL	tpm:5.83	len:292	ML:2	neuro:bp
MPLPLIAICTLCTSSSSFTLTLSHTHTHSHHMADHHYSSPEKIKNTRQACWV
>marmoreus.TRINITY_DN2591_c0_g1_i3_frame_3_0.trim0	supFam:putative MWTKV	tpm:9.12	len:1926	ML:2	neuro:bp
MWTKVRLVWCSMLCSTDSQLSPCHCCWSVQRKLSGMWSCLPFPASFAPWVFSVCHCKLE
>gloriamaris.TRINITY_DN3530_c0_g2_i3_frame_-3_0.trim0	supFam:putative MESAA	tpm:8.25	len:741	ML:2	neuro:bp
MESAARRKKSTLRIISFFLTLLVSNINTLSHQSEQPCKNSAQCLMPPALNGLVGAGNSLYIQGEAMDCRLPDDKGQILWVIQFYRPLHHLSREKH
>marmoreus.TRINITY_DN11615_c0_g1_i1_frame_1_0.trim0	supFam:putative MTLLF	tpm:8.06	len:1061	ML:2	logit:neuro
MTLLFLAPFFAALSANSFPSISVCEGIQQNSIIMPLDTRQYKRYLISNTRSGRVDILEESRASRTILNLQRKLSERCCWEDLSEIPLPSYIYV
>textile.TRINITY_DN16261_c0_g1_i1_frame_1_0.trim3	supFam:putative MKRGT	tpm:2.94	len:391	ML:2	logit:neuro
MKRGTGCISGHVLFILLERGVKGDTLRKLMSSCDYQYYRSVQKYIYCFCTKCTVIF
>striatus.TRINITY_DN466_c0_g1_i1_frame_1_0.trim0	supFam:putative MSIVN	tpm:3.01	len:391	ML:2	neuro:bp
MSIVNWKFSQILLAKFCYVLNVTKPEATRSQKAQNVALLRFKWCSKLAITLLCDTQVDSVVLSVALFS
>gloriamaris.TRINITY_DN6332_c0_g1_i1_frame_1_0.trim0	supFam:putative MHACI	tpm:2.29	len:322	ML:2	neuro:bp
MHACIAGQCLFVCVLCAREVVRGCDYAKGRCQTDGEATNNTKWHYLYTLARKRARKGLHQCDCVI
>virgo.TRINITY_DN5993_c0_g1_i1_frame_1_0.trim0	supFam:putative MQVHL	tpm:3.32	len:409	ML:2	logit:neuro
MQVHLLALLAILGTSNLSKAHLKSCRSHRVLDVSWAISNMNCRLCGILGSQM
>striatus.TRINITY_DN12061_c0_g1_i1_frame_-1_0.trim0	supFam:putative MAGIL	tpm:2.03	len:681	ML:2	neuro:bp
MAGILKLFVFLLKLTMRSLQPTILPDHPVLTPLSFSYLLCNSPNCSYPHAFHSLC
>ebraeus.TRINITY_DN478_c0_g1_i1_frame_3_0.trim0	supFam:putative MLCWP	tpm:20314.86	len:522	ML:2	semiS:neuro
MLCWPAWSSLSCSIWPHATLALAVYATVGDTTTSTAARPTAFAAISTYEMSFCFHSLHWLRINTQDQSQKQRHSHKPAKFHFTGRSQPSLLSSGTKVGETRRRDFFLGSDT
>striatus.TRINITY_DN5070_c0_g1_i1_frame_-1_0.trim1	supFam:putative MALLY	tpm:6.80	len:1392	ML:2	neuro:bp
MALLYFSFQLFFSFSGWHVIQTDSLYKSSVFFMYTELASYIPIPEISSFKEACVLFG
>magus.TRINITY_DN6853_c0_g1_i1_frame_-3_1.trim0	supFam:putative MFLSS	tpm:5.25	len:1703	ML:2	neuro:bp
MFLSSVLYICSFLVCSTHVPGHIFLSCVVHVSILCIVYMFLSCAVHIPAFCVHVPVCVLHTYSCLYYACSCPTCYIHFHHVL
>terebra.TRINITY_DN6643_c0_g1_i1_frame_1_0.trim0	supFam:putative MYLFI	tpm:3.38	len:285	ML:2	semiS:neuro
MYLFILFLLCTFFSICLARDVRAQFHLLSAGFPFRLKLISRFNINLWIQHIHSDKTIILWIQNIHSDKTYHCLLE
>magus.TRINITY_DN21758_c0_g1_i1_frame_3_0.trim0	supFam:putative MLLAN	tpm:7.81	len:313	ML:2	semiS:neuro
MLLANFILSLLMPHISISFSLCSLQPTAQNLGHPENWPGFPASLICLLIYVRT
>virgo.TRINITY_DN4594_c0_g1_i1_frame_-3_1.trim0	supFam:putative MAKGE	tpm:36.62	len:3588	ML:2	neuro:bp
MAKGELMLLDSSISCFAALLVWKLSLNKPAMPCRCSILRHSHCGEGGSFNKWQHISSCL
>virgo.TRINITY_DN2408_c0_g1_i1_frame_3_0.trim0	supFam:putative MRVCS	tpm:16.75	len:638	ML:2	logit:neuro
MRVCSFLACAFLFLFFSLSLNISKYRLLISEVRQGSIVSPGHHHHHPPCDDSDTGFPLPWSANCTIPWSPLFLHTLWTMYFKND
>virgo_MP.TRINITY_DN163_c1_g1_i1_frame_-2_0.trim0	supFam:putative MKTCI	tpm:7.53	len:309	ML:2	neuro:bp
MKTCITAFILYFFMKYVVDDGNDNTDRCTPSFGLTVTDAPCGLNQTHQPGQAVCHSVWLDRGGTASDRTVMVLDCQMN
>striatus.TRINITY_DN7109_c0_g1_i1_frame_1_0.trim0	supFam:putative MCTGL	tpm:2.27	len:381	ML:2	logit:neuro
MCTGLFPLQLVFVGFMITMWPCQSFSQKDGDLDCSKAPEIYKQYNTIIRENGARDCIYCAMGRTE
>marmoreus.TRINITY_DN11543_c0_g1_i1_frame_1_0.trim0	supFam:putative MLLKL	tpm:3.69	len:358	ML:2	neuro:bp
MLLKLGFLCQLYVCVCKLLCTVVTTLDSVSAFRKLHLHDWECREDQQSPRHVDLFQQTRPFDRSG
>marmoreus.TRINITY_DN1112_c0_g1_i1_frame_3_0.trim0	supFam:putative MGLCC	tpm:8.81	len:1595	ML:2	neuro:bp
MGLCCMYGSYWHKLLFLCSELFFLMPHTYSTAFLESGLKCCCCTDINLGLLLMSNSFPSFHPSLCSVSQV
>magus.TRINITY_DN8905_c0_g1_i6_frame_-3_0.trim0	supFam:putative MTRTV	tpm:17.16	len:1761	ML:2	semiS:bp
MTRTVTCCNTCQFVMCIFVLTGPAQGVCGSLVHLLPADHTQGMIQQASFLSPGSSVLVEQRTGEVIKARCRK
>virgo.TRINITY_DN8710_c0_g1_i1_frame_2_0.trim0	supFam:putative MGGIA	tpm:7.48	len:711	ML:2	neuro:bp
MGGIAFLFCLDWNLFIKVASCPVFHHVFTFVLMCQASKETNKTCQNLCMRICSRKKAFPFGSNENKGNFRIIFCNCSKNVFFFFS
>striatus.TRINITY_DN10077_c0_g1_i1_frame_2_0.trim0	supFam:putative MVVAV	tpm:26.31	len:481	ML:2	semiS:bp
MVVAVFCVVVVVVDADGGSSFLYSCCCCKVIKMEWDDVLILRGFSFSYYSAILLLDSSFFENLTYG
>striatus.TRINITY_DN5821_c0_g1_i1_frame_2_0.trim0	supFam:putative MVVHI	tpm:2.94	len:858	ML:2	neuro:bp
MVVHIRLISVCLTMHICVSTMSFHGGGSCAIKAKFLQKYGHEFDICLCSLHDEDTMSR
>virgo.TRINITY_DN4020_c0_g1_i1_frame_-3_0.trim0	supFam:putative MCDCI	tpm:37.67	len:1404	ML:2	semiS:neuro
MCDCIFVLVFFFPLVLNMHPDLCTHASCVRPNTFTHILPILYTSPCTFRTKAY
>textile.TRINITY_DN2497_c0_g1_i1_frame_-1_0.trim0	supFam:putative MAAWF	tpm:1.70	len:283	ML:2	neuro:bp
MAAWFSSWFCLPFSFLSCASPTPWVCFLLLGCSSVCLHGLPPRPTLHLRFR
>magus.TRINITY_DN20208_c0_g1_i1_frame_1_0.trim0	supFam:putative MSVCV	tpm:6.29	len:707	ML:2	logit:neuro
MSVCVWLMCFPVPVIFSSQCLIICPSHMNLYEPYIAHYLSTCSPFARYCPWHICLCFLV
>marmoreus.TRINITY_DN1950_c0_g1_i1_frame_1_0.trim0	supFam:putative MWISF	tpm:5.84	len:1008	ML:2	neuro:bp
MWISFVFLLCCVMSDVQGIPYKAVHLCTRSVQKQRSVLAPHYLTSFATGDTTKIEVYECYSIRLQINIFFFYTQENIIETIFYH
>magus.TRINITY_DN210_c0_g1_i1_frame_1_1.trim0	supFam:putative MECTW	tpm:12.87	len:909	ML:2	neuro:bp
MECTWFSLPSLCVLLQYSESVLLFDTLYTTGTGCRCHYFSYSKHLSVSLAYVHVL
>terebra.TRINITY_DN1791_c0_g1_i1_frame_-2_0.trim2	supFam:putative MFNCC	tpm:5.92	len:1005	ML:2	neuro:bp
MFNCCVLWVVLSQASRATKIVYGIHDHVLFYSWRKSFKISSFIHAPSSGHQKAMTDFILTHGNDQLSCHTMCCHTELCDSTPSINGPYVSVKSNLLHAENALFPKL
>striatus.TRINITY_DN8206_c0_g1_i1_frame_1_0.trim0	supFam:putative MNNIE	tpm:6.38	len:388	ML:2	semiS:neuro
MNNIESFMLLLFFFVSGQSGLTVFSNVEYQNSITIPLMLSHVSRVQIRKCVFIHS
>striatus.TRINITY_DN5135_c0_g1_i2_frame_-2_1.trim0	supFam:putative MNCPL	tpm:1.70	len:564	ML:2	logit:neuro
MNCPLFLSLIIFVSQILSKKNKQTKKPQPLLACYELQNDTYRNGSGDFQNTVS
>magus.TRINITY_DN13996_c0_g1_i1_frame_-2_0.trim0	supFam:putative MCVCA	tpm:9.83	len:277	ML:2	logit:neuro
MCVCAYVCACVCVCLMFVCVCMRVCTCVQQCVCVCVCLWMCVYCCTRICVVCV
>striatus.TRINITY_DN10338_c2_g1_i1_frame_3_0.trim0	supFam:putative MAALM	tpm:36.23	len:3492	ML:2	logit:neuro
MAALMVSVVCMIGPASQSLLCAQGSTLVDMYYSLHSCFHRGGRDVYFPEICFVQLYRFLYSYFCFILHVYYYCCIVYMSYYCI
>virgo.TRINITY_DN13802_c0_g1_i1_frame_-3_0.trim0	supFam:putative MEMHP	tpm:7.51	len:908	ML:2	neuro:bp
MEMHPFCFSFFAVTLVLFFLNTSQHTNKRQWLSCPCLLQYVKCYLVIFLWTTGNSSFLCPLCKSRLSIQCFSIHSMQFMSAGLNTSFSPLLAPSSACVSLCVVLCHFSYLYPIQCVVVYMFGHLRKCYMRQLC
>marmoreus.TRINITY_DN5542_c0_g1_i1_frame_-3_0.trim1	supFam:putative MRVWL	tpm:3.65	len:236	ML:2	neuro:bp
MRVWLCLGPCMLVTLLSIPSPLPCLTVHIAVYSDCSPYLVVPMHPCSGSLLA
>marmoreus.TRINITY_DN11702_c0_g1_i1_frame_2_2.trim0	supFam:putative MVCIL	tpm:4.79	len:1681	ML:2	semiS:neuro
MVCILLSLEFLWGCSSDHCLMVCRFQNLEFTVFSCFSVDCRELLEEVFIYFNWLNF
>gloriamaris.TRINITY_DN101_c0_g1_i1_frame_3_0.trim0	supFam:putative MKMIQ	tpm:3.53	len:588	ML:2	neuro:bp
MKMIQHGVLLWFFFSRSLTFPSLPSRFVEVLIRVHLWIRFFQCVSSVWCGRLYFSPLITSFKEEVV
>magus.TRINITY_DN15686_c0_g1_i1_frame_-3_0.trim1	supFam:putative MSTAW	tpm:8.60	len:592	ML:2	logit:neuro
MSTAWPIAFLALLIMSSKAFLAASIASSRLDAEIPVTVRRKHTKRLFPRILSMAIFVVKTIVSVQPCA
>magus.TRINITY_DN410_c0_g2_i1_frame_3_0.trim0	supFam:putative MVGLC	tpm:5.91	len:566	ML:2	neuro:bp
MVGLCLLVCLRSFQVEDFPTAPCIQAMLGVTDSGIEQQVHIHTTHILLKSVVDVRKVCCCM
>magus.TRINITY_DN8011_c1_g1_i2_frame_3_5.trim0	supFam:putative MNGCK	tpm:67.57	len:4884	ML:2	neuro:bp
MNGCKTRKTISLSLSLSLSLSLSHAHFVSLSLPVACSPAFSFAYAHTHFHTDTDAHTHEINE
>virgo.TRINITY_DN15166_c0_g2_i1_frame_2_0.trim0	supFam:putative MILVI	tpm:4.54	len:1047	ML:2	neuro:bp
MILVIAHCSFPRCVLFVCFAYPWLASESSSPFAGEDMDLRRHVDLELFVFVFCPFLFHRREKGARLSDH
>marmoreus.TRINITY_DN678_c1_g1_i1_frame_-2_1.trim0	supFam:putative MLVMW	tpm:7.00	len:733	ML:2	semiS:neuro
MLVMWVLGSSWFVLVALCDHQEFLLLNSCRYVGSEVMDLVQQANGDFALALSIYC
>virgo.TRINITY_DN13982_c0_g1_i1_frame_2_0.trim0	supFam:putative MPACL	tpm:5.18	len:642	ML:2	neuro:bp
MPACLFEIFSISLMASVLSGNKCLGRFVGCSYSPMVPISFYIFNPRRTCIA
>marmoreus.TRINITY_DN5063_c0_g1_i1_frame_-2_1.trim1	supFam:putative MAVSP	tpm:5.65	len:2437	ML:2	logit:neuro
MAVSPFFCKFVFFSFFLFFWYVCGANQESTIATTATSKPLLQHSSPPSPQSGEILSLPILWPLCVGIPSP
>textile.TRINITY_DN9132_c0_g1_i1_frame_-3_3.trim0	supFam:putative MSMNE	tpm:1.77	len:1944	ML:2	neuro:bp
MSMNEDHTCFVLLLFPQTAEASWKNGANHPINGLCRSPSPFLDRRFSEITVWYFLCIKS
>gloriamaris.TRINITY_DN454_c0_g1_i1_frame_1_0.trim0	supFam:putative MLMCF	tpm:3.21	len:663	ML:2	neuro:bp
MLMCFCFVHLCFMHRSLSCCVWISLSQSYSIHFCRDDKGKVPVCMLEIIVS
>striatus.TRINITY_DN4634_c0_g1_i1_frame_1_0.trim0	supFam:putative MFAIA	tpm:5.55	len:901	ML:2	logit:neuro
MFAIACMCFCVGLALIYSIINEMEKTKCACVCVCVCVCVCCLASTDSILCLRKIRRKRVQSACVCVCVLLHL
>gloriamaris.TRINITY_DN10132_c0_g1_i1_frame_-1_0.trim0	supFam:putative MRIFV	tpm:2.91	len:505	ML:2	neuro:bp
MRIFVLKMLAVSLALPLWALPNSECDFKRDYILTAFDTLVWSERAEDKVFS
>gloriamaris.TRINITY_DN4743_c0_g1_i1_frame_-1_0.trim0	supFam:putative MFPHC	tpm:3.79	len:272	ML:2	neuro:bp
MFPHCIRTVTCLLMVLPRFHVVHTLRGCQSRLKSSTLTEIFIKKIILCYYHPMPPKT
>gloriamaris.TRINITY_DN35_c0_g1_i1_frame_1_0.trim0	supFam:putative MQMWC	tpm:2.66	len:621	ML:2	neuro:bp
MQMWCVLLGRISVYICVSSFDLEGKKIEMIFLWCFVDPSDHFNVSDNVLASERSSLCTCQWSGLCMRFSCGDGQHVL
>striatus.TRINITY_DN11654_c0_g1_i1_frame_3_0.trim0	supFam:putative MHSFF	tpm:2.65	len:259	ML:2	logit:neuro
MHSFFLRLVFLFERLSSWSRGSVLIWGEGDEGEMHDVSAGGFWTNCSQTEVCRDGVDEVQVFCSGLLA
>virgo.TRINITY_DN14978_c0_g1_i1_frame_-3_0.trim0	supFam:putative MGLTS	tpm:3.61	len:353	ML:2	logit:neuro
MGLTSVLWLKLFILRLQWKRLALVCLTLHCVYDRPKNMYFGVYPCRIVSPRKKGR
>magus.TRINITY_DN2859_c0_g1_i1_frame_-1_0.trim0	supFam:putative MFWTM	tpm:11.43	len:934	ML:2	neuro:bp
MFWTMISPIFCIILFWIFECQPVPIPAALPGASTPPRTTITHTSLLLFLIFSVHTCCCLLLKADFSAETLTETSSLLPRIFLLFFVPHVLDVCCAQYLELLSPHT
>textile.TRINITY_DN6826_c0_g1_i1_frame_2_0.trim0	supFam:putative MPAEM	tpm:4.31	len:920	ML:2	logit:neuro
MPAEMICFTLLFVQQVMGSGCYSCLLRLVQMLRKETTFHTISGWFCEEWNFCSRCA
>textile.TRINITY_DN8393_c0_g1_i3_frame_3_1.trim0	supFam:putative MKNVS	tpm:2.32	len:1004	ML:2	logit:neuro
MKNVSVLLGRWNWCVVALCLHLNEKRECAVRYGGTGVWLHLLCLHLNEKRECAVRSGGTVVWLHLLCIE
>gloriamaris.TRINITY_DN3113_c0_g1_i1_frame_-1_2.trim1	supFam:putative MYIGP	tpm:5.21	len:2304	ML:2	semiS:neuro
MYIGPMLHFHTLLFVYFLLSHLLCHSSATTPHTALSGSLTTATPQPILPEPQHRQSTGTRHCQVIMRQYTGLDAATAAKSLQWCSVVLF
>gloriamaris.TRINITY_DN9078_c0_g1_i1_frame_-3_0.trim0	supFam:putative MPFMV	tpm:5.57	len:282	ML:2	logit:neuro
MPFMVIIMILIIISRIIAESLSQHTTTRRKICAHPTHHSKKWNHGGTKRRLYIYLRVV
>virgo.TRINITY_DN3074_c1_g1_i1_frame_1_0.trim0	supFam:putative MHELF	tpm:8.09	len:376	ML:2	neuro:bp
MHELFVLLVWILGQCCVKGHDFTFLEDVGILSPAKRKNLVRILLTSIRNLIYLSV
>virgo.TRINITY_DN18586_c0_g1_i1_frame_3_1.trim0	supFam:putative MALVV	tpm:6.80	len:1726	ML:2	neuro:bp
MALVVLLGRSWGWGMLLDCRCWGGGGGRRETWLKLTCLGARPTAGNSAPLLYTWARCNDSVCLCRRSGLGFLNLTVL
>magus.TRINITY_DN19360_c0_g1_i1_frame_2_0.trim0	supFam:putative MYFLQ	tpm:8.48	len:1773	ML:2	semiS:neuro
MYFLQLCTFIWLLCLHTTNYYQGSSTMISSKTCLFVTPHHCIGSWCQKKRKIRRNSLNHYEKETA
>textile.TRINITY_DN8508_c0_g1_i1_frame_-1_1.trim0	supFam:putative MCWAM	tpm:3.79	len:1477	ML:2	neuro:bp
MCWAMSFPVCYTLLLVSVNVMWNSHAELSNITSLFGPGHGALSAKNIVDKKGVLYNGYINWTNKLSRKDVNNKLILPFQLLPFQLKIPSLEINSSFMMY
>gloriamaris.TRINITY_DN522_c0_g11_i1_frame_-3_0.trim0	supFam:putative MPGHN	tpm:32.81	len:426	ML:2	semiS:neuro
MPGHNLSLSLSLSLSLSLSLSLKTMDFCIQKTRFIVPIVSPATKLTIFVFSGLHKDDEAEFLALINKHERNTERLRETDRQADRQ
>striatus.TRINITY_DN8578_c1_g1_i1_frame_-3_0.trim0	supFam:putative MFNLR	tpm:2.79	len:337	ML:2	neuro:bp
MFNLRKVVQVFILWLFFQMQTVVPQHYNNSKSLTGSVMFPNSHTQDTVSSAQDLPPIHFVSVLFFPLGEKIHQILVVC
>marmoreus.TRINITY_DN12310_c0_g1_i1_frame_2_0.trim0	supFam:putative MRMFF	tpm:3.27	len:294	ML:2	logit:neuro
MRMFFVCLFLFFVKVWCVSSFVRKFMYMEADQCGHIRVDELICILEIKTPKGQMA
>textile.TRINITY_DN14162_c0_g1_i1_frame_1_0.trim0	supFam:putative MRIVL	tpm:2.71	len:707	ML:2	semiS:bp
MRIVLRFSLCPCLSYILVLVEFTQKIPNLKTKGVQCQKKHSKTRLSKYVLIIPSETGTLRDSPWYYT
>magus.TRINITY_DN6996_c0_g1_i1_frame_-1_0.trim0	supFam:putative MFVSV	tpm:12.74	len:541	ML:2	neuro:bp
MFVSVFFICVLTKALALVYASVCYPCAHTSTFVIVCKRSSKHNQVTGNMNLNDLSQGNLI
>striatus.TRINITY_DN10018_c0_g4_i2_frame_-1_0.trim0	supFam:putative MPFFH	tpm:4.47	len:325	ML:2	neuro:bp
MPFFHMVLLFHVLFSYGAIVPCPFFISCYCSMPFFHMVLLFHVLFSYGAIVPCPFFIWCYCSMSFFHRVLLFHVLFS
>marmoreus.TRINITY_DN11958_c0_g1_i1_frame_3_0.trim1	supFam:putative MYIIF	tpm:10.07	len:1236	ML:2	logit:neuro
MYIIFLLLLVSSFITMIFSDSQNLRLSFFKRFPNPLPQYVSFTLLSPVSCELPLICNVLSSFIFISHVNEHVTVFMF
>magus.TRINITY_DN2973_c0_g1_i1_frame_3_0.trim0	supFam:putative MQVVA	tpm:13.43	len:690	ML:2	semiS:bp
MQVVAYDNLLCFLCCSQVVSVPLVLVSIRNSDCVCECVRACRMKLHHHVRSSSLHGLVNVINRKGSAHMIRKLNH
>marmoreus.TRINITY_DN12968_c0_g1_i1_frame_3_0.trim1	supFam:putative MAVFQ	tpm:5.14	len:583	ML:2	neuro:bp
MAVFQLVLFIINELSPAIPMDLTNMDVNYCCCVRLFVCLFVFKQASALLFTRKGCK
>gloriamaris.TRINITY_DN2798_c0_g1_i1_frame_1_0.trim0	supFam:putative MKKIV	tpm:8.36	len:749	ML:2	logit:neuro
MKKIVHSGPLLFVSLIEVWAVCIEKLDGCYVLHSSLYLSCCCYLCMVYSFIYFVAIA
>virgo_MP.TRINITY_DN2209_c0_g1_i1_frame_-1_0.trim0	supFam:putative MESCG	tpm:20.13	len:1033	ML:2	semiS:bp
MESCGTFCHCQLRLHLSLLFTVGGDVGNEAHLIHGFSRVGNCAIRITGHSDVNEAHLIHGFGRVENCASRTPIPA
>striatus.TRINITY_DN8286_c0_g1_i1_frame_-3_0.trim1	supFam:putative MCVSS	tpm:4.40	len:1295	ML:2	semiS:neuro
MCVSSMYSCLVKGLLFLSLIFLLSSYASIMSAKNNDLLDGIISNRRFKDIPEVVGVKSVISIVINNSVSLHSKCAILLVVTDLSRFGMTLYYLFTVAV
>magus.TRINITY_DN4383_c0_g1_i1_frame_-3_0.trim0	supFam:putative MVRNV	tpm:3.34	len:377	ML:2	logit:neuro
MVRNVHNARGWLWYVVYICQRLTVLQGVHLSEADCVPVVRNVHMPEAGCGVHLSETDCRTGGTGCTFVRGRLCADNVGCTFVRG
>virgo.TRINITY_DN20054_c0_g1_i1_frame_3_0.trim0	supFam:putative MRECL	tpm:2.44	len:219	ML:2	logit:neuro
MRECLVVVLLVHAGRVDVSACVRVSESVDVWSCVSTCMRTVLHGCACVCVCLCCW
>marmoreus_MP.TRINITY_DN451_c0_g1_i1_frame_-3_0.trim0	supFam:putative MWISF	tpm:11.63	len:301	ML:2	neuro:bp
MWISFVFLLCCVMSDVQGIPYKVVHLCTRSVQKQRSVLAPHYLTSFATGDN
>gloriamaris.TRINITY_DN3480_c0_g1_i1_frame_-3_5.trim0	supFam:putative MRFTL	tpm:6.20	len:3706	ML:2	logit:neuro
MRFTLLSLHHLPVFMQCLYIHVCVRVCMCVRARACMCVCVSVSVCTHHRGHLVSLERMIR
>marmoreus_MP.TRINITY_DN486_c1_g1_i1_frame_-2_0.trim0	supFam:putative MLCRF	tpm:16.15	len:2769	ML:2	semiS:neuro
MLCRFSTLSLSLSLSLSLSLFLSFSLQLDLRQHVTFLFFRAVFTFLSRQVSSHPAPKSIRSHTFFFLQIQKVSQWLPTDKLRRRTS
>gloriamaris.TRINITY_DN6337_c0_g1_i1_frame_3_0.trim0	supFam:putative MCVVL	tpm:2.97	len:283	ML:2	logit:neuro
MCVVLCLPLVSSVQSLYRLSTSTDALVSYCKGRLQKGWIFVVLQTEITARCCSAQDSACTFMVVVVVFVCVCLF
>terebra.TRINITY_DN3535_c0_g1_i1_frame_3_0.trim0	supFam:putative MDVPQ	tpm:10.33	len:1094	ML:2	neuro:bp
MDVPQVLSWFLITAMVELLSNTVIGQGMECFGFCSNTSPFLTPIPLPVLANCTKPK
>magus.TRINITY_DN22609_c0_g1_i1_frame_1_0.trim0	supFam:putative MVVVY	tpm:6.76	len:383	ML:2	neuro:bp
MVVVYVHVCVSLFDAVLLLMSQGVKLHSESLFHAMFCGGTMNVFYWIDNCSDRHHFS
>gloriamaris.TRINITY_DN278_c0_g1_i1_frame_-3_0.trim0	supFam:putative MKISL	tpm:4.92	len:776	ML:2	logit:neuro
MKISLNLWVLVVKWLQHLPVELTVVDSNPSSDRICLARKLSLCPPSSKRYLNQCRLS
>virgo.TRINITY_DN2699_c0_g3_i1_frame_-2_0.trim0	supFam:putative MIVLW	tpm:4.91	len:497	ML:2	logit:neuro
MIVLWTLGIGVDMSVSMWTLRTGVDMSLWTSGRGLDMSVSMWTLGTGDYISEPLWALGDRNLHDSVVDVGRQGLTCRCQFGCWGQEVTYELHYRCEL
>marmoreus.TRINITY_DN8478_c0_g1_i1_frame_1_0.trim0	supFam:putative MLLWL	tpm:7.72	len:535	ML:2	semiS:neuro
MLLWLVLRAFESIFGMCGFSPELMLPLWVPLGRLELHCQVSSTQFTYLCVHNPLRADMDYRIFDMYM
>gloriamaris.TRINITY_DN5693_c0_g1_i1_frame_-2_0.trim0	supFam:putative MHSIL	tpm:2.71	len:324	ML:2	logit:neuro
MHSILTIPPFATAGLLWLTFPVLTSPFIHRSPHIVQNHSKRFREHAFSSTAPRQWDSQPKTIQCIKSKSAFKKALKTYLCQYSTP
>striatus.TRINITY_DN10265_c0_g1_i1_frame_-3_1.trim0	supFam:putative MAAVV	tpm:4.34	len:1412	ML:2	neuro:bp
MAAVVVVVVHWCLELGRCVTSPRLSSACLPFTAPGTQAPCHCPCWLHQMDRPRSRQACRGDVPTGGDDAMCHG
>gloriamaris.TRINITY_DN5018_c0_g1_i1_frame_-3_0.trim0	supFam:putative MFVVL	tpm:1.49	len:252	ML:2	neuro:bp
MFVVLVLWQTAILTITSHFEGLRLCFAAVPSKHHTGRTRHWGGGDRGCAGGGDDAGGSGGLAGTGWFLRSHAG
>striatus.TRINITY_DN1002_c0_g1_i1_frame_-2_0.trim1	supFam:putative MNWSR	tpm:2.95	len:887	ML:2	neuro:bp
MNWSRFLFEILTRVLCNILCALQQNWILPYTVLCRRSLCTVPLASAHHSHGKLQFGMVKNANRTELEGSPPSQCSFCLQCTSIAITYMKRTSGNAHQNQLSWF
>textile.TRINITY_DN723_c0_g1_i1_frame_2_0.trim0	supFam:putative MKLFC	tpm:1.42	len:358	ML:2	neuro:bp
MKLFCLFFHVFVFLIESFPCFVPLLLGAYRQFSSSGSCCMEWSSPQMDLKCVIGGMGLLTFPLC
>striatus.TRINITY_DN8837_c0_g1_i1_frame_3_0.trim0	supFam:putative MVFVS	tpm:2.78	len:1065	ML:2	logit:neuro
MVFVSRLLCCICFFVAVSVNGSCHRSNAFVSVSCHCDLKSGSGVQCCDHNHM
>virgo.TRINITY_DN4262_c0_g1_i2_frame_-2_4.trim0	supFam:putative MLLSC	tpm:6.51	len:3426	ML:2	neuro:bp
MLLSCSSIMLLRSLSACHGSLSCLLVCLLPSAFPLSTCGGLSVLVCHSSPFLCTFTVLV
>striatus.TRINITY_DN6911_c0_g1_i1_frame_3_0.trim0	supFam:putative MHVCC	tpm:3.08	len:1299	ML:2	neuro:bp
MHVCCMFTCICVICVQSSLMDHGSSKISRTISVCPTVMGEDLSSTHCLCISLCCLLMKEGFFFFYNGI
>striatus.TRINITY_DN10326_c0_g1_i1_frame_1_1.trim0	supFam:putative MTWFI	tpm:8.06	len:1819	ML:2	neuro:bp
MTWFIFPAYPNCWPGMCWFMPCIPFLSSLCHHQLAAAPHGSDCLLAFTDCQLAFLLVGSDLKKILCIVERHQLLRVSREPFQTCNNSSQGNLNKASFESR
>marmoreus.TRINITY_DN1177_c0_g1_i1_frame_3_0.trim1	supFam:putative MLSVQ	tpm:7.41	len:2587	ML:2	neuro:bp
MLSVQFLNFWIAAMNLWFHPSSSAELSILSGHSENEAMDAKPPNFQYTLANLDIIPQNKFRK
>virgo.TRINITY_DN12312_c0_g1_i1_frame_3_0.trim0	supFam:putative MDSVF	tpm:5.97	len:325	ML:2	neuro:bp
MDSVFSVHGSFSWSFSSSIVLLSCCFTTVSASPRSPHIAKRPWLHGYQHHRSFSWKPVTSAFFSYFLCRTFLIRCMSHEGRWKEGVQGYIIIL
>terebra.TRINITY_DN3776_c0_g1_i1_frame_-3_2.trim0	supFam:putative MCLLF	tpm:8.67	len:1930	ML:2	semiS:neuro
MCLLFLPFTCLSCSFFLIIHFQLTHCHLSTLVAELNSIYTHTRLSILKCIFILNLEA
>marmoreus.TRINITY_DN1851_c0_g2_i1_frame_-2_0.trim0	supFam:putative MYIML	tpm:3.94	len:558	ML:2	logit:neuro
MYIMLPTLSFVVHTVLLLFKSISSSSLHKCTETIVCLLEISWRPSILHGFFCCLLCAHGGMIFI
>virgo.TRINITY_DN2560_c0_g1_i1_frame_2_1.trim1	supFam:putative MRVCK	tpm:8.80	len:2940	ML:2	logit:neuro
MRVCKCMRLVAILGCFELVLGMNTKVPMVCYSGRDLKVRVFCETSCERLVCVLDC
>terebra.TRINITY_DN3838_c0_g1_i2_frame_1_0.trim0	supFam:putative MCLSM	tpm:31.31	len:382	ML:2	logit:neuro
MCLSMHVFVCVCVCVLRWTDRQTGRQTDRQTDRHEEERNGSVNRYVFEHARVCMCLCLCA
>terebra.TRINITY_DN7939_c0_g1_i1_frame_1_0.trim0	supFam:putative MPVQL	tpm:4.19	len:348	ML:2	logit:neuro
MPVQLMSVWMVLSVMVGFCLFGCFCDKADKNPVLNKLLRILEVVLNKSVMIQVRIYQKILPAWMIRKGVERC
>terebra.TRINITY_DN5139_c0_g1_i1_frame_-3_0.trim0	supFam:putative MYIQM	tpm:4.42	len:590	ML:2	logit:neuro
MYIQMFLPFYLPFVMLLLLTKCEERWNQCFQTGYTCRGPSHYQIALCTPNVSGR
>magus.TRINITY_DN8999_c0_g1_i3_frame_3_1.trim0	supFam:putative MISHW	tpm:8.78	len:3058	ML:2	neuro:bp
MISHWSMSVNIFSICIRFTLFRVLTRVSIQLSFHTAQVFYMIQTCEYVSYCYAQNHYLIHSISCFRLFCCESELDCDLVELVNSRAYSMVNSLVCGILLT
>magus.TRINITY_DN22828_c0_g1_i1_frame_2_2.trim0	supFam:putative MQWLL	tpm:7.54	len:902	ML:2	logit:neuro
MQWLLSLSISLQLVLQAQDFVGDVLPGLCGLFSVPLCQSRMMTVTASFLLLLPSSDRGMCSPCQ
>magus.TRINITY_DN8804_c0_g2_i4_frame_2_2.trim0	supFam:putative MKSLF	tpm:76.17	len:2108	ML:2	neuro:bp
MKSLFVVVVVVVVPTSAPPRRQCTHATHSDTLSTQPGRPRRSPGTGTGNPQGAVNVKSSKGNPLEETLRCRRVTSVVFNGACSDVTYEGHHLRSPQLTTIIA
>textile.TRINITY_DN14985_c0_g1_i1_frame_2_0.trim0	supFam:putative MRNVH	tpm:1.75	len:648	ML:2	neuro:bp
MRNVHTSPPPWIHSVLMPPVLFLWTGVHVTYTQPQTVQPKPHLEIVDMDSRLISIGHHIAQEAFFMCTKWLTLNL
>gloriamaris.TRINITY_DN3255_c0_g1_i1_frame_2_0.trim0	supFam:putative MLCRC	tpm:2.41	len:315	ML:2	logit:neuro
MLCRCFCILRMLCRCFCILRMLCRCFCILRMLCRCCLYPENADVCILRMLCRCFCILRMPVFVF
>magus.TRINITY_DN6795_c0_g1_i1_frame_2_0.trim0	supFam:putative MFCFV	tpm:20.50	len:811	ML:2	neuro:bp
MFCFVLFVHITLLTDGQTSQPTDTGENITPGERLVKRSLVTEQRKHGSPLIAVVYMFCTSMTTS
>striatus.TRINITY_DN10366_c1_g16_i6_frame_-2_0.trim0	supFam:putative MACFF	tpm:2.21	len:740	ML:2	neuro:bp
MACFFSGPLPLLFLLFYCPCSLTVSAPLLSLSPYCPCYCSVPVTIVSLIPYCPCSVSVSVTVVSLLLLYPCSLTFPVPLVSLFPYCHCSITVLVL
>terebra.TRINITY_DN3762_c0_g1_i1_frame_-3_0.trim1	supFam:putative MGYTY	tpm:11.00	len:4147	ML:2	neuro:bp
MGYTYGGIAVTLMVAIALQPCYIQKWASEGGEFWQYKPCLWFYADSFCLVDMN
>magus.TRINITY_DN1231_c0_g1_i1_frame_-2_1.trim0	supFam:putative MLFVS	tpm:27.38	len:1097	ML:2	logit:neuro
MLFVSFISPSLCFVLAVQTATKILTGTMTPQCKSQQINKHTCKHIPMYPHKHTTCIRSTLTGF
>magus.TRINITY_DN20821_c0_g1_i1_frame_1_0.trim0	supFam:putative MFNMV	tpm:8.03	len:548	ML:2	logit:neuro
MFNMVKLLIVSCMFCYTKRRSDCSFGKEEALGTSGRSVNKHIIIIHCYRSCRVT
>virgo.TRINITY_DN2710_c0_g1_i1_frame_3_0.trim0	supFam:putative MTMSI	tpm:31.41	len:1248	ML:2	neuro:bp
MTMSILFMTILVCCSFHHFCFDTTAMSPSCVCCHREFHCWLYLIPSSSVNWCHLSCSFMLLSFPVCEWFIAQVSEEGDWCMACAWLWFLSSRLHVQ
>textile.TRINITY_DN5843_c0_g2_i1_frame_-3_1.trim0	supFam:putative MPAQK	tpm:2.42	len:808	ML:2	logit:neuro
MPAQKPSPLLVSTVCVCVRAVCVCCVCMCCVCMCVCSVSVRAFLRACEHVYVLTD
>virgo.TRINITY_DN20157_c0_g1_i1_frame_-3_0.trim0	supFam:putative MQHTS	tpm:7.38	len:690	ML:2	logit:neuro
MQHTSSSHGPLLLPPPLMLLTMIIHSLSRGTDYDYCCRFYCLINRSLLPSSRQNNRHGIH
>terebra.TRINITY_DN3140_c0_g1_i1_frame_3_1.trim0	supFam:putative MASLT	tpm:5.46	len:1051	ML:2	neuro:bp
MASLTVSYWSVFSFCLTVMGDETSHILHDRSLHICCFGAGTDKGWRGITLLSLFSSCCLLAAKPEANCMKLSCDSHFFW
>virgo.TRINITY_DN15077_c0_g1_i1_frame_3_0.trim0	supFam:putative MVAIL	tpm:4.89	len:249	ML:2	logit:neuro
MVAILILILCSGGNAFNTCASAEIKTMAYIMLHMSSRLVLKKWLAVCFMCHH
>striatus.TRINITY_DN8227_c0_g1_i1_frame_3_0.trim0	supFam:putative MEALL	tpm:3.66	len:2294	ML:2	logit:neuro
MEALLNVCFRATVLFLWVCLYKLENSISQRKRDWEIRMRVILWSWPWRGEKSKAAVEVPQCCSCQGD
>terebra.TRINITY_DN5334_c0_g1_i1_frame_1_0.trim0	supFam:putative MMLVV	tpm:5.09	len:497	ML:2	neuro:bp
MMLVVTALELLNFCLGLWVCFPEGSQGHKAPFVLATVKNWVRPTVTRKIISMPLWLSELSKRNGFVVQLLILLNGLLWKIVSVPNFW
>imperialis_MP.TRINITY_DN395_c0_g1_i1_frame_-3_4.trim0	supFam:putative MYRHM	tpm:24.74	len:2783	ML:2	logit:neuro
MYRHMIWSPVLFMSCTCMKMSLCPYTGRIHVSSRCGDKDNCEFQMMCLHMHMHY
>striatus.TRINITY_DN9829_c0_g3_i2_frame_-3_0.trim0	supFam:putative MEIYF	tpm:2.02	len:427	ML:2	logit:neuro
MEIYFLTLILDVSSVLTNGILLPCFDSGRFISVDKWKSTSPCGLCSEQTSEGHPLHPVGCV
>textile.TRINITY_DN8473_c1_g1_i1_frame_2_2.trim0	supFam:putative MFPLF	tpm:4.59	len:853	ML:2	logit:neuro
MFPLFFLLKSCSYFIVLPSLPFQQNSMCLFEYVVNSISVLELRNCCEFSLCFWCSVFLTLN
>gloriamaris.TRINITY_DN3422_c0_g1_i1_frame_3_0.trim0	supFam:putative MFRPH	tpm:3.07	len:2007	ML:2	neuro:bp
MFRPHMLWILTWYCYSYCLSTPVLFFCLHQHDLHHDGTCSSLNKGRVRGGDGGRQ
>virgo.TRINITY_DN3885_c0_g1_i1_frame_3_0.trim0	supFam:putative MCRDI	tpm:8.82	len:981	ML:2	logit:neuro
MCRDIFTFINILLLWMRIQPFFLKLEDNVGMHHSLICYAQRRVDTPLVKDFMSAQFRGCISRSVPGESIICLIEQL
>terebra.TRINITY_DN3702_c0_g1_i2_frame_-3_0.trim1	supFam:putative MTLQS	tpm:7.72	len:2475	ML:2	logit:neuro
MTLQSRSFNCICLCARVYTCVQVCVHACVQVPASMCVCIHVCVCVCVCVCVCECK
>magus.TRINITY_DN10372_c0_g1_i1_frame_3_1.trim0	supFam:putative MFTIF	tpm:6.94	len:414	ML:2	logit:neuro
MFTIFLGRLILPLLFFSFFVTSFMPRARKNIKCMNGVSYGRCVCVCVCVCARAQC
>marmoreus.TRINITY_DN9835_c0_g1_i1_frame_3_0.trim0	supFam:putative MCTSV	tpm:3.48	len:698	ML:2	logit:neuro
MCTSVSWTCGLKALLLINLELCLSVRRLSPLDICYLCICVWPCSFYYMELVVLLF
>magus.TRINITY_DN8030_c1_g1_i3_frame_-1_1.trim0	supFam:putative MEADT	tpm:32.41	len:2408	ML:2	logit:neuro
MEADTVPKIWSVCVCVCVCVCVCVCVCMHVCVCVSLCVCECECVHACISVCVCVCV
>magus.TRINITY_DN12540_c0_g1_i1_frame_1_0.trim0	supFam:putative MFTAS	tpm:5.73	len:853	ML:2	neuro:bp
MFTASRLSTFCGFFSCIVITCQSKCFQVSNFHVYDNGGVCLCTMGYGRLYI
>marmoreus.TRINITY_DN7426_c0_g1_i1_frame_-2_0.trim0	supFam:putative MRHSP	tpm:5.27	len:418	ML:2	neuro:bp
MRHSPNLFGCGMILIIGLAGLPIKQNKGVLIPPKSSYTCFTPPITLWGSRWFSYPVNLFLQ
>magus.TRINITY_DN7825_c0_g1_i1_frame_2_0.trim2	supFam:putative MRSVL	tpm:10.19	len:1229	ML:2	neuro:bp
MRSVLPPSLLSTAGVFSVQVCCPWFASAEEDGEHDGKQKLHVGSENKGRNSSVVERRTSNPGVACSNLCRAVSVQGDFSLGFNIGSDSISHTVLRMRL
>virgo.TRINITY_DN12861_c0_g4_i1_frame_-3_0.trim0	supFam:putative MTLHP	tpm:9.18	len:1446	ML:2	neuro:bp
MTLHPIFWFHWGVGAVRADSASRGLNLNSAKKSTPCVLWLYSQKQLVMTSVHSIPC
>striatus.TRINITY_DN8434_c0_g2_i1_frame_-2_0.trim0	supFam:putative MSSSV	tpm:2.15	len:561	ML:2	neuro:bp
MSSSVSCLSTYFHVILGVLSVQIFPCHPQCLVCPAISMSSSVSCLSRYSHVILSVLSVYLFPCHPRCLVCPAISTPCSLPPSGQFSDQT
>ebraeus.TRINITY_DN404_c0_g1_i1_frame_2_0.trim0	supFam:putative MFGPR	tpm:54.34	len:869	ML:2	neuro:bp
MFGPRLKSISLCVTLCFVLVILCAAGGKEGDPKDVATDGGKEGDPKDVATDDVKDTDPKDVAKEGATDKKSKVLVNPGLSNKDQVTQLLESLSTEDMEKLQNMTVEEAEEKAAFLSPEEGCDFLGMGPLFDDPNYHKDLLQDYVTMERFGYWEMRCEEFAYKETDDPSVKDTAAQKPSYCT
>textile.TRINITY_DN6940_c0_g1_i1_frame_-2_0.trim0	supFam:putative MTCSM	tpm:2.94	len:246	ML:2	neuro:bp
MTCSMSPVMKNVVLITGSALIIITLKHVTCDEEHCPNYRQSHGHYPLEACHL
>magus.TRINITY_DN3505_c0_g1_i1_frame_-2_2.trim0	supFam:putative MFASL	tpm:32.21	len:1319	ML:2	semiS:neuro
MFASLRVSFITSLVLGEEGECACESLHLAQYLWCLFKNDEVCASLLILCSVSAICEPTLTSV
>virgo.TRINITY_DN18487_c0_g1_i1_frame_2_0.trim0	supFam:putative MMIWI	tpm:8.98	len:933	ML:2	neuro:bp
MMIWILCQSPLLCVFGSRTCEICACLHPSLDDFLIPALSQPIEISVCLPYHVYGPCLCPFPYLCHVHVPSHDHVHGTCIWLPWKSLLPRDVWGFVPDHVLNFLVALVPCPSLCPDCLAHS
>striatus.TRINITY_DN21140_c0_g1_i1_frame_2_0.trim3	supFam:putative MECTW	tpm:1.85	len:561	ML:2	neuro:bp
MECTWFSLPSLGVLLQYSESVLLFDTLYTTGTGCRCHCFSYSKHLSVSLADVHVL
>striatus.TRINITY_DN3270_c0_g1_i1_frame_1_0.trim0	supFam:putative MSALL	tpm:4.65	len:543	ML:2	logit:neuro
MSALLLFTFLFLIFTRTCVMFAIACICLNDMCLNVQRSMCMCWSQIPCLSAAVF
>magus.TRINITY_DN8980_c0_g2_i1_frame_2_5.trim0	supFam:putative MRFER	tpm:33.07	len:5108	ML:2	neuro:bp
MRFERKLSLVLFCLYKTSPAVCCMQPNLTTDSIFSWCAYHHTGRERRKLAPTVCVFWAGQHICIVSILVLDFCSAHDGFSLSAIFHATPQNI
>textile.TRINITY_DN4968_c0_g1_i1_frame_3_0.trim0	supFam:putative MKCVL	tpm:3.69	len:508	ML:2	neuro:bp
MKCVLLFTALVAAWISASEATTCENINSCVSGMAQFSEVDQSKLKETCDAMKNVLSCFKEGLKDCKAKNPGNQQELNMLESQMDNVDKMVAQHCGASALTISITLLLFALLSIFF
>virgo.TRINITY_DN14082_c0_g1_i1_frame_-1_0.trim0	supFam:putative MAWTV	tpm:2.95	len:536	ML:2	logit:neuro
MAWTVFLFVFIFSSVLKLVNGPCVADCAMMKQTESGHFQLVCSLITDSLINCKSISLTSFRPQKVQ
>striatus.TRINITY_DN10034_c1_g1_i1_frame_3_0.trim0	supFam:putative MMCIV	tpm:6.85	len:2261	ML:2	neuro:bp
MMCIVLHIGSMSFPWCMSGVLNIALINGDITSMACFLSDDVCFIECIIMHVR
>striatus.TRINITY_DN10729_c0_g1_i1_frame_3_2.trim0	supFam:putative MISHW	tpm:12.78	len:3151	ML:2	neuro:bp
MISHWSMSVNIFSICIRFTLFRVLTRFSVQLSFHTAQVFYMIHTCEYVSYCYAQNHYLIHSISCFRLFCCESELDCDLVELVNSGAYSMVNSLACGILLTRGQFLRPSHPNSPTHGNAFHTMQHVYCI
>virgo.TRINITY_DN17939_c0_g1_i1_frame_1_1.trim1	supFam:putative MTNSI	tpm:9.63	len:789	ML:2	neuro:bp
MTNSILLFNKIFFILSLVTSEFEFKVIPLMNEIGLWSTYIFKPNTCSSTTNHSPVLLSKLAFFFPLKIPLCNICILKL
>virgo.TRINITY_DN2630_c0_g1_i1_frame_1_1.trim0	supFam:putative MLSAT	tpm:6.24	len:1280	ML:2	logit:neuro
MLSATGVFFILSFLFLLGSEPSLSSGCPVTASFSALPAALGSELPSFSAICSSSVSSSFCLPRPLRFEGLEDSISVSAA
>virgo.TRINITY_DN18090_c0_g1_i1_frame_-3_0.trim0	supFam:putative MTWSI	tpm:11.93	len:1953	ML:2	neuro:bp
MTWSIFPAYPNCWPGMCFFMPCISFLYSLCHHQLAVAPHDSDCLLAFTDCQLAFLLVGFDLKKILCIV
>gloriamaris.TRINITY_DN3126_c0_g1_i1_frame_3_0.trim0	supFam:putative MELMI	tpm:2.80	len:512	ML:2	neuro:bp
MELMIVSSNLLWGWIFTASDAVCPPSSEWVSDSSQGKLKAVEGEGWAPTSIRPNSLS
>striatus.TRINITY_DN18994_c0_g1_i1_frame_3_1.trim1	supFam:putative MCMGV	tpm:2.10	len:1070	ML:2	semiS:neuro
MCMGVRSVCLNFFFSMFVCVSGCASRQTSEHIFGMLHFAKARRTMKERSCV
>textile.TRINITY_DN4793_c1_g1_i1_frame_-3_0.trim0	supFam:putative MDRGA	tpm:1.98	len:746	ML:2	neuro:bp
MDRGASHRFPACSALCCTWFLSSLSLSLLLYSLTHEITASPGVAQLVERCTCDPRLCGFEFPPGHFDTGKFFPQR
>marmoreus.TRINITY_DN10166_c0_g1_i1_frame_-1_0.trim0	supFam:putative MSTFD	tpm:5.19	len:231	ML:2	logit:neuro
MSTFDFSFLFFFFKFLTREQIALNTDKKEEVLVQTRIRQKVALWVMKGCEKIQSW
>virgo.TRINITY_DN1157_c0_g1_i1_frame_2_0.trim0	supFam:putative MFLPH	tpm:7.55	len:817	ML:2	neuro:bp
MFLPHHSILIFSFNFLHCTRCASLMLVILTPLTQPHPYQSCCILTDSRLQEAINAKYSYGNPPEETLHCSRVTLALFSAARSNPANTRHHMLTELLSQ
>striatus.TRINITY_DN7165_c0_g1_i1_frame_3_0.trim0	supFam:putative MLQLI	tpm:3.42	len:1107	ML:2	neuro:bp
MLQLIFLSCLFFMTSVSSQCYKFSCYIMSKKVQVLCVASQDSCVIAVFMSSLYLEAQLFLAAVLQRLLLFFNPWISPFIILIYTPLILIPLHIMVCDSFFQ
>magus.TRINITY_DN20527_c0_g1_i1_frame_1_0.trim0	supFam:putative MSATL	tpm:6.91	len:450	ML:2	logit:neuro
MSATLCLKLMVVSLQVVGPEQRENHVDEISHLVQRVVSRMISCRCVRYVMQMEVLVNFEEE
>magus.TRINITY_DN8136_c0_g1_i1_frame_3_0.trim0	supFam:putative MFSSG	tpm:18.41	len:2189	ML:2	neuro:bp
MFSSGGAVLLPSLLFQFSLAVTPLRNQFSESKGGFSTSTMFWTNQMEHCITGHIILSFTTPLSLWQVEQRYLHTV
>striatus.TRINITY_DN9677_c1_g1_i1_frame_3_0.trim0	supFam:putative MPLRR	tpm:14.22	len:710	ML:2	logit:neuro
MPLRRSLSLSLSLSLSLSLSLSLSSTNRLCVPVYRCHECEHFLKKWCYLVQKYKSPMFDIFFACRCPAIVINCKWYMKCSMKGV
>virgo.TRINITY_DN16100_c0_g1_i1_frame_2_0.trim0	supFam:putative MLVFL	tpm:7.19	len:944	ML:2	neuro:bp
MLVFLWQLLPSCVIIKSRGCLSVFSEICSLLFLSHREQSNGFNFHRATLLCVISTGICTLMPHFVQRNMCAHGHTCLQVITTSAAFLSVYVCVYFCVCAGMCDPMECRGTGFFFQRSTATFILLLKTLLCENNSLSL
>terebra.TRINITY_DN5001_c0_g1_i1_frame_-2_0.trim0	supFam:putative MLCAA	tpm:3.77	len:525	ML:2	neuro:bp
MLCAAGGMNIFHFCWLLQLPLFSTPPSSGHKTVSFVFQVLTIPSQTMGNKNLHRTWVCRKTQNLRMCTYTIFLA
>virgo.TRINITY_DN14762_c0_g1_i1_frame_1_0.trim1	supFam:putative MTAVK	tpm:10.69	len:667	ML:2	neuro:bp
MTAVKRLHARREFKMFGFLCLLIIDVTFNDDNVPMMMMMQCVEFHLLIRLCSHNCYPRQM
>gloriamaris.TRINITY_DN3505_c0_g1_i2_frame_-2_1.trim1	supFam:putative MLTDT	tpm:2.39	len:506	ML:2	neuro:bp
MLTDTRPLTDPGLLAARNLFVLFFHLTLLKTLTQVTQCSSKNCRDTTILKLACKCPLVGESADHLR
>striatus.TRINITY_DN8524_c0_g1_i1_frame_1_1.trim2	supFam:putative MFSCA	tpm:3.13	len:1253	ML:2	neuro:bp
MFSCACLYCFLLLFLHSSFSLSPLIFISQYSALFPSRFCSGISNVDVIWKGL
>striatus.TRINITY_DN7791_c0_g1_i1_frame_2_0.trim1	supFam:putative MKSCF	tpm:11.05	len:859	ML:2	semiS:bp
MKSCFVMFIDVHFLVCIYMHYFCSFEGSPTYPVIKLSSFDIPSPDPNWVASDNVLYQKKIFVEHIFFYM
>gloriamaris.TRINITY_DN10847_c0_g1_i1_frame_1_0.trim0	supFam:putative MCVYM	tpm:5.85	len:359	ML:2	logit:neuro
MCVYMCVSVCFCVCVRMCVCVCVCVCLSVCLSACVCAYVCARVCVCVYACERV
>textile.TRINITY_DN11581_c0_g1_i1_frame_-2_0.trim0	supFam:putative MISPI	tpm:2.09	len:333	ML:2	neuro:bp
MISPISCIILFCIFECQPMPISAALPVVSIPPQITITHTSLLLFLIFAVHICCLLIKVDFSAEMLTETSSLLPRIFLLFFSSCT
>virgo.TRINITY_DN992_c0_g1_i1_frame_2_0.trim2	supFam:putative MHTMF	tpm:10.12	len:1145	ML:2	logit:neuro
MHTMFVVCNLLMSLTAIFNRMCSAISERCGKTSSCAACSNKNIHRRFAKPQ
>magus.TRINITY_DN5050_c0_g1_i1_frame_1_0.trim0	supFam:putative MLLCG	tpm:4.56	len:370	ML:2	semiS:neuro
MLLCGVMRVILCGVMCIQFVCEINFRQHVTTTTIFHVSVLGLHVHASCCFMSFCEHERPRV
>terebra.TRINITY_DN3212_c0_g1_i3_frame_-1_2.trim0	supFam:putative MNMNS	tpm:2.92	len:1921	ML:2	neuro:bp
MNMNSLLSHFHTICWFLLWFLSVMHMCSTVNEKQLHKFFKCQEILLSTLFNS
>virgo.TRINITY_DN4454_c1_g1_i1_frame_1_0.trim0	supFam:putative MSFTI	tpm:13.78	len:851	ML:2	neuro:bp
MSFTILSLSSLLLLVPQMRAVSDLLSPFFLFALLFHGPNKMRNLGFLKKIFFVKRMYTFQLTRLTSHERRN
>striatus.TRINITY_DN5637_c0_g1_i1_frame_3_0.trim0	supFam:putative MQVMS	tpm:3.14	len:1549	ML:2	logit:neuro
MQVMSSCTLHIYICWLFLTFLVADCGKRPGDGEERPTDLRESPVDSGKDCNPGFSPNSMAKAWLCLELYCPHLSAKQQRVRPQNAHSRCWMVLFFCQQALQS
>terebra.TRINITY_DN1675_c0_g1_i1_frame_-1_0.trim0	supFam:putative MPNLQ	tpm:6.42	len:538	ML:2	neuro:bp
MPNLQMPAFSSVLSLRCLHCILLLEPPLKINSITTICKTEIHAYTCPSLTMQT
>striatus.TRINITY_DN8331_c1_g1_i1_frame_2_0.trim2	supFam:putative MCALP	tpm:31.04	len:1084	ML:2	logit:neuro
MCALPVIICFYFSTFSHMTSASSNNTLIHFFKAEISFMRERSYFCVTYFCCFD
>striatus.TRINITY_DN8320_c0_g1_i1_frame_1_0.trim0	supFam:putative MLVML	tpm:3.30	len:958	ML:2	logit:neuro
MLVMLTSLLFCVVKLGRVYVLASHQTLSIAGQVGGQNPRIALAQVFCQIVGRFSLPKLRILWVFIQIPSRTICFPIQRKCYCQTLKLQMCQQFYASRFCFHKDIKMLSSTTG
>terebra.TRINITY_DN6947_c0_g1_i1_frame_-2_0.trim0	supFam:putative MWVVL	tpm:5.70	len:735	ML:2	neuro:bp
MWVVLLILKALYSVESQFSFLNPRQHSFHCLPSHTLTTITVIPSQSCLLCQRF
>magus.TRINITY_DN9046_c0_g1_i1_frame_3_0.trim0	supFam:putative MSGRL	tpm:11.60	len:846	ML:2	logit:neuro
MSGRLSLIILVRHMSVSGRFTTLIVPIGLVRYAIPIREFGCVFKILGTLFYCKRSNFCRKRFTELFPQD
>virgo.TRINITY_DN3888_c0_g1_i1_frame_3_0.trim0	supFam:putative MTWLL	tpm:15.76	len:1509	ML:2	neuro:bp
MTWLLFLLHCLQNVELICTCGLYVSGYGFGPSTRVALITEQRLSPSVVCSLEGM
>marmoreus.TRINITY_DN12488_c0_g1_i1_frame_-1_0.trim0	supFam:putative MFFKL	tpm:3.18	len:693	ML:2	logit:neuro
MFFKLRRFLFLLFFLPLPKPVQGPSLFLSVCRCLSSTRPSPTCPFSSDTIG
>virgo.TRINITY_DN1885_c0_g1_i1_frame_1_0.trim0	supFam:putative MVTWL	tpm:11.33	len:291	ML:2	logit:neuro
MVTWLNVAIPIIRPLLSLVNGYGEMCDAHVMGERVCVFKPELYVCIREWNLCLHIAHGDVHACFCVQVCVRECVCDI
>ebraeus.TRINITY_DN401_c0_g1_i1_frame_-3_0.trim0	supFam:putative MKTLV	tpm:43.22	len:545	ML:2	neuro:bp
MKTLVIWTAVVLLWHFALTLPLDGADRAESQTSQMTRDSSSMKNEDLGNFWEGDVPYILVWRLKKALTLPLDGADRAESQTSQMTRDSSSMKNEDLRNFSEGDIPYKQVWKKGAAVSSLLQARL
>terebra.TRINITY_DN258_c0_g2_i1_frame_1_0.trim0	supFam:putative MALRF	tpm:5.66	len:752	ML:2	neuro:bp
MALRFLKILIYILIHQLQLRSRVLSIQISYQSGICGFAYDYYLRSQLVEYCLFL
>striatus.TRINITY_DN7941_c0_g1_i1_frame_3_0.trim0	supFam:putative MNKQH	tpm:3.05	len:1048	ML:2	neuro:bp
MNKQHPLWTQLLSLCASHCLLFVTRPTTWAHMTSCIRAVTLIHICQGEILIESRIQCALSAVQCF
>virgo.TRINITY_DN5369_c0_g1_i1_frame_-1_0.trim0	supFam:putative MVCLW	tpm:5.96	len:440	ML:2	logit:neuro
MVCLWLADGWCVQGVMKNVLCGFSLVICRVCNTGCVCVCDHVMGAAQCMMVSLCLCTWLS
>striatus.TRINITY_DN19223_c0_g1_i1_frame_1_0.trim0	supFam:putative MLMHV	tpm:3.14	len:272	ML:2	semiS:bp
MLMHVSHACTVQFITLFSFTLCERVDGTNGSVATVQSYHDGGLYQEKNALYNFHWMILEK
>magus.TRINITY_DN10068_c0_g1_i1_frame_-1_0.trim1	supFam:putative MCARV	tpm:16.82	len:499	ML:2	logit:neuro
MCARVHACMRMCLQMHACTSMFECVCVVACMHDSVHVCVCVCSVCECVCVRVCVQYV
>textile.TRINITY_DN8733_c0_g3_i2_frame_-1_0.trim0	supFam:putative MLSSC	tpm:2.40	len:933	ML:2	logit:neuro
MLSSCLFFFLCQAIIKAALVRSCRRLYSSPREQRAILLVYFLCAVPCHAEDFHSLFIFNHTVPNP
>magus.TRINITY_DN20730_c0_g1_i1_frame_1_0.trim0	supFam:putative MCLSL	tpm:4.68	len:408	ML:2	semiS:neuro
MCLSLILIMTCTPPVHSHVILTIIVVAIFCRCVMYMRGIETARCNYDTEHGYTEDCAV
>virgo.TRINITY_DN12085_c0_g1_i1_frame_2_0.trim0	supFam:putative MLVTI	tpm:3.77	len:213	ML:2	neuro:bp
MLVTISCLSVCKVLLLHTFCPVTNESVNICGNLLFLPRIIERLCCKSSDAASCN
>striatus.TRINITY_DN8470_c0_g1_i2_frame_3_0.trim0	supFam:putative MPWSL	tpm:2.82	len:445	ML:2	neuro:bp
MPWSLTLLFSLWCMVFACFCFLRFIVEAFPLDSDSNTLAPCHVDHSRHKVL
>striatus.TRINITY_DN12972_c0_g1_i1_frame_-3_0.trim0	supFam:putative MVLCW	tpm:1.10	len:450	ML:2	logit:neuro
MVLCWLWQLLVDLQLEAVTGGRGAERVRMRAQVTQRTRRQSRRVCKALKHKHQGPLAPHREEQRACQQSAVHATTRPHAWKGGYNGSSCPDDVTSCDCLAREKGKQDRCDGSFSVVYAAVTSPRVNQR
>magus.TRINITY_DN5186_c0_g1_i1_frame_-2_1.trim0	supFam:putative MASCR	tpm:31.10	len:788	ML:2	logit:neuro
MASCRLYCVAALFIAVLAALLYRTHARTHRHMHILSVSPKRCHCVRTSSYTLSWETIMRRIYKLIHKYIDN
>striatus.TRINITY_DN9922_c0_g1_i1_frame_1_1.trim0	supFam:putative MQVVA	tpm:4.83	len:1287	ML:2	semiS:bp
MQVVAYDNLLCFLCCSQVVSVPLVLVSIRNSDCVCECVKACRMKLRHHVRSSSLHGLVNVINRK
>gloriamaris.TRINITY_DN1546_c0_g2_i1_frame_-1_2.trim0	supFam:putative MRMCM	tpm:7.93	len:792	ML:2	logit:neuro
MRMCMHMCVQMGVGACARPCMHTCACLCMRMCVCVCMCVCVHLCTCLCACMCVRVVCVCVCMCMLCAHVYVFHQTDCMLL
>striatus.TRINITY_DN2011_c1_g1_i1_frame_-3_0.trim0	supFam:putative MNAKS	tpm:7.46	len:511	ML:2	logit:neuro
MNAKSISNFMTVIFISLSFSLVVVVSSDDVKFQPKRTETSLFLFFFNCLNGHNHPIDFYAVCWEANFSMTARSKRERQVHRQV
>virgo.TRINITY_DN19859_c0_g1_i1_frame_-3_0.trim0	supFam:putative MKVQT	tpm:4.64	len:511	ML:2	logit:neuro
MKVQTSLFWLLIFLYQHDDTHIWWLYAMNCCLMPPCNDAFHFLYFHCQMLVF
>virgo.TRINITY_DN1382_c0_g1_i1_frame_1_0.trim0	supFam:putative MKTHN	tpm:3.09	len:2120	ML:2	neuro:bp
MKTHNIQDTLTWPTHVPTVTLCSCFFFFPASQALSTCADSTPCFNGKQCTFTHIIHEHILILQ
>magus.TRINITY_DN4518_c0_g1_i1_frame_-2_0.trim0	supFam:putative MFRNW	tpm:5.53	len:872	ML:2	logit:neuro
MFRNWFCLTRLSFIYLCVVDWDFDRPITKPSYNKARSCFVSCCHVPRSQKER
>gloriamaris.TRINITY_DN5418_c0_g1_i1_frame_1_0.trim0	supFam:putative MLRLV	tpm:2.44	len:548	ML:2	logit:neuro
MLRLVFLMFHILSRSKEMLREKNVHDETREGKLKMKQDKGRRIVPSEKKCGTIEIEFCWKFFRSWSCTLTL
>striatus.TRINITY_DN6888_c0_g1_i1_frame_3_0.trim0	supFam:putative MAVLL	tpm:3.85	len:785	ML:2	neuro:bp
MAVLLILIWHFPSLAQIMLKCQMSILAWQTLHTVSDKTMTRLENYLRWTSATCSVITMYLSLWVWTVQTIKQTESLRGRSPAQFENQQAACPCSTPTMTICIHPHFI
>gloriamaris.TRINITY_DN9150_c0_g1_i1_frame_2_0.trim0	supFam:putative MISCL	tpm:2.60	len:289	ML:2	neuro:bp
MISCLAPCLLFGWFHCVELIELCGGMRTQQFCANVVVFIIMHLALQVDLLCEPRCVFTNTYRRIKCIIKE
>virgo.TRINITY_DN8647_c0_g1_i1_frame_1_0.trim0	supFam:putative MVIHV	tpm:11.19	len:687	ML:2	neuro:bp
MVIHVALHRVLICLYVPCRCMLDCNRGDNNAVRSAKRKKQCNHYYNILGKRTSSLDF
>striatus.TRINITY_DN16895_c0_g1_i1_frame_-2_0.trim0	supFam:putative MLYIW	tpm:7.40	len:439	ML:2	neuro:bp
MLYIWLLLLVSHFNQLALLMCENFSGMLLTPLSQSVHPQFCVQLAHLGLRLCHLLIHPFAF
>virgo.TRINITY_DN438_c0_g1_i1_frame_-2_0.trim0	supFam:putative MNMLL	tpm:7.47	len:1101	ML:2	neuro:bp
MNMLLWVAHFCSTNGALCMLVGTLPSDGPILAPLQNQCNLACPKPHKVQTFISPSTNKQKETSTDTSHQPHTNIFTHTHTRTQR
>textile.TRINITY_DN2787_c0_g1_i1_frame_1_2.trim0	supFam:putative MFRMG	tpm:3.47	len:1196	ML:2	neuro:bp
MFRMGFCLVSGFALFTFLSLCDYHHCHHHFLFCFFLVSNLSSRFLEVMRNGGNFSCQK
>textile.TRINITY_DN7362_c0_g2_i1_frame_-1_1.trim0	supFam:putative MIWLI	tpm:3.08	len:547	ML:2	semiS:neuro
MIWLIFFMFRSLIFRSGSFPNKTSATDNVNLTLNSPSIYWPIYFQKELTLGQK
>striatus.TRINITY_DN24094_c0_g1_i1_frame_3_1.trim0	supFam:putative MFISL	tpm:2.79	len:1111	ML:2	neuro:bp
MFISLCWFDVCVGLCMHQFSTLLFQLSSAKTSSGVLIVSQCAMDLKVELLVKGCAFCIEA
>magus.TRINITY_DN23077_c0_g1_i1_frame_-3_0.trim0	supFam:putative MLSLL	tpm:7.47	len:541	ML:2	neuro:bp
MLSLLIAWTMVFSSLSFFVFKLSHFPALSVSWLPCPPSLSLCSNCLLSLLSQCHHSHVMHAVSLTHSPIQCHDTHAVSLTQPNSG
>magus.TRINITY_DN276_c0_g1_i1_frame_-2_0.trim0	supFam:putative MFAFI	tpm:7.80	len:229	ML:2	logit:neuro
MFAFIVIGMLLIYQHWYAASEFSLVCGFCVGTGQLFLCCHWYVTLMLSPVRCFCVVIGILL
>marmoreus.TRINITY_DN818_c0_g1_i1_frame_-1_0.trim1	supFam:putative MLFLL	tpm:4.58	len:951	ML:2	logit:neuro
MLFLLLVFYYYKALALQKNVYWLILKYCSKYVSFLNVRNGCCPYFTGREIPYKFAIVFHCLMLVV
>magus.TRINITY_DN5584_c0_g1_i1_frame_-2_0.trim0	supFam:putative MLIQV	tpm:45.92	len:2573	ML:2	neuro:bp
MLIQVLLVIVLVFTLLHQLCTTHLMFCQNSVKLFRQWSWTSHKPINSQIHNFFFQRNGEGATAYCNN
>magus.TRINITY_DN18866_c0_g1_i1_frame_3_0.trim0	supFam:putative MSLCG	tpm:5.39	len:534	ML:2	logit:neuro
MSLCGQLGNKQHYLTLLWLILERCVFVLEEMCTMADIGEMCGCSWGDTYCG
>virgo.TRINITY_DN18141_c0_g1_i1_frame_2_0.trim0	supFam:putative MLHLK	tpm:5.56	len:365	ML:2	neuro:bp
MLHLKLLLVPSSACDWIQFVHGSSFQTQMFIHRGVLCGRLCVRTTGRKAKTDSHCHERLDIWIRLTLSC
>textile.TRINITY_DN18347_c0_g1_i1_frame_-2_0.trim0	supFam:putative MVNVQ	tpm:2.49	len:407	ML:2	neuro:bp
MVNVQAILFSRLLASLPCTTDQYMDRITWTCKPILYYGTILDTALKSSCHYPSLQELRLCIQVFGFKLYQVVYLEFVVCYW
>terebra.TRINITY_DN7299_c0_g1_i1_frame_-1_0.trim0	supFam:putative MFIQV	tpm:4.35	len:305	ML:2	semiS:neuro
MFIQVFVFDVHMLVWAVCVCVCVCVKDRERETARHMFREKLLSALYSHAWQ
>gloriamaris.TRINITY_DN6329_c0_g1_i1_frame_-2_0.trim0	supFam:putative MTNSI	tpm:4.61	len:321	ML:2	neuro:bp
MTNSILLFNKICFLLSLVTSEFKFKVIQLMNEIGLWSTYIFKPNTCSSTTIHSPVLLSKLAFFFPSENSLCRI
>textile.TRINITY_DN5411_c0_g1_i1_frame_1_0.trim0	supFam:putative MIVHF	tpm:4.40	len:1351	ML:2	neuro:bp
MIVHFLFYLLYLIQFMCIHYPGNRRGNSRTEIEPALFFFAGESMRQLEMLLFIGIENMFRLLELPKMT
>virgo.TRINITY_DN3233_c0_g1_i1_frame_2_0.trim2	supFam:putative MLSLC	tpm:9.42	len:2406	ML:2	neuro:bp
MLSLCNAFIYLDFMFLLLRVPWASHFNEYMITNMNIYQPPFTSGCHGFEFWRIVDIRDVYL
>striatus.TRINITY_DN45_c0_g4_i1_frame_2_2.trim0	supFam:putative MKFKS	tpm:3.42	len:1529	ML:2	logit:neuro
MKFKSVLFLCLWLNHVVGVCLKLFYVCAVACVCNVYQVCVYRSVCVCVVVCVCVCVCVCVCVPA
>virgo.TRINITY_DN4454_c1_g1_i3_frame_1_0.trim0	supFam:putative MSFTI	tpm:16.35	len:843	ML:2	neuro:bp
MSFTILSLSSLLLLVPQMRAVSDLLSPFFLFALLFHGPNKMRNLGVFLKIFFVKRMYTFQLTRLTSHERRN
>virgo.TRINITY_DN779_c0_g1_i1_frame_2_0.trim0	supFam:putative MFCCF	tpm:7.43	len:535	ML:2	semiS:neuro
MFCCFFMTRTISFYTLCIILCLFIHQVQDIRIVNENSSMPSVICVIILNDSAGNVNHDYCVVMISAHVF
>marmoreus.TRINITY_DN2477_c0_g1_i1_frame_-1_0.trim0	supFam:putative MGFFH	tpm:6.59	len:692	ML:2	logit:neuro
MGFFHSTVDFSCLLVRLCFSIVQKRYLFGSYAACDEGRENCQAWPTTATPCVCS
>magus.TRINITY_DN6662_c0_g1_i1_frame_3_1.trim1	supFam:putative MPKWI	tpm:20.50	len:1412	ML:2	neuro:bp
MPKWIVIACLLKTVYWYYPVSHHMDKEPEAWSKNGYGFYPDSSLLCPVDDLLQW
>striatus.TRINITY_DN8579_c0_g1_i2_frame_-2_2.trim0	supFam:putative MPPFT	tpm:1.81	len:1266	ML:2	semiS:neuro
MPPFTDWFLSRVLIMVTSNLWDLCTEEKQHPKTPPFCSGIYVISSTRGENGREDTLSFCLNLLC
>striatus.TRINITY_DN21354_c0_g1_i1_frame_2_0.trim0	supFam:putative MTVMT	tpm:2.80	len:645	ML:2	logit:neuro
MTVMTIMMMMMTLVMWGSFTVKSTSNKTVEFMPKNRISFSARCMSKNHTAQCLFSLRLWCMISPDRR
>gloriamaris.TRINITY_DN3518_c0_g1_i1_frame_-1_0.trim0	supFam:putative MSSTH	tpm:3.04	len:886	ML:2	semiS:neuro
MSSTHILSLLILLYNISVTGLEYCRCHMADYLRRLKLCSAILIFEERLLGPHMLELVCLDMDLDLCGWNKVWVMFRNFCVSFCRDYLIVDGKNGVNTCMRVIGFLYLELFVIRVALYLYIYAWILTGI
>magus.TRINITY_DN6695_c0_g1_i1_frame_1_0.trim0	supFam:putative MALFF	tpm:9.07	len:393	ML:2	logit:neuro
MALFFSLPRLFPLMSVIALKGPLTSSGAKIQLKLKLLLYPHYCCKATHETVHFLYILHK
>marmoreus.TRINITY_DN1599_c0_g1_i1_frame_-2_2.trim0	supFam:putative MCVCG	tpm:10.58	len:2161	ML:2	neuro:bp
MCVCGVHLLLCLINNVYMINVGPIFPVYGSVFSGHAGMLRVQLSLRQHIKPFCLHFISRAT
>magus.TRINITY_DN7868_c0_g1_i1_frame_-2_1.trim0	supFam:putative MHTVS	tpm:17.56	len:1206	ML:2	neuro:bp
MHTVSLPSFGLFYLFQTVKLTNGAESLWALPSAAYVLKTGRITLTGCQLSQIISAVNFHAAYHPCSFCI
>terebra.TRINITY_DN3838_c0_g18_i2_frame_-1_0.trim0	supFam:putative MFSLA	tpm:129.88	len:982	ML:2	neuro:bp
MFSLAHIPSFNFHFFNYLFICCCCCCCCCYCCCCCCRCCCYCCYCFLAVFIIVLNIQTKVCTLMAEFGDLKNCPIKNSVFSSDYLFCFPFDGKFGSSLFCCCCCRYCCITFFIFRFCLFVFSLFLLVVHVCLIV
>coronatus.TRINITY_DN731_c0_g3_i4_frame_-2_1.trim0	supFam:putative MTAPR	tpm:44.05	len:1786	ML:2	logit:neuro
MTAPRVTVAIPTLIALACVHPVQQLVAAVPADCWSIPITGCQGQQKHEDEQHHSQC
>marmoreus.TRINITY_DN2509_c0_g1_i2_frame_1_0.trim1	supFam:putative MYLYL	tpm:7.98	len:1351	ML:2	logit:neuro
MYLYLSVLLSICMCGVYVCVSGCVRERERVLCKRESACIYPSLYLSNYLHVWCVCVCISACVCVRERAIKR
>magus.TRINITY_DN13935_c0_g1_i1_frame_3_0.trim0	supFam:putative MCHRT	tpm:5.37	len:306	ML:2	logit:neuro
MCHRTSTAHLPCHLLLCWFVLSFRIKPLFSLTRFRISCFDLYELDILENSWCGWLKFCPKIKVN
>magus.TRINITY_DN10745_c0_g1_i1_frame_1_0.trim1	supFam:putative MFSFR	tpm:5.46	len:352	ML:2	logit:neuro
MFSFRNACKCNGSCIFTWWILLHLCVCMCIYNMHACLHVCERACAHVCICVCK
>virgo.TRINITY_DN12696_c0_g1_i1_frame_2_0.trim0	supFam:putative MMKLD	tpm:6.42	len:482	ML:2	logit:neuro
MMKLDILWICLLVSCVCASSLKSLCSAHTTHTKENFSQNAVGFILVRKTHFIIECCFVRFKILPQSVKMNTFQC
>striatus.TRINITY_DN5130_c0_g1_i1_frame_2_0.trim0	supFam:putative MGHLS	tpm:2.45	len:569	ML:2	semiS:neuro
MGHLSKPVLLLFIQDFFSVHLGPPQRPVGWCWIGSHWRESVCHTRKVDSHQRQQLVVTVCMSTYCLTWS
>ebraeus.TRINITY_DN389_c0_g1_i1_frame_2_1.trim0	supFam:putative MLDLC	tpm:61.53	len:1023	ML:2	neuro:bp
MLDLCVMWFSLWTRWFLPFLHILLYQCTFPHCHRRHSRRHHHQHHRRSSSSMTMYDVDCYQDIVSRNLTVLLILIVDASTATV
>striatus.TRINITY_DN8841_c0_g1_i1_frame_-3_1.trim0	supFam:putative MTFFC	tpm:3.31	len:1770	ML:2	logit:neuro
MTFFCQHLTWFKLFSSSNFCVSFILSTQVRQKEVSQMSHLVNKDQVTGRQDNSCSCRNASCDTKATQEILFQLYCMRQLPCPAW
>magus.TRINITY_DN19189_c0_g1_i1_frame_-3_2.trim0	supFam:putative MNHLF	tpm:11.42	len:1418	ML:2	logit:neuro
MNHLFLFFMIFVCLVTVNNTVNCLVVFSIWTCELGDCGPDCVYICIYSLLLFDNYYKAGKGFHI
>striatus.TRINITY_DN19455_c0_g1_i1_frame_-1_0.trim0	supFam:putative MKLYQ	tpm:1.71	len:509	ML:2	logit:neuro
MKLYQLNFSTTIFFFPIFSLPSLSLACNISATTNFMSEVLNEISLQGGVRTGVIFLQLPCLCQKHQMKFCNSVTFWSLCSFS
>virgo.TRINITY_DN3693_c0_g1_i1_frame_3_1.trim0	supFam:putative MYLPL	tpm:12.52	len:1182	ML:2	neuro:bp
MYLPLVFHFDFLCVISLFGLHVEYVSKVNRSLDSIQVPLVLNLQCNFNDTVCIVAGSMLRPSL
>magus.TRINITY_DN600_c0_g3_i1_frame_2_0.trim0	supFam:putative MMTIC	tpm:7.08	len:685	ML:2	logit:neuro
MMTICIPCLLHIMYAPVTLGSRTSSSHCAWAVLHGSHETAFMLKSVCGMIVCAVFSDRHCVVRDVSK
>magus.TRINITY_DN20553_c0_g1_i1_frame_1_0.trim0	supFam:putative MHQPV	tpm:10.29	len:678	ML:2	neuro:bp
MHQPVFCVGIWLMPVIEIAVMLPILTCHPGSNSVQSPILPICCINFDSYGG
>gloriamaris.TRINITY_DN8988_c0_g1_i1_frame_1_0.trim0	supFam:putative MILAA	tpm:2.15	len:971	ML:2	logit:neuro
MILAAFFITAEHFAPSLCWLSTAPPPPHTTTTARTAQTLISTTPARSPTFKVPALCLCRCQHLPWTCFPGGCRSPSTPCQTLPLVLVPARRTLS
>marmoreus.TRINITY_DN5094_c0_g1_i1_frame_2_1.trim0	supFam:putative MFLVS	tpm:71.48	len:1473	ML:2	neuro:bp
MFLVSQSMFFAIILLAHSSLHCKRHSDVHFVKFLSLFFPHSQSLNISFSYCRVMI
>magus.TRINITY_DN7140_c0_g1_i1_frame_2_2.trim0	supFam:putative MLLCC	tpm:22.62	len:2797	ML:2	neuro:bp
MLLCCWPQWYLPYLLCLSTSLPVWAHTELHGTITVRLSVSKVRLLVARWLSLCCHLHGGFLVLVDRGFHL
>marmoreus.TRINITY_DN1723_c0_g1_i1_frame_-1_0.trim0	supFam:putative MRKLT	tpm:2.58	len:658	ML:2	logit:neuro
MRKLTIVTLLKQLLYFSCTLHFSPGCCIVSFSSRLLQRFILLCVSTQDIGLTSYNPKCCATD
>marmoreus.TRINITY_DN11214_c0_g1_i1_frame_1_2.trim1	supFam:putative MVITC	tpm:7.48	len:1447	ML:2	logit:neuro
MVITCFGRVVFLFCVCVLPRLFRITTKPADVHHCLRLKKIKKKKMTNRIKR
>magus.TRINITY_DN22045_c0_g1_i1_frame_-3_0.trim0	supFam:putative MRIFV	tpm:12.36	len:2458	ML:2	neuro:bp
MRIFVLKMLAVSLALPLWALPNSECDFKRDYILIAFDTLVWSERAEDKVFS
>virgo.TRINITY_DN1645_c0_g1_i1_frame_1_1.trim0	supFam:putative MVVNS	tpm:11.60	len:3091	ML:2	neuro:bp
MVVNSPFGLLHSWSWVLTLRMSAITGMVRDLPADRGGPMCNSDIILETQVWVLLHHMYSG
>virgo.TRINITY_DN3082_c0_g1_i1_frame_3_0.trim0	supFam:putative MSILI	tpm:7.37	len:1213	ML:2	logit:neuro
MSILIIYFLSLLSVEAGMVTVPGLHTPPGVASCRILFQYGVSTAACQSLEMACILEAF
>striatus.TRINITY_DN10186_c0_g1_i1_frame_-1_2.trim4	supFam:putative MMVIM	tpm:1.70	len:1772	ML:2	neuro:bp
MMVIMMMAVVVVMMMMMMITEKIPHSPNIHHGSCYDPPYIKTSFGLFMVVMA
>virgo_MP.TRINITY_DN607_c0_g2_i1_frame_1_0.trim0	supFam:putative MVILF	tpm:139.01	len:1064	ML:2	logit:neuro
MVILFILLSKCFMSWSYKLWELDQEQWILLDMFLNSEVTDKKLLLWVHKELFTSAPCHCIEAWINCSLHTTNLVKN
>marmoreus.TRINITY_DN543_c0_g3_i1_frame_1_0.trim0	supFam:putative MDQNS	tpm:2.36	len:842	ML:2	semiS:neuro
MDQNSLFKVCLIFFLSFKLHIFFFSCVAKCAHVLADGDGGDLREPCSCHKDFIRVEILGTFVAD
>gloriamaris.TRINITY_DN3530_c0_g5_i2_frame_-2_0.trim0	supFam:putative MESAA	tpm:3.13	len:590	ML:2	neuro:bp
MESAARRKKLMLRIISFFLTLLVSNINTQSHQSEQPRKNSAQCLMPPAFNGLVGAGNSLCIQGEAMDCRLPDDKGLILWVIQFYRPLHHLSREKH
>marmoreus.TRINITY_DN2608_c2_g12_i1_frame_-3_0.trim0	supFam:putative MYWLV	tpm:4.60	len:912	ML:2	neuro:bp
MYWLVSVSFLFVCLFVFCCPILYSPSNAMHPRRSFRHPVHSHSPVGSAATPAPAIHRYQSMLSRQEATHRRKHCTAAESLRWCSVAPVLI
>magus.TRINITY_DN9181_c0_g1_i1_frame_-3_0.trim0	supFam:putative MFNLR	tpm:7.66	len:786	ML:2	neuro:bp
MFNLRKVVQVFILWLFFQMQTVVPQHYNNSKSLTGSVMFPNSHTQDTVSSAQDLPPIHFVAQRREKKSYDHGRLHISSIHKF
>striatus.TRINITY_DN16616_c0_g1_i1_frame_1_1.trim0	supFam:putative MWIEP	tpm:2.82	len:1565	ML:2	neuro:bp
MWIEPTFSIFIIWCCGWFACNKNFQLKKICCCRKCRDHCKLLWCVIFLSNMRVHTHTRPIFH
>striatus.TRINITY_DN5456_c0_g1_i1_frame_1_1.trim1	supFam:putative MKTCL	tpm:2.95	len:1627	ML:2	semiS:neuro
MKTCLCTSLLACTNQVCLTQDHYIKSKLCGSEGTSFQGFSGTIFLKKCCYACVLYTCKHK
>virgo.TRINITY_DN17943_c0_g1_i1_frame_-1_0.trim0	supFam:putative MSSSP	tpm:6.03	len:953	ML:2	neuro:bp
MSSSPLPFFFLLSDYLFFFFSRVSSECQSLASASSWDCPLIDVMATSEMECSLAQAYRLMLASYMESYVFWMVPSPLVRCYSMTQH
>magus.TRINITY_DN6632_c0_g1_i1_frame_3_1.trim0	supFam:putative MMLRW	tpm:10.50	len:1307	ML:2	neuro:bp
MMLRWKVMRMKSSSVCPNSLCTVCLFILLVQSQQCVSCDQSFERVQACKPDTVW
>gloriamaris.TRINITY_DN3297_c0_g1_i1_frame_1_3.trim0	supFam:putative MLLSC	tpm:5.05	len:3162	ML:2	neuro:bp
MLLSCSSITLLWSLSACHGFLSPPCWSVFCPLPSLCQPVVVCQCWFVTLLLSCAHSLFGSEAVHRRTSKLYDTLE
>virgo.TRINITY_DN3469_c0_g1_i1_frame_2_0.trim0	supFam:putative MFKDD	tpm:5.40	len:926	ML:2	neuro:bp
MFKDDYGSCHLNSVFFLFFPCLISCATPVAFSVRCSFPSSPLSPVKLWLVPSQPQQQETIGRGSIKLSSGDPPEETLHCCRVTLMCSVLTVLRKHVQDITH
>striatus.TRINITY_DN16298_c0_g1_i1_frame_-2_5.trim0	supFam:putative MGSSL	tpm:2.36	len:3414	ML:2	neuro:bp
MGSSLSRLYMILAFSAVTSIFSTLGLAEGKGVDPSGRLMSCRDWPTSTGTSVARALGGSSAFTLVVDLMVRGFWPGFQ
>virgo.TRINITY_DN2374_c1_g1_i1_frame_3_0.trim1	supFam:putative MNWRF	tpm:11.87	len:355	ML:2	logit:neuro
MNWRFIFVYLFVCLFLFFFVMKIRKENEDKVEGKRNIVIIGTERKGNSCTLVHALPCQNLSSLTKWV
>virgo.TRINITY_DN4995_c0_g1_i1_frame_-1_0.trim0	supFam:putative MHNLQ	tpm:6.61	len:612	ML:2	semiS:neuro
MHNLQFILMFDSLKLPTVQTARTPPQTRTVCFKCLLHSIANKDANHSTGRSFFRTCSSLRTRTAEWSLCPACRLTVTEP
>striatus.TRINITY_DN13977_c0_g1_i1_frame_2_0.trim2	supFam:putative MGYLE	tpm:1.69	len:422	ML:2	logit:neuro
MGYLEVMICEMIVMKLVVSILRVSCSGVALVQDATPQLCRTPFDELFTSYPCCGERWME
>striatus.TRINITY_DN16251_c0_g1_i1_frame_-2_0.trim0	supFam:putative MLILF	tpm:1.42	len:655	ML:2	logit:neuro
MLILFLSWKLANLYGTDIYALLELTSKRRLLCYHMLRTDTSFNAMNCSEQVYKS
>magus.TRINITY_DN3887_c0_g2_i1_frame_3_0.trim0	supFam:putative MGMTS	tpm:4.78	len:824	ML:2	neuro:bp
MGMTSCLSIALLWQHWQLCMLLNKWLKTPPCPDEHTSELADISGQDGKERVGPPFICTRITTLRKNPWKFLTILLLKLFLTPFTSTESMMWVEPTL
>striatus.TRINITY_DN7884_c1_g1_i1_frame_-2_0.trim0	supFam:putative MFWPT	tpm:3.55	len:1497	ML:2	logit:neuro
MFWPTFTQPLLALFSCSLNTCVQLTGNNRYHAVMRKPAKEDAVLQTSHFGGISWRLFTSVHSSAILYSGIYDVKCSRERCRKQW
>marmoreus.TRINITY_DN6387_c0_g1_i1_frame_2_0.trim0	supFam:putative MISLL	tpm:6.07	len:1048	ML:2	logit:neuro
MISLLMIILWQRSWLISSFLPLSLLLLLPLLFLPSSVTGSRKEVGGEGIQLRQCCCQIPFLGSFIDSIQQVLVVLQPPLCLNLSCQS
>striatus.TRINITY_DN2159_c0_g2_i1_frame_-2_0.trim0	supFam:putative MLFPL	tpm:1.31	len:604	ML:2	neuro:bp
MLFPLLVHICHCLQMNSVMHEWRRKEMELGEERKNKQSGTFYTLEGSGGEMNFIHCCLKNYQIHIYFW
>striatus.TRINITY_DN7616_c0_g1_i1_frame_2_0.trim0	supFam:putative MSFGY	tpm:2.01	len:691	ML:2	logit:neuro
MSFGYVVWIQVCILYSVAADTNVYTILCRFFLRCLLCNNNNNCSESVCFPNSRPNYRWY
>textile.TRINITY_DN6532_c0_g1_i1_frame_1_0.trim0	supFam:putative MSFVI	tpm:8.83	len:803	ML:2	logit:neuro
MSFVIRVSCLFWNLFRLVFSDHICLCCHFYCCFFDRIRTNRKYEGKDWTQDMGQS
>marmoreus.TRINITY_DN3790_c0_g1_i1_frame_3_0.trim0	supFam:putative MYLWF	tpm:4.81	len:1201	ML:2	neuro:bp
MYLWFVCLRVWLWTFSWSGFNYRTKTKPKCSLLSRRHVTSLEAMPKTNLLLILP
>marmoreus.TRINITY_DN690_c0_g2_i1_frame_-3_0.trim0	supFam:putative MLSTG	tpm:5.17	len:1235	ML:2	neuro:bp
MLSTGQLVFVFIFFHHVSTTWKMTSQESTMVCKFKPTTIKIKMNIANRCQSTH
>marmoreus.TRINITY_DN6604_c0_g1_i1_frame_1_0.trim0	supFam:putative MVIYN	tpm:4.86	len:489	ML:2	logit:neuro
MVIYNCVCVCVFILFLSYVLSKETTIIGWTSGHILAGSGVIHFYQKQTQSITSKQVIFCFCLRRSERLHGQTDKLIIV
>magus.TRINITY_DN9535_c0_g1_i1_frame_-1_0.trim1	supFam:putative MIAGM	tpm:6.38	len:893	ML:2	semiS:neuro
MIAGMWWMRCFHQIIAFGSVLSCFISDVDEICCHWPLVAKHCMHCLLQPFMSPRYPGGPRVPLLVSASGVSRSDPHAQQYGAPAR
>magus.TRINITY_DN4336_c0_g1_i1_frame_-2_0.trim0	supFam:putative MAIFL	tpm:10.27	len:1327	ML:2	neuro:bp
MAIFLLLLHFLFTVFGHFFPKISLQIHIISVKPVKTSLMSVKYIPSSPVPSFF
>virgo.TRINITY_DN3711_c0_g1_i1_frame_-3_1.trim0	supFam:putative MKRKL	tpm:12.73	len:1071	ML:2	neuro:bp
MKRKLNVRFFFFAVLKMASFFQSSILNCSKVAEEGESISANQSDKSGQGASGATDQRFNTYIQSQHFGSQIQCLVLLPQTPTRATHQLTF
>terebra.TRINITY_DN3444_c0_g1_i2_frame_3_0.trim0	supFam:putative MLCVT	tpm:4.01	len:1027	ML:2	logit:neuro
MLCVTGVEILLLEWVSSLTGNVARKLLRVCGLAGWFRDDLFTTVVNFYSRLPELFQWTCRVVTCCNTSYR
>terebra.TRINITY_DN1309_c0_g1_i1_frame_3_1.trim0	supFam:putative MLDLC	tpm:10.01	len:1000	ML:2	neuro:bp
MLDLCVMWFSLWTRWFLPFLHILLYQCTFPHCHHRHSRRRHQHHRRSSSSMTMYDVDCYQDIVSRNLTVLLILIVDASTATV
>gloriamaris.TRINITY_DN3024_c0_g1_i1_frame_2_0.trim0	supFam:putative MMNLL	tpm:27.62	len:1292	ML:2	logit:neuro
MMNLLTLVLVTLPGLTLSFTNNAPSNDPLKDMNEELQLRVAPPSPAISPGDTDALLREALRVASRRLSEANWPRGYYQSAEARLRDSLLRKRGRDGHGAFRSSRMFSRWFLMNCTAYSVNLGQSFLPKRQNSHHLR
>striatus.TRINITY_DN11381_c0_g1_i1_frame_-3_0.trim0	supFam:putative MMQKA	tpm:2.78	len:445	ML:2	neuro:bp
MMQKAAFSLPFSLFCIIAIEACSTERCTSIAFHLISLRGNCPGLSICEINTFFFYIIE
>magus.TRINITY_DN8904_c1_g1_i1_frame_1_1.trim0	supFam:putative MCVCL	tpm:17.56	len:1671	ML:2	semiS:neuro
MCVCLVCFVLVFKISCLCFFGFWDCSDYQPDITLSPSTPLPHLPDVILLPCHLTKISGDWMQTERGRKRERESTDCVMFIHHLNLIMSRDKTFYKALCSRLGYKQHYLT
>textile.TRINITY_DN9206_c1_g4_i1_frame_-2_0.trim1	supFam:putative MVKAL	tpm:5.16	len:1261	ML:2	neuro:bp
MVKALHNCHFLWFCLILSSSPTLVSLARALLSRANESNHVLSIAKLKKGQQNLTKSFANDYVYDIFRTATVLILFHV
>textile.TRINITY_DN7848_c0_g1_i1_frame_-2_0.trim1	supFam:putative MVWMT	tpm:3.54	len:560	ML:2	neuro:bp
MVWMTRRLHTTLMILIPNTTSAWTLCLLPDSFNPNDELNLIFQMRLHVTRHTENLRNYFSQKDPDLVSPVL
>striatus.TRINITY_DN10507_c0_g1_i3_frame_1_0.trim0	supFam:putative MVLFL	tpm:1.41	len:1241	ML:2	logit:neuro
MVLFLFLRVWSIWKTYSYDSDCVCLRRGKWVNRRSERIGLGGGTLERRMSILTAERVSVFHLFCVFGL
>marmoreus.TRINITY_DN5239_c0_g1_i1_frame_3_0.trim0	supFam:putative MSHFN	tpm:3.42	len:676	ML:2	logit:neuro
MSHFNPMENCLLSLLFVRFVTGSSLHLLFLHTGRRVRGIECLFPMLWGHMCCLCFPQPHLLDFVFIE
>gloriamaris.TRINITY_DN3614_c2_g6_i1_frame_-3_0.trim0	supFam:putative MCVCV	tpm:50.19	len:661	ML:2	logit:neuro
MCVCVCVCVCVCACVRVCVYVCAHVHVCVCVCVCVCVCVCVCVCVCVCACVCVRV
>textile.TRINITY_DN14294_c0_g1_i1_frame_-3_0.trim0	supFam:putative MWYIA	tpm:2.36	len:666	ML:2	logit:neuro
MWYIAAWMDCMVLWALSRRTLASVIHSSVGSFAGLTCRTSASVTHLLDCLG
>gloriamaris.TRINITY_DN3188_c0_g1_i1_frame_-2_0.trim1	supFam:putative MRNAI	tpm:5.70	len:1977	ML:2	neuro:bp
MRNAILLKLLKLLCLPVGFSGKSWSTCCPQEVTMTRLTSMYFLTFFPSDYFRRKKIKRRVCLEKKTEKTETAEIFHPCIYKTNSPQTQYPSGQPTTIQQANNKLSSLQSPFFSSTIFNMHKKNNTKKAVAITTSKKVSYTLKHLDLLKFNVVS
>marmoreus.TRINITY_DN6816_c0_g1_i1_frame_2_0.trim0	supFam:putative MFLDS	tpm:42.44	len:548	ML:2	neuro:bp
MFLDSSYHGAAVIFFLLTFLFFSLISCKENCVHTLIHTQTHMHTQIHTYTHLYTHSHLHTHTHTH
>magus.TRINITY_DN8230_c0_g1_i2_frame_3_2.trim0	supFam:putative MSIVN	tpm:7.66	len:1220	ML:2	neuro:bp
MSIVNWKFSQILLAKFCYVLNVTKPQATRSQKAQNVALLHFKWCSKLTVTLLCDTQVGLSSAFSHTFFLM
>striatus.TRINITY_DN25215_c0_g1_i1_frame_-2_0.trim0	supFam:putative MSPVS	tpm:2.23	len:646	ML:2	semiS:neuro
MSPVSALILLSASSTGLSEGVKMRSGGTGKHSLFQSKVEKESKKKILQNEVTHTYLYIP
>striatus.TRINITY_DN10366_c1_g2_i2_frame_1_1.trim0	supFam:putative MQVKK	tpm:3.13	len:1120	ML:2	logit:neuro
MQVKKLLPAEPDLLIFILPVWLVHAQDESQSPGKFCRENDCHCKGTTDSQLTGVTPKQMF
>virgo.TRINITY_DN8552_c0_g1_i1_frame_3_0.trim0	supFam:putative MQLFL	tpm:6.91	len:445	ML:2	neuro:bp
MQLFLLLNFVKISSAQKTKIDCKVAENKFKYKHAHKTMVSSAYIIDQANRQNFL
>magus.TRINITY_DN8395_c0_g1_i1_frame_-2_0.trim0	supFam:putative MQVFV	tpm:7.64	len:722	ML:2	neuro:bp
MQVFVFPFLFHLCGANSITAHSELWLSSKVVQMASLNQSQYLQLPRSILVCCK
>magus.TRINITY_DN22278_c0_g1_i1_frame_1_0.trim0	supFam:putative MCRKK	tpm:5.66	len:451	ML:2	logit:neuro
MCRKKGSLAGPDRLSLLFIVFIQCGTGLQCTLSCPRERTCHTCIWDRWEVDYYWP
>virgo.TRINITY_DN1524_c0_g1_i1_frame_3_0.trim0	supFam:putative MTFQI	tpm:6.18	len:1464	ML:2	neuro:bp
MTFQILRFSFFLPSGAFMESLSLPMHCCSFTVLKHTVAKFDFMAWLIFALQNHQCLCSVLTQGGTNIYKVFPDMAEHFHRLNC
>marmoreus.TRINITY_DN11519_c0_g1_i1_frame_-1_0.trim0	supFam:putative MLPRL	tpm:5.79	len:244	ML:2	logit:neuro
MLPRLLLSLSLFHTHTISLSLTLSSFPIGYHTGFHLAYCMLKVGKKRARRCLSQNCR
>textile.TRINITY_DN7349_c0_g1_i1_frame_-1_0.trim0	supFam:putative MSFAC	tpm:5.13	len:781	ML:2	semiS:neuro
MSFACLISHWLLLLLSGPRLCEAVAVVVVVGVIVVVVAAAAAVLIVVAVVVLVVGVVLVVVVAGCVLMVLMSLMNRGWVASSLEATAVLPWGREVVCRLKDFRSPNLYFSFHSL
>virgo.TRINITY_DN13022_c0_g1_i1_frame_1_1.trim0	supFam:putative MNMLS	tpm:11.09	len:854	ML:2	logit:neuro
MNMLSFSLISLFPIISTRIISPLASLPFRSRSASRSQERRDGLFVLRLHWLQCSLS
>terebra.TRINITY_DN1710_c0_g3_i1_frame_-3_1.trim0	supFam:putative MMMML	tpm:5.05	len:350	ML:2	logit:neuro
MMMMLLLMLMLMCFGRGEVGREAVLSPCVDVPLLGQAWNNTKDVCQHTPTHVHGRH
>striatus.TRINITY_DN8837_c0_g1_i1_frame_1_0.trim0	supFam:putative MYVFH	tpm:2.78	len:1065	ML:2	logit:neuro
MYVFHFIFHLWNCFFLSKSILANVLRTASEDSAASQALCLCSKEFYHSQFAQGTNSSVFVFSESCKLADKYSEVKICGVCICLCFKVADKFGNV
>magus.TRINITY_DN7598_c0_g1_i1_frame_-3_0.trim0	supFam:putative MVHFS	tpm:9.32	len:1227	ML:2	neuro:bp
MVHFSLYTILLSFLLHLGEKDEKYTHTKICLIFQYLNIQRVCELNRCRGERKVHSHNGNSLRREQVGHSDCMILALENPT
>virgo.TRINITY_DN3890_c0_g1_i1_frame_2_0.trim2	supFam:putative MFNCC	tpm:11.95	len:1171	ML:2	neuro:bp
MFNCCVLWVVLSQASKATKIVHGVHDHVLFYNWWKSFKISSFIHAPSPGHQKTMTDFISTHGNDQLSCHTMCCHTELCDSTPSINGPNVSVKSNLLHAEYALF
>marmoreus.TRINITY_DN2208_c0_g1_i1_frame_3_0.trim2	supFam:putative MKKKF	tpm:5.94	len:2882	ML:2	logit:neuro
MKKKFPVTFSLFSVFLLWGKFLSVLSEKRGGNVKISKVSPIEPMFPTCLPPPSGFLNWQFA
>magus.TRINITY_DN2039_c0_g1_i1_frame_3_0.trim0	supFam:putative MKTML	tpm:7.82	len:738	ML:2	neuro:bp
MKTMLFLLSLCPCLCHQYMEEWMDKREMVLQVLQNFSPLLKTEGKEAYFATFCRKFGVNVIVILIAHPLEPHCF
>magus.TRINITY_DN17093_c0_g1_i1_frame_1_0.trim0	supFam:putative MVVKM	tpm:30.70	len:2079	ML:2	neuro:bp
MVVKMRRPTISFNTRIMMLVISWSLPAVSSENNGFKRWCTGQPCLMLKVIILGDTYSCHVNILNHASHSALAIRMHVTF
>textile.TRINITY_DN5488_c0_g1_i1_frame_-1_2.trim0	supFam:putative MTLNE	tpm:2.29	len:1072	ML:2	neuro:bp
MTLNESFNTWLTVFLFVCFFFFCFSLKATASTSCDIFYDNYLYTSCPQIKHTLFKTCYHW
>striatus.TRINITY_DN8796_c1_g1_i1_frame_2_1.trim1	supFam:putative MVPSM	tpm:7.70	len:1014	ML:2	semiS:bp
MVPSMVQSMRLTGILLLCSVFIWTPKPGHCLEDFSLSQDKVLQMLVYAFVALCKIGVRIEMGADWLEDGIDLLRINIGSWVWNREGGVTSQDQLKP
>striatus.TRINITY_DN10730_c0_g1_i1_frame_1_0.trim0	supFam:putative MAEEA	tpm:19.94	len:2298	ML:2	neuro:bp
MAEEAGITETCHRGCLVLRVTLAIRLLTLGFVPSKPSDFSVDPVMGFLCRGLSGSSPTLVWVLSLAPKACCTQELFCIMLKQPYPGCCFD
>textile.TRINITY_DN4514_c0_g1_i1_frame_-2_0.trim0	supFam:putative MWLCL	tpm:143.60	len:556	ML:2	neuro:bp
MWLCLCMALIYQTVKTKRCWLHPHTALNYQELRQRDELLVFFWILHMCNFQCMQRQR
>gloriamaris.TRINITY_DN11881_c0_g1_i1_frame_2_0.trim0	supFam:putative MPGPD	tpm:2.29	len:322	ML:2	logit:neuro
MPGPDSPSDTGLWLLCVPWLGAVNMFVSCTSSVQVCMHRDATENPICYCCRFVLHLQSASRNNRQVLCVCVCVCACV
>marmoreus.TRINITY_DN7445_c0_g1_i1_frame_2_0.trim0	supFam:putative MLKLL	tpm:3.39	len:375	ML:2	logit:neuro
MLKLLCICFCTIWGWGKAGCIFTKRLFLTLSIYNSSCLKALADDTAKCQNFRLRFCVLNTVV
>marmoreus.TRINITY_DN8371_c0_g1_i1_frame_-1_0.trim1	supFam:putative MLLVV	tpm:4.55	len:598	ML:2	neuro:bp
MLLVVLDVVVIECTLLPVSFSGVFFCPCSLFEGLQVVSLITRVSARVVRYLDRKLVFPLPLCKALYAVLCFVHHALHLVSGGL
>textile.TRINITY_DN8694_c0_g1_i1_frame_-2_1.trim0	supFam:putative MSTPY	tpm:13.29	len:979	ML:2	neuro:bp
MSTPYLYLIKMPNLFLLAFSLIMQQIKTSSVMKTVGLINGIVEHCAFLVRCTMTEHTTHRNNAEWSVNISQSPCVHYIKVHMNANQRLPTIQTGATIEPSIHDLPTHRFHYGTSTHNMA
>striatus.TRINITY_DN4330_c0_g1_i1_frame_-2_0.trim0	supFam:putative MEGLA	tpm:5.63	len:483	ML:2	neuro:bp
MEGLAGAPFLPLLLPALAPSCAAPLLVLGTSTPMAFRSSNAVPLKWYPLFCPPFLG
>gloriamaris.TRINITY_DN4004_c0_g1_i1_frame_-3_0.trim0	supFam:putative MFTQL	tpm:3.32	len:665	ML:2	neuro:bp
MFTQLAAKSFYFPLLLLAANLRMSSIGFSTMTLQLNTWAIPFTQCSNLPTLVQIIYMPFKPSNTGANQHTCHSNLPPLEQNNATHQHTIKPIQRFKPIIILFILHTSTVIILGNLNVKPKDLHAWGYTHCMFDRHLETPLN
>textile.TRINITY_DN4466_c0_g3_i1_frame_-3_0.trim0	supFam:putative MHVQP	tpm:1.83	len:394	ML:2	logit:neuro
MHVQPMSYLNTVQPVLRDWWVFMLVFTALLQPCLGDNDRVRMTKGGQLRGFRRAWGCEKFVVDCQSPIQSFRL
>terebra.TRINITY_DN3855_c0_g3_i1_frame_-1_0.trim0	supFam:putative MFIMG	tpm:24.19	len:379	ML:2	neuro:bp
MFIMGHGSFLMCYFTIIAITNGHNGFPSLWNVSESTRPIFLKICKYVYYGPRMIPDVLFYRYNRY
>textile.TRINITY_DN9051_c0_g1_i2_frame_2_0.trim0	supFam:putative MGSHV	tpm:104.34	len:898	ML:2	logit:neuro
MGSHVKPAIILLALSVAVHALPSRNLEIDMIHKLDGADYREGYGENQLKRNKRDSNQVYKVCVVTYNEGTSGTSDQLFIRLFARNSQWSDFAGLPKQELPAGTLACTLISGETLDSDVTSIHMFKDGSDDWYPTEIRVSLAGEQRYVPCMSTDWCRGWRYTCQFPDNCAIAHIPCRDYTSG
>gloriamaris.TRINITY_DN2306_c0_g1_i1_frame_2_1.trim0	supFam:putative MFLFL	tpm:2.21	len:558	ML:2	neuro:bp
MFLFLCDVLCMCERGGGGQHSQRQTDAFHSLKVAASYPSVVALYCRTCILCA
>gloriamaris.TRINITY_DN3320_c0_g2_i4_frame_-2_0.trim0	supFam:putative MFKSL	tpm:3.80	len:1213	ML:2	logit:neuro
MFKSLAGFAVFAIFLEAIRCSFVSEKSVRHIDAQGQNFVRQSCQSVRHLRTYVRFWEH
>textile.TRINITY_DN11872_c0_g1_i1_frame_1_0.trim0	supFam:putative MSFSY	tpm:1.11	len:281	ML:2	logit:neuro
MSFSYTPSALAVLFLLTLCPIACSSPCLTPFFPSPFPFLKAPPSLDPFSPWCTLRT
>striatus.TRINITY_DN7821_c0_g1_i1_frame_3_1.trim0	supFam:putative MLLCC	tpm:10.44	len:1540	ML:2	neuro:bp
MLLCCWPQWYLPYLLCLSTSLPVWAHTELHGTTTVQLSVSKVRLLVARWLSLCCHLHGGFLVLMDRGFHL
>terebra.TRINITY_DN4476_c0_g1_i1_frame_-1_0.trim0	supFam:putative MMISV	tpm:4.11	len:445	ML:2	logit:neuro
MMISVLTVGFLLHLVSQNPILSSFSVLLPFPNCSITDVLPTTYKPCLHLAVRSSFSFHWNSFTIHNKRCMYNYNQSCKRNYMNECTCLYTIPVQMCIPCTI
>striatus.TRINITY_DN2568_c0_g1_i1_frame_-3_0.trim0	supFam:putative MTTAL	tpm:4.98	len:864	ML:2	logit:neuro
MTTALILQIFSRLVVTASSELYYHASGKAFRMLRATLRRMSHCPGSKWSAKGFRL
>striatus.TRINITY_DN6233_c0_g2_i1_frame_2_0.trim0	supFam:putative MMGVQ	tpm:4.23	len:400	ML:2	logit:neuro
MMGVQKLAVGVLALLVLIDTLQLASANPVGEVSNPNSVHRLVKRALLTRAVIKRSRKRNQPRRRQGRRRRIRTRKD
>striatus.TRINITY_DN10352_c0_g1_i2_frame_3_6.trim0	supFam:putative MLFII	tpm:2.78	len:3329	ML:2	neuro:bp
MLFIILFCQWLPNLWQSVNVHVIQHPLTILMKQIMLQSVTHQSPRVMPTVVEEKLLQWKYAACGWTQHYSVRES
>marmoreus.TRINITY_DN9800_c0_g1_i1_frame_-3_0.trim0	supFam:putative MDPLT	tpm:3.16	len:209	ML:2	neuro:bp
MDPLTIYCVLFCAFVMDSSARGISNGKTTRQSFCMDFVLVAIKCGKTPWFSAPF
>marmoreus.TRINITY_DN287_c0_g1_i1_frame_1_0.trim0	supFam:putative MISPI	tpm:5.26	len:1197	ML:2	neuro:bp
MISPIFCMILFWIFECQPVPIPAALPGVSTPPQIAITHTSLLLFFYFCCPYMLLFT
>magus.TRINITY_DN12229_c0_g1_i1_frame_-3_0.trim0	supFam:putative MVIFF	tpm:6.57	len:506	ML:2	logit:neuro
MVIFFFFTLYMLNKLTATLMMAVCSYSTSTVLYHNTHKLVSYLPFFCHQNVLSHNIPNLMKTTCPCSCDKHQFSTP
>virgo.TRINITY_DN15291_c0_g1_i1_frame_-3_0.trim0	supFam:putative MFPHC	tpm:2.70	len:246	ML:2	neuro:bp
MFPHCFRAVTCLLMVLPRFHVVHTRCGCLGRLKSSTLTEILIKKITLCYYHPMPKTW
>gloriamaris.TRINITY_DN7615_c0_g1_i1_frame_1_0.trim0	supFam:putative MNILS	tpm:3.49	len:520	ML:2	semiS:neuro
MNILSWYILSAFGVTAAREQLYKTAVESICLQKLTDGILHPLSLLCLSRSFRTLLPPLSLTLKPKYVLLCLPTLTRFNCGAKTSFRPSSDSVENIGVPPPHIPTSLIFVFMKGCVGQYHSNDNAMHARCFSCQRCLHLQKIQKVDERKKNSRTGWFCFVLT
>gloriamaris.TRINITY_DN5553_c0_g1_i1_frame_2_0.trim1	supFam:putative MILFH	tpm:1.67	len:310	ML:2	neuro:bp
MILFHGLFLAKLPLTLLHWNSYSVLETHTYIWQGSTLVNRTDMHKVSKVKLMCT
>textile.TRINITY_DN9099_c0_g2_i1_frame_-3_1.trim2	supFam:putative MLAWL	tpm:15.11	len:1673	ML:2	neuro:bp
MLAWLFVFGFGLFLPVCQQGYTEINILIFIKLGEEMESGPKTKPLNLDVDL
>striatus.TRINITY_DN10177_c0_g1_i2_frame_1_1.trim2	supFam:putative MHVHF	tpm:18.07	len:1621	ML:2	neuro:bp
MHVHFYMGLLLLCGISLVRVKLDEPCSDVICLKCALYNLLCWHRASLEMGMGLISTVHSCTVC
>magus.TRINITY_DN7408_c0_g1_i4_frame_-2_0.trim0	supFam:putative MLANT	tpm:12.99	len:483	ML:2	logit:neuro
MLANTVQVTEQLLFLLLFIWATHSVTCNPAVDVALTLSSTHAGKHRAGHRAAPLLIALYLGHTQCDV
>gloriamaris.TRINITY_DN2523_c0_g1_i1_frame_2_0.trim1	supFam:putative MVLQS	tpm:6.11	len:1632	ML:2	neuro:bp
MVLQSFVLFCFGRLIMFALRDKPRGINLQSVPLLCDPGQLSLFQRVAQSDNNM
>textile.TRINITY_DN7241_c0_g1_i1_frame_-3_0.trim1	supFam:putative MIIFS	tpm:2.92	len:920	ML:2	logit:neuro
MIIFSLLFLFSLNRNWNIIPTRERRCVLGRDSDVIVHNVNDKAPCVCSKDSL
>gloriamaris.TRINITY_DN1362_c0_g1_i1_frame_3_0.trim0	supFam:putative MEYLL	tpm:2.53	len:520	ML:2	logit:neuro
MEYLLCLCLSLLIYPLLVLWHLLPPPEISTAACLHCVCQLPLFCVYWPRPMSSPSSVSGQQRVTLGRACPDML
>striatus.TRINITY_DN9987_c0_g1_i1_frame_-2_4.trim0	supFam:putative MLFIS	tpm:4.26	len:3021	ML:2	logit:neuro
MLFISVTLFSFANMTSSKAVASIPGLRSPNTWTGKPDRWRPLTKAWDLSGSTGLLVRMSTSRKVYLLSAAVPVRSRTPMPRRILATCLPHFSLFTGHFCSPRPL
>magus.TRINITY_DN7074_c0_g1_i1_frame_1_0.trim0	supFam:putative MNSVT	tpm:3.00	len:1050	ML:2	logit:neuro
MNSVTPLPVLVLLTLKMKTAYATGAFASKWIGMCTQSCTYTVVCTSGREREWMRK
>gloriamaris.TRINITY_DN10506_c0_g1_i1_frame_1_0.trim0	supFam:putative MARQC	tpm:2.44	len:296	ML:2	semiS:bp
MARQCFDFILFRISYLSWLLVSSSDDIQSDVPWQLYFPHILPNFLFLVKSD
>magus.TRINITY_DN3270_c0_g1_i1_frame_-1_0.trim0	supFam:putative MFTHT	tpm:10.62	len:259	ML:2	neuro:bp
MFTHTVTVNINVNTALLLVSGLQISLCKDHTGRCDVTRLGVIAARPHPSSIRFLLCLYQY
>striatus.TRINITY_DN2441_c0_g1_i1_frame_3_0.trim0	supFam:putative MSLSV	tpm:3.20	len:605	ML:2	neuro:bp
MSLSVPLIYFIHFVVKNSTRALLVLSLQCLFLRFVETGRSVHVRGEAECTQTLHVNRKKIGTTTESKRELYL
>marmoreus.TRINITY_DN9420_c0_g1_i1_frame_3_0.trim0	supFam:putative MSCIF	tpm:2.79	len:522	ML:2	logit:neuro
MSCIFLLMIILFFSLSPEFCYYIKVCPSWRASSSLTRAVDRNDLYLKCLKSCISCGGRFRHFVLVFEVLHIHVHI
>virgo.TRINITY_DN7937_c0_g1_i1_frame_-2_0.trim1	supFam:putative MVFLP	tpm:5.91	len:1262	ML:2	neuro:bp
MVFLPLMSSFFNTILFISRLCFTMLAKGKSMCIICISVRTAPQHSELRDGKTSNVMRCSGTTTERMVWNLSLVSKVKKG
>striatus.TRINITY_DN21354_c0_g1_i1_frame_-2_1.trim0	supFam:putative MPRIS	tpm:2.80	len:645	ML:2	semiS:neuro
MPRISNEQVFLSSLCLFLIFFFILNETPTVTFCQVKSYTKVGEKTNIEPCGFCSYTSR
>virgo.TRINITY_DN309_c0_g1_i1_frame_1_2.trim0	supFam:putative MSLGA	tpm:5.42	len:2233	ML:2	logit:neuro
MSLGAWLWILLTCSEFEVVAQADITYSATGLPLYRPDALGLVSFPVHSCQFLHDLKSQLGSVAVLDYQLLAGELQPRSPEGSMCVLICKSLAILCQLYLLLKIVQVVFGHTKGDQPVNLTKNSLGCVLGL
>textile.TRINITY_DN10158_c0_g1_i1_frame_1_0.trim0	supFam:putative MAYCI	tpm:1.93	len:378	ML:2	neuro:bp
MAYCICSICFYCQFSCLSLLLQFCISHCVNCCIPWVDACVSVLCWPSFVKLYFFS
>terebra.TRINITY_DN3536_c1_g8_i1_frame_-2_0.trim0	supFam:putative MLIRK	tpm:5092.01	len:789	ML:2	logit:neuro
MLIRKAVVAIWPITALCRALDLRDSLVIFILLKVYWRRKKVQDNQHNSCFRHGDSFTLVFVVTGLHVSCCCESDG
>textile.TRINITY_DN6603_c0_g1_i1_frame_1_0.trim0	supFam:putative MFLFL	tpm:3.06	len:554	ML:2	neuro:bp
MFLFLCDVLCMCERGGGGQHSQRQTDVFHSLKVAASYPSVVALYCRTCILCT
>gloriamaris.TRINITY_DN5720_c0_g1_i1_frame_-2_2.trim0	supFam:putative MAGRR	tpm:2.96	len:1442	ML:2	logit:neuro
MAGRRLLQLLCISFAAFVASSTFKEKTVSLSLLFTSLHCFSNSKSGCVCRTCTTHLK
>virgo.TRINITY_DN2589_c1_g1_i1_frame_-3_0.trim0	supFam:putative MMALL	tpm:7.33	len:408	ML:2	neuro:bp
MMALLLLVCQMEFIAQSSPFCIHEVKRHVTRHVYSVATCIILLTMEINENDISWRG
>magus.TRINITY_DN5812_c0_g1_i1_frame_1_0.trim0	supFam:putative MGINL	tpm:12.74	len:1654	ML:2	neuro:bp
MGINLGSWRLIILLSIWGLLKKQLSYQFLHQLEKDLNSALKVESNFSLLALQNVCTL
>terebra.TRINITY_DN2195_c0_g2_i1_frame_2_0.trim0	supFam:putative MASPV	tpm:5.11	len:916	ML:2	neuro:bp
MASPVSSCCIVLTCILIGAPMIEISIQRQWTGSSVILPYLALSATDEVNVDNMCILPIMCDPVCDPKPRTY
>gloriamaris.TRINITY_DN11881_c0_g1_i1_frame_3_0.trim0	supFam:putative MQLKT	tpm:2.29	len:322	ML:2	logit:neuro
MQLKTLFVIVVDLCSIYNQPVETTGKFYVFVCVCVRACEHVCVCGYMCVRVCV
>gloriamaris.TRINITY_DN8472_c0_g1_i1_frame_3_0.trim0	supFam:putative MCGMM	tpm:2.69	len:687	ML:2	neuro:bp
MCGMMALLLLVCQMEFVTQSSPLCIIEVNRHVTWHVYSVATCIILLTMDINKNGVSWQGYPLY
>coronatus.TRINITY_DN771_c0_g1_i2_frame_3_1.trim0	supFam:putative MLLFT	tpm:25.88	len:2872	ML:2	neuro:bp
MLLFTFLCHLVCAVSLSLSFSFLHTHIHTCRYIPTHTQKCIHTPQISEYTSTAK
>magus.TRINITY_DN3889_c0_g1_i1_frame_3_0.trim0	supFam:putative MQMAF	tpm:12.16	len:2095	ML:2	logit:neuro
MQMAFHVVWSMQMAFHVVWSMQMAFDVVGPVNLRNARQGETVRHAERGCVIQSRMDHGDSVGRGVRDVIVQNGQ
>magus.TRINITY_DN21481_c0_g1_i1_frame_3_0.trim0	supFam:putative MCVCV	tpm:11.17	len:335	ML:2	logit:neuro
MCVCVCVCVWYECVCVWCVQSEEKRSKGALESTYMCVLSSLSVCAGNKCWCSCV
>magus.TRINITY_DN8896_c0_g1_i1_frame_2_2.trim0	supFam:putative MCESA	tpm:8.12	len:3110	ML:2	logit:neuro
MCESALSCKLFVLFMCASARMYALCTVHVCKCTGLYVLCTVHVCECVHLTVRPLYCSCV
>magus.TRINITY_DN10323_c0_g1_i1_frame_2_0.trim0	supFam:putative MYVCM	tpm:8.23	len:273	ML:2	logit:neuro
MYVCMYLLICLFIYSLFFQVGDLDGRTSSECFHRILPVSNRKNKCDLHKIMDIVRIFTIN
>textile.TRINITY_DN12813_c0_g1_i1_frame_3_0.trim0	supFam:putative MLLSA	tpm:1.23	len:375	ML:2	logit:neuro
MLLSAALFFFLLCFVQSGVRVLLPFPVIYPHPPSLPRPICNLDIFTGITDKEGVVYRA
>gloriamaris.TRINITY_DN12254_c0_g1_i1_frame_1_0.trim1	supFam:putative MNGIL	tpm:1.49	len:458	ML:2	neuro:bp
MNGILVSFFFCLCLFSTFEPFPPLCDHRIVGYIVTHKVIAMCICLTAVSAKAFGKIKMHAHRRHVLLLEECVLSVSELLCVSFSQNQTTVLMIP
>gloriamaris.TRINITY_DN1763_c0_g2_i1_frame_1_1.trim0	supFam:putative MTCDT	tpm:21.01	len:812	ML:2	neuro:bp
MTCDTFFPPPFICLFFFLFNNCVIGSNGNVMLSFGNNCCSFNAKGSALVQNLRLL
>striatus.TRINITY_DN23913_c0_g1_i1_frame_1_0.trim0	supFam:putative MFPLL	tpm:2.08	len:419	ML:2	logit:neuro
MFPLLCPLLLLCFVLYNPAAVSSVRIYCTFSVTSYFPTTAVVFNLPVCLFCFSCYLRTQNIK
>textile.TRINITY_DN9045_c0_g1_i1_frame_-2_2.trim0	supFam:putative MRISS	tpm:3.63	len:2312	ML:2	semiS:neuro
MRISSWLCGWITNLVSAAYVNYGTAVTQANTGNTGQGFYLSNQALTSKNGNKRRIPVGHSAVTKVSCVKNHM
>magus.TRINITY_DN21333_c0_g1_i1_frame_2_0.trim0	supFam:putative MPLIK	tpm:5.47	len:314	ML:2	semiS:bp
MPLIKAYLLFMLFIERVPESMWYCLEPKTFVFENQKGLVQWNFASDNFHSCRR
>striatus.TRINITY_DN337_c0_g1_i1_frame_-2_1.trim0	supFam:putative MVIFL	tpm:1.45	len:1629	ML:2	neuro:bp
MVIFLLLLHFLFTVLGHFFPKISLQIHIISVKPVKTSLMSVKYIPSSPVPSFF
>gloriamaris.TRINITY_DN2095_c1_g3_i1_frame_3_3.trim0	supFam:putative MIECC	tpm:532.73	len:2894	ML:2	semiS:neuro
MIECCGYVLFLLCVLYCNLYQGEVCDDDDNDDDDDDDDVSIKFYQPVSNLVLNHFKSFFNFLVEQKKRKKVII
>magus.TRINITY_DN1176_c0_g1_i1_frame_-1_0.trim2	supFam:putative MTECV	tpm:3.54	len:548	ML:2	semiS:bp
MTECVYMCVCLHASLGVCACCILLQFHPGEIYQQNKSPVVLFYHHHLQHVIKICLDIHKQHSAGQDTLDMMPD
>textile.TRINITY_DN1945_c0_g1_i1_frame_1_0.trim0	supFam:putative MNVLL	tpm:1.69	len:664	ML:2	neuro:bp
MNVLLSPCMSFFPLQVLEAAHFTTMCHSPEGKFGSSCELSQTWARRTRKTF
>marmoreus.TRINITY_DN2362_c0_g1_i1_frame_3_0.trim1	supFam:putative MSSAC	tpm:6.87	len:1171	ML:2	neuro:bp
MSSACVLLPFFVVFNAFSTFHCKIFTLPAPPPSLPYSDSIFKFRWTSFLCVCV
>virgo.TRINITY_DN13779_c0_g1_i1_frame_-2_0.trim0	supFam:putative MCEGM	tpm:4.62	len:960	ML:2	logit:neuro
MCEGMYIHMKMACAFGLFLCCFFFHAACVYPCENRASLQIVMLHMNVRYMCIVLHALTEKDALKMCCSGSSFRHSVCVRAYVSM
>terebra.TRINITY_DN5929_c0_g1_i1_frame_2_0.trim0	supFam:putative MSVCM	tpm:12.26	len:280	ML:2	logit:neuro
MSVCMSVCLSVSACVNGCVCARARVCLCLSLCSGSVCLFVCIGMCVCVSAFVFVCLSVCLCASLYARVCII
>magus.TRINITY_DN8896_c0_g1_i2_frame_2_3.trim0	supFam:putative MCESA	tpm:7.79	len:3101	ML:2	logit:neuro
MCESALSCKLFVLFMCASARMYALCTVHVCKCTGLYVLCTVHVHVCECMHSTVCPLYCSCV
>striatus.TRINITY_DN8956_c0_g1_i1_frame_-1_2.trim0	supFam:putative MFFLA	tpm:5.76	len:3392	ML:2	neuro:bp
MFFLAYFFLSLSYLLPVLQTHTQCGETVGVNRSAGTMVNRSASKINHWTYH
>magus.TRINITY_DN8809_c1_g1_i1_frame_2_0.trim0	supFam:putative MTLSL	tpm:16.10	len:1999	ML:2	semiS:bp
MTLSLPCLFSIVRWLLFIDQFNVIDESCRLTNSQRLTEVSQANNRAWKTFVLFEIFDVILAR
>textile.TRINITY_DN5865_c0_g1_i1_frame_3_0.trim4	supFam:putative MVSAF	tpm:2.11	len:654	ML:2	semiS:neuro
MVSAFALLITNYVSWGSSSFGSQGRDYHHLPKSFILGSGMCQKVSSQQRKTNINMTKKKVEK
>terebra.TRINITY_DN526_c0_g1_i1_frame_1_0.trim0	supFam:putative MHSIM	tpm:9.34	len:570	ML:2	semiS:neuro
MHSIMLTMLSWSCLLFFLFSVDRTEVHSCEVTGICDLAGSSLFGAMLCLCKWPESTDVSWAKHFISSAFAAMAPMIIHDIDTLST
>terebra.TRINITY_DN2517_c0_g1_i1_frame_-1_0.trim0	supFam:putative MISSV	tpm:3.81	len:922	ML:2	logit:neuro
MISSVHWLKLPLTLVSTVHSFKFLGWISSPYNSGSYFLSCGRMAYVGFFMKPQPEFRKEEKCVFYPNALIGWDLQILTCSALIAFRKQNIMDCSCFLLFTGFYGIQCCVLGQSTTLYVVFMS
>gloriamaris.TRINITY_DN593_c0_g1_i1_frame_-2_0.trim0	supFam:putative MLNLL	tpm:3.13	len:1338	ML:2	logit:neuro
MLNLLLGFSFLVSSLPLPPQTNRSRLLPLHPRPGKSIDLFLIPCVKKFISEHI
>striatus.TRINITY_DN7289_c0_g1_i1_frame_2_0.trim1	supFam:putative MQRWN	tpm:2.39	len:661	ML:2	logit:neuro
MQRWNFVSVLTVNHLIFVDLAGYAWCICNDKRIYQACIEGRARKKFEILLLRFQI
>marmoreus.TRINITY_DN2327_c0_g1_i4_frame_-3_0.trim0	supFam:putative MARVL	tpm:4.24	len:589	ML:2	neuro:bp
MARVLTMCVVFVQPLLNCLAISESENASLKSWDAWSAALRAMLCSTKNPTTNASARITLFLISSSFEVPTV
>magus.TRINITY_DN8200_c0_g1_i1_frame_1_0.trim0	supFam:putative MECCP	tpm:40.04	len:223	ML:2	neuro:bp
MECCPLSPSWSVVPFLLHGVLSLSLSCECNPPSPSWSVVPFLFHGVLSLSLSCECKSLPPS
>striatus.TRINITY_DN8186_c1_g1_i1_frame_3_2.trim0	supFam:putative MYNLL	tpm:8.78	len:1834	ML:2	neuro:bp
MYNLLSIFCLITSAFVTSSVTVLKKRIIGVKICIQVFITLRATTKQSGHNIDTTSQWSGKHERTI
>striatus.TRINITY_DN17725_c0_g1_i1_frame_3_0.trim0	supFam:putative MMVCL	tpm:1.53	len:554	ML:2	semiS:neuro
MMVCLLVFRCMLLHFPAVILWRRLVAAQNHSTCTKPLEALPSEVLSMLIVAKWQSLKEGFSSVMVHSSIPRSTFKTAPNKQLKARRNILILIFKSKLDLQRFRETIRRRRTRNGWEK
>gloriamaris.TRINITY_DN3486_c0_g2_i4_frame_-3_0.trim0	supFam:putative MARVL	tpm:1.90	len:2069	ML:2	neuro:bp
MARVLTMCLVFVRPLLNCLAISESENASLKSWDAWSAALRVMLCSMKNLATNASARITLFLISSSFEVSTV
>gloriamaris.TRINITY_DN7155_c0_g1_i1_frame_-2_1.trim0	supFam:putative MLLNI	tpm:2.54	len:739	ML:2	neuro:bp
MLLNITYYFACLMKVYLFTCAIVQCTDCKVSGAKLGFEWKSGLDRNSCDQKKPNFWTDGNLALHHME
>marmoreus.TRINITY_DN2542_c2_g1_i2_frame_3_1.trim0	supFam:putative MYSWS	tpm:14.61	len:1819	ML:2	logit:neuro
MYSWSLVFFLVFFFSYCCRRDAAYSFVSGVLKDFREARDFVCQPGTPSTPATVAAC
>gloriamaris.TRINITY_DN10121_c0_g1_i1_frame_3_2.trim0	supFam:putative MFRMG	tpm:3.98	len:1821	ML:2	neuro:bp
MFRMGFCLVSGFALFTFLSLCDYHHCHHHYLFCFFLVSNLSSRFLEVMRNGGNFSCQKYKFLLLD
>striatus.TRINITY_DN2500_c0_g2_i1_frame_-2_0.trim1	supFam:putative MKKAA	tpm:1.92	len:440	ML:2	logit:neuro
MKKAAVLMLLGMNVTLLPFPIVRPQKHVTASRCWRPPSLSLSSDRPKHLREKHSEKDIAFCKLCHVTAVFMGVMEQTFTSC
>terebra.TRINITY_DN4209_c0_g1_i1_frame_1_0.trim0	supFam:putative MIIFA	tpm:3.66	len:252	ML:2	neuro:bp
MIIFATINTLYRLSLLCVDVLPSSLQVPHSQIAADFSDQQKHLVCGMELNSIDMCK
>virgo.TRINITY_DN3023_c0_g1_i1_frame_1_0.trim0	supFam:putative MSKHT	tpm:38.73	len:694	ML:2	logit:neuro
MSKHTMFLLLLLLLFQRNLHFKKSVLPFLLKRKNKVTLSRQWNKKPAGGLTYRFNLSTPHGYPLVQKMHCRYNSFVGRWRRMLK
>magus.TRINITY_DN761_c0_g1_i1_frame_2_1.trim0	supFam:putative MALTG	tpm:19.70	len:428	ML:2	logit:neuro
MALTGGLLLYLLKDCLGNNQVFSSAGWSCRDCSCWSQMILNLWRMSRMCVV
>marmoreus.TRINITY_DN12368_c0_g1_i1_frame_-1_0.trim0	supFam:putative MNYLF	tpm:4.64	len:428	ML:2	logit:neuro
MNYLFLLFSFVMCFHNLLRLMIATVSYRCYKPNDFLFLIILDEACLLTHNCTLFDS
>terebra.TRINITY_DN2061_c0_g1_i1_frame_1_0.trim0	supFam:putative MWINC	tpm:14.17	len:1851	ML:2	neuro:bp
MWINCAWSIVRTLLQFPHLSVFEVVCHVSINTHINSLPLHKMFCSMKVSGEFVESWEE
>textile.TRINITY_DN8852_c0_g1_i2_frame_3_0.trim0	supFam:putative MLLLL	tpm:4.60	len:1482	ML:2	logit:neuro
MLLLLLLLFFVVVVFQSVCMKVTVIWAIGGLEGENVRLPSVRQVCQCITVLMLLTCARAW
>virgo.TRINITY_DN2985_c0_g1_i2_frame_-1_1.trim0	supFam:putative MICRS	tpm:16.02	len:615	ML:2	neuro:bp
MICRSLLIIRGNFQLWLCIGVCQQRLWMLEYGCDTVCLSIKILDVGVPALLRSCLLSQYCCTSFSSV
>magus.TRINITY_DN21342_c0_g1_i1_frame_3_0.trim1	supFam:putative MKFLV	tpm:8.53	len:328	ML:2	logit:neuro
MKFLVYFLAVLFLLKSSPYHLVLSLSLTLSLSPSHIQPLRVCLHGLFQRHGPPYKFCCV
>magus.TRINITY_DN5122_c0_g1_i1_frame_2_0.trim0	supFam:putative MKMFW	tpm:10.44	len:378	ML:2	logit:neuro
MKMFWCMPTFQIFLLPFLRVWDSGSTDSCPYVHLSVYLNFQCVLNLCVFGRGRIYNKFEQKPEEICCFEK
>virgo.TRINITY_DN85_c0_g1_i1_frame_3_0.trim0	supFam:putative MIHYV	tpm:3.36	len:434	ML:2	logit:neuro
MIHYVMCFLFLFLCLNLFVFSLLTSQVTHALYVGVCVLRACVCLCVFSITPLCYILLP
>virgo.TRINITY_DN1446_c0_g2_i1_frame_1_0.trim0	supFam:putative MLCLP	tpm:5.58	len:805	ML:2	neuro:bp
MLCLPLGLQFLLSVPVRLTLVCSFHWSPCRPWSLCQTAPSCSLLLPRLHYPNHPD
>magus.TRINITY_DN12486_c0_g1_i1_frame_1_0.trim0	supFam:putative MGSCL	tpm:8.02	len:423	ML:2	semiS:bp
MGSCLWRWFIAVLNFPQHYLTHCSCCCCTCQDGAISVPAEAHQASQVGFFSLTFNRRKVAQRFQSLSFLTL
>terebra.TRINITY_DN1125_c0_g1_i1_frame_-2_0.trim0	supFam:putative MSTRT	tpm:6.32	len:348	ML:2	neuro:bp
MSTRTRFCWRTALVVSLTMSKQATEEETNVELCTLSGVLHGETMHLQRPQNGQPERYTAAEILWVCKLGPVL
>textile.TRINITY_DN8850_c0_g2_i1_frame_-3_4.trim1	supFam:putative MGHLP	tpm:6.61	len:1668	ML:2	semiS:neuro
MGHLPKHFWCSLLSVFIIVLTKIKQQQQLSFSLKRGVRFGKAVYHINKLSCNLHELCMHRNNIL
>striatus.TRINITY_DN9113_c0_g1_i1_frame_3_1.trim0	supFam:putative MLLFV	tpm:11.94	len:1126	ML:2	neuro:bp
MLLFVFLHVTVCVCVNDGLNERWYGYDVVWDFQFHFVLFCFGLFSSYVYRCIHCPIRESCYENEQMCAVLTHVITDCPVGVL
>magus.TRINITY_DN5843_c0_g1_i1_frame_3_0.trim0	supFam:putative MAVLM	tpm:8.84	len:1261	ML:2	semiS:neuro
MAVLMLMLVWTPVAGCHRWSLALVVPHVLSRHEHWGHHRILTGPVHSGHYPAPNINQGVDLAAIGRPGPDPERALWYQDNGTERAVSSS
>textile.TRINITY_DN328_c0_g1_i1_frame_-2_0.trim0	supFam:putative MVFNT	tpm:2.73	len:487	ML:2	neuro:bp
MVFNTSAHFLLIFLPFCFLRVEGACPLSFSHTHTHIHTEINYYVNMFCANEGVGWVKTTNIVEDISIL
>magus.TRINITY_DN23060_c0_g1_i1_frame_1_1.trim0	supFam:putative MRGLW	tpm:6.25	len:665	ML:2	neuro:bp
MRGLWTLFALATDSLVYCISSDGFIDPYWYNFISGNSVNSLAGSLRKRKKRRRKLMPTLYHFCSL
>magus.TRINITY_DN9032_c0_g2_i14_frame_2_0.trim0	supFam:putative MIRLL	tpm:8.96	len:1460	ML:2	neuro:bp
MIRLLFLLHCFQNVELTCTCGSCVFGYGFGPSTWSGFKCGTKTKPKCSLLIRRHMTSLEAMLKTNVFDFAMMAGCKTHEKVPRIS
>virgo.TRINITY_DN12698_c0_g1_i1_frame_2_0.trim0	supFam:putative MTIPV	tpm:4.61	len:893	ML:2	neuro:bp
MTIPVPSLFSVICCIICVVIYEPALQVLGSHNQNIQPQYCVSSFSCDKRTKKPQMF
>textile.TRINITY_DN15218_c0_g1_i1_frame_2_0.trim1	supFam:putative MSRTL	tpm:3.95	len:339	ML:2	neuro:bp
MSRTLHKVLRLSCSLFPVMLQALVCSVFESECRWFVCVAVCALLSNHVLRHFFLCYA
>gloriamaris.TRINITY_DN3321_c0_g2_i1_frame_-1_1.trim4	supFam:putative MLACL	tpm:3.33	len:924	ML:2	neuro:bp
MLACLFVFVFGLFLPVCQQGYAEINILIFIKLGEEMESGPKAKPLNLDVDL
>magus.TRINITY_DN2972_c0_g1_i1_frame_-2_0.trim0	supFam:putative MTWTI	tpm:4.24	len:241	ML:2	neuro:bp
MTWTIILYCFSQFHSFLLCLPVCDIPKCNYFPFYFQQTDLTVAARSLEKCT
>magus.TRINITY_DN8115_c0_g1_i1_frame_2_0.trim0	supFam:putative MMNTE	tpm:20.00	len:814	ML:2	neuro:bp
MMNTENIFLLSIFLDLKLSIRLDSENCGMIVDRHLAISGLFVVQLWTCELNQCEAHTISVM
>magus.TRINITY_DN385_c0_g1_i1_frame_2_0.trim0	supFam:putative MQNCG	tpm:9.04	len:762	ML:2	neuro:bp
MQNCGHLVWFFFLLFLSLKFVQSFMFYHPHPFFSPSPSWLNVGVERQENNAYSSYPVSFHLLNSTKSTSTVDVFGMTVS
>striatus.TRINITY_DN12193_c0_g1_i1_frame_-3_0.trim0	supFam:putative MSSIC	tpm:1.79	len:522	ML:2	semiS:bp
MSSICLLAEALSCWPSCWAWSVTLWNRSACMAFSTAISLPRRSFRSRYSSLVSLR
>virgo.TRINITY_DN13486_c0_g1_i1_frame_1_0.trim0	supFam:putative MFCVS	tpm:8.56	len:992	ML:2	neuro:bp
MFCVSVSSLNLLMSTLAFPCLNSCSVILLETNVIQTITSMSLCVVQPMSPVFVD
>virgo.TRINITY_DN4609_c0_g1_i3_frame_2_19.trim0	supFam:putative MFFSS	tpm:29.96	len:16024	ML:2	neuro:bp
MFFSSSLSFDSLLLVIVSSSLIFDSLALSSSSSSAIRLSLSWNTLSWWDIVLSLSSTLPSREAIVSFRPFSFWANISSRMKTRWLCSLSLDCKPSSRLCLVS
>marmoreus.TRINITY_DN1557_c0_g2_i1_frame_-3_0.trim1	supFam:putative MCLQP	tpm:5.42	len:2521	ML:2	neuro:bp
MCLQPLTTLLCALLPFYAFPVCAITSSISFHVQGWITVLLPLIKSGKPLTVLCTAHFHFPISFLLPEVERKMNAKTRCIKEKQKK
>striatus.TRINITY_DN9468_c0_g1_i1_frame_2_1.trim0	supFam:putative MMRIL	tpm:2.98	len:1329	ML:2	neuro:bp
MMRILCFWIVCWILQTVSTNIRQLTLTLITKTIFTILGHFKQTMTYFGGHSL
>marmoreus.TRINITY_DN9284_c0_g1_i1_frame_2_0.trim0	supFam:putative MAYCV	tpm:2.98	len:441	ML:2	semiS:bp
MAYCVCSICFYCQFSCLSLLLQFCISCCVNCCIPWVDACLSVLCWPSFVKLYFFS
>ebraeus.TRINITY_DN806_c0_g1_i2_frame_2_1.trim3	supFam:putative MTSHQ	tpm:32.24	len:2953	ML:2	semiS:neuro
MTSHQMGSRLLSLLCVFVRACVFEALICHCILHKCIYNAHIFRHEQREMIELVHTCMEYTFKFIKYFFMDLLLLDEYILQFIESFKTPDNTEIPVVLCFCCQLF
>striatus.TRINITY_DN10509_c1_g1_i3_frame_-3_0.trim0	supFam:putative MKSSR	tpm:3.98	len:1532	ML:2	neuro:bp
MKSSRLVELLYLLLRTQADTPVDTPCIDRRVLIPSAEQREWNFVCMTVFYHAIKASILHLRGRTLLYQELELTLLVTACEYRGSEVLHVSFITPQNDGEKGQWCWDMLNFTTDGHERVKSSEVTRWNTDETLRKWKHRSQANQYQCLRADRTVTREQCKCTKSHNPYSDIVQTSIRICDVLIGWWALAND
>terebra.TRINITY_DN3429_c0_g3_i2_frame_-1_3.trim0	supFam:putative MFASA	tpm:9.69	len:1556	ML:2	logit:neuro
MFASAIRALPVFLVFSSLVYYERVVTEAKKECDLFSICIGLIGIVTCWNSLDCMQELIGVNRYSVFAFCFLA
>striatus.TRINITY_DN9302_c0_g4_i4_frame_-1_0.trim0	supFam:putative MSHFL	tpm:4.96	len:625	ML:2	logit:neuro
MSHFLRRHLLACLFLSRHLLACLFLSRHLLACLFLSRHLLACLQLDSDRTPATLACANIRTRLSWQYCPLC
>marmoreus.TRINITY_DN4906_c0_g1_i1_frame_-1_0.trim0	supFam:putative MNSSV	tpm:4.23	len:1011	ML:2	neuro:bp
MNSSVFVFFSSIFQVICTPYNGLVTRKTKQRLSKCWSISDMVQRHKSEYRCLDINTRRKDQSHSGSHLHTAS
>terebra.TRINITY_DN4102_c0_g1_i1_frame_-2_0.trim0	supFam:putative MELLP	tpm:4.32	len:495	ML:2	logit:neuro
MELLPSGHIIFALASLCLPAFAVCISCYILLNMQQRRLHQAYMYVVPRQGILVCVCKCARACMSKIKCTCQA
>marmoreus_MP.TRINITY_DN494_c0_g2_i1_frame_3_1.trim1	supFam:putative MYLYL	tpm:10.30	len:1457	ML:2	logit:neuro
MYLYLSVLLSICMCGVYVCVSGCVRERESVLCKRESACIYLSLYLSNYLHVWCVCVCISACVCVRERAIKR
>textile.TRINITY_DN9111_c0_g4_i1_frame_-3_0.trim0	supFam:putative MARVL	tpm:2.48	len:354	ML:2	neuro:bp
MARVLTMCFVFVQPLLNCLAISESENASLKSWDAWSAALRVILCSTKNPTTNASARITRFLISSSFEVSTI
>marmoreus.TRINITY_DN9934_c0_g1_i1_frame_3_0.trim0	supFam:putative MCQGF	tpm:5.58	len:795	ML:2	neuro:bp
MCQGFSVFSLLAAHMVELVLRTDSEVGQLSSGHTPFRTENFFFNDIFQDLLMYRTESSEILCLE
>terebra.TRINITY_DN3845_c0_g1_i1_frame_-2_1.trim1	supFam:putative MFTIN	tpm:8.28	len:3014	ML:2	neuro:bp
MFTINSILFTCILCSLAVEDSRRKSMQGQTTSVSGQVCRTLVVSFSFPTRANLD
>textile.TRINITY_DN6125_c0_g1_i1_frame_-2_0.trim1	supFam:putative MWTLE	tpm:2.76	len:454	ML:2	semiS:neuro
MWTLEDLVMFLMTSSLLSLYTMLPLLSPECSLCNGDRSGHTHCSDATSQSPSTECQLSQTTASGQDVKNSLLILLTHPESLTDFLLQKEANLVIGFLFHTYELL
>magus.TRINITY_DN17910_c0_g1_i1_frame_3_0.trim5	supFam:putative MFLAI	tpm:14.10	len:852	ML:2	neuro:bp
MFLAISVILFETFMCKMLVLNCFVNKHCSPSTVLTGGRSTTSVACTALLGHCSKLLIPYPFCSRVYITLGLV
>magus.TRINITY_DN6768_c0_g1_i1_frame_1_1.trim1	supFam:putative MVFGV	tpm:11.92	len:972	ML:2	neuro:bp
MVFGVCARAAWLSIVAWLLILLSFSGKAFRSFQNCIGNKIKDNPVGYAYSDHVAPWYGEVELEGLPIPRSTCSETVFFPIFFCF
>marmoreus.TRINITY_DN1851_c0_g1_i1_frame_-2_0.trim0	supFam:putative MYIML	tpm:3.39	len:558	ML:2	logit:neuro
MYIMLPTLSFVVHTVLLLFKSISSSSLHKCTETIVCLLEISWRPSILHGFFCCLLCAHGGMIFV
>striatus.TRINITY_DN4514_c0_g1_i1_frame_-1_1.trim0	supFam:putative MVNVQ	tpm:4.27	len:1372	ML:2	neuro:bp
MVNVQAILFSRLLASLPCTTDQYMDRITWTCKPILYYGTILDAALKSSCCYPSLQELRLCNQVFGFKLYQVVYLGFVVCYR
>terebra.TRINITY_DN8521_c0_g1_i1_frame_1_0.trim0	supFam:putative MCVHA	tpm:3.74	len:276	ML:2	semiS:neuro
MCVHAQCSVYIALLCMYLQLALHRLRVDAFCFLCTCGNWHFFLLQQFKTCQHFG
>virgo.TRINITY_DN1578_c0_g1_i1_frame_-3_0.trim0	supFam:putative MKVIM	tpm:8.18	len:2286	ML:2	neuro:bp
MKVIMTWCQCMVVILLLSQQHMMLNSMPNVGANINSASSQSCLLQDANLRSPAHDFLMSHVDKCSDDMETGNTMAKYSISILYWLKVRQCGIVPFPD
>magus.TRINITY_DN11814_c0_g1_i1_frame_1_0.trim0	supFam:putative MMEYV	tpm:7.91	len:965	ML:2	neuro:bp
MMEYVADILSPCILIFVLVICFHSQALCVCVCMCVCVCVHQQLVTPLLSQLQRKCCCDFVLSSCAVHW
>marmoreus.TRINITY_DN10582_c0_g1_i1_frame_-2_0.trim0	supFam:putative MSVLF	tpm:2.87	len:265	ML:2	neuro:bp
MSVLFWKSSNMLWYFFWALSSVSSSPVISSSSAFRAFCSIMPSLDRSWCFFLPSCTTLVISVMKNWFSVFRSSRSLDTESF
>virgo.TRINITY_DN4505_c1_g1_i1_frame_-2_1.trim0	supFam:putative MHMCH	tpm:8.19	len:3444	ML:2	logit:neuro
MHMCHSLKICCFQTVIILLYTAVDVGSCAEILSCICPVFCKDKIPSPVKIIVFCILSQLCNVVILLGSCICYNLHCEIHIVLMICVI
>virgo.TRINITY_DN19153_c0_g1_i1_frame_-2_0.trim1	supFam:putative MRLVF	tpm:21.27	len:705	ML:2	semiS:neuro
MRLVFLLLFLSRTLCTPALNGTRKSSQSSSNSAFWTCACSAAQGQALSPILFHTRLFFLKCTFVLFLLVETPLGT
>striatus.TRINITY_DN9079_c0_g1_i2_frame_-2_0.trim0	supFam:putative MCLCV	tpm:3.14	len:328	ML:2	logit:neuro
MCLCVQVSVSISPCVCVCSGVCMCAHHHVSVCVQVSVCEHITMCLCVFRCLYVSTSPCVCVCSGVCM
>magus.TRINITY_DN14517_c0_g1_i1_frame_3_0.trim1	supFam:putative MVAVF	tpm:12.95	len:269	ML:2	logit:neuro
MVAVFLWLKVVVSFVVIVQAVPSFPQELLHFCKSEQHLMGFVGEIALAVFC
>striatus.TRINITY_DN9013_c0_g1_i1_frame_1_0.trim0	supFam:putative MFGFR	tpm:43.73	len:979	ML:2	neuro:bp
MFGFRLKSIRLYATLCFVLVILCASGGKEGDPKDVATDDVKDTDPKDVAKEGATDKKSKVLRNPDLSNKDQLTQLLESLSPEDIAKLENMTEKEAEEKTVFLSPEEGCDFLAMGSLFDDPDYHKNLLHDYVAMEDFGYWEMRCEEFAYKYTDDPNVKDTAVQKPSYCT
>textile.TRINITY_DN8315_c0_g2_i1_frame_-2_1.trim0	supFam:putative MRMTM	tpm:2.36	len:794	ML:2	logit:neuro
MRMTMMKVMLWSFILVSCYTFFHNISRCQPGPRDTDTCFVGREVRATLKVTFAFGE
>virgo.TRINITY_DN3771_c0_g2_i1_frame_2_0.trim0	supFam:putative MIAFG	tpm:7.12	len:378	ML:2	logit:neuro
MIAFGLLCISSGSVKCNLVGEGGGGGWEKGCHHFAFSFLFRSCCHVSRDGG
>virgo.TRINITY_DN7592_c0_g1_i1_frame_1_0.trim0	supFam:putative MICSF	tpm:6.46	len:691	ML:2	neuro:bp
MICSFFGWCTFSALLLMDLDLKASMSSRFGIVCLHTANETSLRPKEETAETINS
>gloriamaris.TRINITY_DN3464_c0_g1_i1_frame_-2_3.trim0	supFam:putative MLLSS	tpm:3.28	len:2875	ML:2	neuro:bp
MLLSSLYWLFISGLADSQCTFTIPQCCSSRLPSPSSSHISALPPVPLHSYSVTSISNTLFSHLLTRLPHKLHLYFPSYLFTLFSPNYTYEPEACCMFICPNTLMLRPRVFSQSNFPFYSLITSSLNN
>striatus.TRINITY_DN7892_c0_g1_i2_frame_-2_0.trim4	supFam:putative MLVIV	tpm:10.61	len:608	ML:2	logit:neuro
MLVIVVKMTWMMMMDLCHLFVPYTESQPKLVCVCVCVCVCVCARARARARSAYTFIIQKCWPW
>striatus.TRINITY_DN4283_c0_g1_i1_frame_2_2.trim0	supFam:putative MTLQY	tpm:3.43	len:1832	ML:2	neuro:bp
MTLQYTQLRILLVQLLSFSSWHCRPRTGVWGRNLWTCWSEIGGNVKGGILMLVLGKGATRKGP
>ebraeus.TRINITY_DN765_c0_g1_i1_frame_1_0.trim0	supFam:putative MKLAL	tpm:43.11	len:1180	ML:2	neuro:bp
MKLALIHIFCSLSSLPPTHIQTSLNEGLKFTQQCRLQCEKSDVSRKKKQQKLAMYLSL
>marmoreus.TRINITY_DN2680_c0_g1_i1_frame_3_0.trim0	supFam:putative MSCLY	tpm:672.42	len:860	ML:2	neuro:bp
MSCLYLVLLAIFLITFQPDGSDGQDGAADNLPGFLNGFHAAMHSHRAQRIIDDEENESSKRYNIE
>virgo.TRINITY_DN16909_c0_g1_i1_frame_2_0.trim1	supFam:putative MIIIS	tpm:8.34	len:373	ML:2	logit:neuro
MIIISNLLSLSLLFFTSLVSLSTSNPFHSVFCTHFEENGSFSSFVVVALNVLCLV
>gloriamaris.TRINITY_DN11049_c0_g1_i1_frame_-1_0.trim0	supFam:putative MNECL	tpm:1.90	len:260	ML:2	neuro:bp
MNECLLIPFVFLLPPCSLAGILRHASLSNSSTMVPVFCLQDDDVEISHLCMYKSQQYMVFYSLTKDK
>marmoreus.TRINITY_DN1087_c0_g1_i1_frame_-2_2.trim0	supFam:putative MRVTY	tpm:8.69	len:1763	ML:2	neuro:bp
MRVTYNPCLFLAILSKIFCSQLLYHWCKGSSFEHKCRSILFFFRVTGLSKPRDLTLA
>virgo.TRINITY_DN16842_c0_g1_i1_frame_-3_0.trim2	supFam:putative MWGPM	tpm:3.14	len:397	ML:2	logit:neuro
MWGPMSDCSNKNNSWLLLMTLILHVSHAVNYCICKQWSNLISANNGFQLIRR
>terebra.TRINITY_DN3348_c0_g1_i1_frame_1_1.trim0	supFam:putative MWTPF	tpm:6.06	len:1691	ML:2	logit:neuro
MWTPFFILFVDPRLWSLSCRVILEMAGDERAESQACLLADPDLKPFTNESLFWKKVGLFGEHCVCGCVCMVGCLVVLVFLCLFPGSQSSA
>marmoreus.TRINITY_DN2572_c0_g1_i1_frame_-3_0.trim0	supFam:putative MLSLT	tpm:109.61	len:3186	ML:2	logit:neuro
MLSLTSTFFFSFFFFVKESSQIFVSHPPVNLRFFFVVVNLNVGTCCTQKKH
>striatus.TRINITY_DN9514_c1_g1_i2_frame_-3_0.trim0	supFam:putative MLKSV	tpm:2.94	len:1330	ML:2	neuro:bp
MLKSVVLGYWSSLLSCSPSLTLACATCFLHSKTWCLYSCVSYTHKSDVGVWGVFIPVFPVLKNLVLGCIYSCVSCTQKPDVGAYIFLCFLYCCRRHCTLAKRLQGS
>striatus.TRINITY_DN4180_c0_g1_i1_frame_2_0.trim0	supFam:putative MQGRN	tpm:3.22	len:869	ML:2	logit:neuro
MQGRNPGMRALLLVLHSQVVGQVVDHQGRDRVHQGRVGGHQSLAESRLNQVGVQDQIASDHACHRDIFPTEFIVYM
>striatus.TRINITY_DN2178_c0_g1_i1_frame_3_1.trim0	supFam:putative MYNML	tpm:7.65	len:884	ML:2	neuro:bp
MYNMLSCSLRLILYPFHVLSLFHSHLTFIVLSPSLCPQAVLVLLDPCQSMENASVIFCFSSKNEDSFMLEE
>striatus.TRINITY_DN6711_c0_g2_i1_frame_-3_0.trim0	supFam:putative MYIPT	tpm:2.36	len:1100	ML:2	logit:neuro
MYIPTINKGSFYLLFVLLFNMSSAHFMKYSTKEHDSTITIFNPLAFCCFCLTMTTRNLKFY
>striatus.TRINITY_DN10036_c0_g1_i1_frame_-3_0.trim0	supFam:putative MIFRN	tpm:7.77	len:1086	ML:2	neuro:bp
MIFRNLVNVSSWFCLLSVLAVHLHNILSGKLEVFETTDFSQGKGQAMSQLQWMW
>marmoreus.TRINITY_DN1690_c0_g1_i1_frame_-2_0.trim1	supFam:putative MPQRS	tpm:17.01	len:593	ML:2	neuro:bp
MPQRSFSTAYQWTGSKYVCSLLLLISSHCQTLPGECTALCIFTKSGKIPSKVNPKNRTKRPFFQCQR
>striatus.TRINITY_DN21996_c0_g1_i1_frame_1_0.trim0	supFam:putative MSWRF	tpm:2.48	len:279	ML:2	neuro:bp
MSWRFISCLLQSSCSLQILFICHPSSRVSHFHSDTHRHCYIFVNFHLTKRRDTSDSL
>striatus.TRINITY_DN8092_c0_g1_i2_frame_-1_0.trim0	supFam:putative MKVIS	tpm:1.73	len:738	ML:2	neuro:bp
MKVISLFLTLNQALFHLNMLHVCLKARRASKLKNIERPLGNHKEEEVHLFPFIS
>gloriamaris.TRINITY_DN8522_c0_g1_i1_frame_-3_1.trim0	supFam:putative MSQGV	tpm:2.26	len:841	ML:2	semiS:neuro
MSQGVHNFMFCALLMLFTLSVAVWHSANIYHEKAMQVIRCRTTKAFQGIIINFHSTKTVITVLGRRMWGSGDEF
>magus.TRINITY_DN12342_c0_g1_i1_frame_3_1.trim0	supFam:putative MLIVR	tpm:11.23	len:1169	ML:2	logit:neuro
MLIVRTHFWAITLCAFEFSVMQTLKDAFHCEDSCVVCCRTLWLPAFSGLRG
>striatus.TRINITY_DN18873_c0_g1_i1_frame_2_0.trim0	supFam:putative MFERF	tpm:2.34	len:554	ML:2	logit:neuro
MFERFFPQQEWVLFVFVFFLFQHGDGLERTVCVITHKGYKEMETYLFHKERPKNTMTCIFLPCNTNL
>terebra.TRINITY_DN3759_c1_g1_i1_frame_-2_0.trim0	supFam:putative MLLPL	tpm:26.01	len:1730	ML:2	neuro:bp
MLLPLLMFVIWLLQRNGSETIGGKDISAFFIMSEVPNKPFSIENMNMLKVQ
>virgo.TRINITY_DN2378_c0_g1_i1_frame_-3_0.trim1	supFam:putative MLMFY	tpm:8.42	len:1288	ML:2	neuro:bp
MLMFYTITCWFFHCVFTKFCIKYPFLIDQCLCFSVLCNGNMNNYETYFDTLHSFNSKT
>magus.TRINITY_DN5268_c0_g3_i1_frame_2_0.trim0	supFam:putative MTFLS	tpm:7.22	len:681	ML:2	semiS:neuro
MTFLSFFFFLSFVFLHVSSDFSVRASFSSPPINLFQHLISFLHPPLPPLLPLIIYPVFQHPLPPHQSIV
>textile.TRINITY_DN1957_c0_g1_i1_frame_-3_0.trim0	supFam:putative MTWTI	tpm:3.41	len:237	ML:2	neuro:bp
MTWTIILYCFSQFHSFLLCLPVCNIPECHYFPFISNRWTKQWLLALLRSVHKITKCQCHPLMY
>marmoreus.TRINITY_DN3790_c0_g1_i1_frame_1_1.trim0	supFam:putative MTWLL	tpm:4.81	len:1201	ML:2	neuro:bp
MTWLLFLLHYFQNVELTCTCGLCVSGYGFGPSAGVASITEQRLSPSVVCSLEGM
>magus.TRINITY_DN8351_c0_g1_i1_frame_-1_0.trim0	supFam:putative MVQVL	tpm:10.00	len:776	ML:2	logit:neuro
MVQVLRRPILLIVLVPPPPSLGVNTVRLDFARVDSVVAMTWLFCTAFQNNCCGYDMAVLHSFPKQLSWV
>coronatus.TRINITY_DN545_c0_g1_i2_frame_3_0.trim0	supFam:putative MSRLY	tpm:17.74	len:574	ML:2	neuro:bp
MSRLYLVFLMTYLITVWPDVTGDKDDADDPTSKRLQLRKELDSFKLERGTVNDEKTNSTTPTTPTTSASPTKTTSSPKTTSATKTTSTTSTTASSERKHIQL
>magus.TRINITY_DN1005_c0_g1_i1_frame_2_0.trim2	supFam:putative MENVA	tpm:21.92	len:437	ML:2	neuro:bp
MENVALFILFLLVSLSLDLCLDQLPLWPTVPLPFHPTYPLHPDFSFSLPLAIISFPFPDSSSAFQIPLMQSCLVGLYFCRVSLTLSHYMQN
>terebra.TRINITY_DN544_c0_g2_i1_frame_-2_0.trim0	supFam:putative MIVII	tpm:3.74	len:617	ML:2	logit:neuro
MIVIIIIIIIISSSSSSGISFFLVPIPTRTKCGSHLAEHNTSRIAKVYLLCTDF
>magus.TRINITY_DN7741_c0_g1_i3_frame_-3_0.trim0	supFam:putative MLVGV	tpm:1.70	len:440	ML:2	neuro:bp
MLVGVVSNLLQLFFLLIQNESMVGLKMVTHKNLTNGNSLILDLGLVPTTEHKSDLMMENSLICLLNHLHSPTNVADTILYRSS
>virgo.TRINITY_DN3892_c0_g1_i1_frame_2_1.trim0	supFam:putative MGKLL	tpm:10.86	len:1464	ML:2	logit:neuro
MGKLLSIITCSRMGLALVAALGQEDMKQFEAVHGVTSVFSQPRSMVCFCRLALDIQFQPASCKDHE
>striatus.TRINITY_DN10418_c0_g1_i2_frame_2_0.trim0	supFam:putative MMILL	tpm:3.54	len:1090	ML:2	neuro:bp
MMILLIAHCSFPGCFLFVCFAYPWLASENSSPFAGKEMDLRRHVVLENSLCSSSVHFCFIDVKKHAIVRSLGF
>magus.TRINITY_DN7465_c0_g1_i1_frame_3_0.trim0	supFam:putative MLPSH	tpm:8.34	len:1420	ML:2	neuro:bp
MLPSHVFFNVYFLCDLSLSWFNALDMNATGSYMHESVCVCVHECVCLSAPT
>magus.TRINITY_DN384_c0_g2_i1_frame_2_0.trim0	supFam:putative MWSFV	tpm:24.98	len:1558	ML:2	neuro:bp
MWSFVTNTLTLALHLIFWSYLLTLQQHLTSLQCGAPLTFISMKNSTSAADLINAQFFLLTMEQRSGVQPGNV
>striatus.TRINITY_DN6297_c0_g3_i1_frame_-2_1.trim0	supFam:putative MGIIL	tpm:3.25	len:1470	ML:2	neuro:bp
MGIILFLFFLLNNSKLKVCDQQSIRKFCFCLAQQTSKIKFIHASSLMNSLD
>virgo.TRINITY_DN2869_c0_g1_i1_frame_-1_0.trim0	supFam:putative MMMCF	tpm:7.17	len:592	ML:2	neuro:bp
MMMCFVFAVCFPSPCLQSVSFMVRVRGEECPNFGSVCGLGFVLPTLRNFFKGDLGKKTEVLEAVCSLSIKSVVTHQQ
>magus.TRINITY_DN6009_c0_g1_i2_frame_-1_0.trim0	supFam:putative MCVLC	tpm:7.35	len:367	ML:2	logit:neuro
MCVLCLNVCAVFTVSSGDCMYVCTLSECLCSVYCIIIYTGDRMYVCTLSECLCSVYCIIR
>textile.TRINITY_DN9244_c0_g7_i1_frame_1_0.trim0	supFam:putative MAGFQ	tpm:8.61	len:1450	ML:2	neuro:bp
MAGFQYPSFLLSLSLPVLLSPPCFHLRWTYREPTSVGRGSVVRRATPDGLTFTWRRSPPVDSSTFTSDGMWFPTGLSNCQHPLCQLSLKDYLLRW
>magus.TRINITY_DN8874_c0_g1_i1_frame_2_0.trim0	supFam:putative MQSMF	tpm:6.99	len:2194	ML:2	neuro:bp
MQSMFIFPCKIVQVFATLLVYRVLQYRQCPALTCIEITFFHVDKKLSSKYSIRNAKWSSTVVFEGVCVRVMQNALLKHSSFSLYCVKSVKNLSSSVHNAHIAVNEGLNVHSNQLSKVVRVELSSSRCLMPLVCLDCVVGLLMRVPDVLSGVTNGFC
>marmoreus.TRINITY_DN1471_c0_g1_i1_frame_-2_2.trim0	supFam:putative MALCA	tpm:4.68	len:1480	ML:2	logit:neuro
MALCALMTKMMMVMWNTLSLNWVKKKAVLRITSVSNCRSVQPPTLLPTICVLCRREKMCVLHCIAENNSDFYLPASLTCH
>terebra.TRINITY_DN2246_c0_g1_i1_frame_3_0.trim0	supFam:putative MKCVL	tpm:12.33	len:515	ML:2	neuro:bp
MKCVLLFTALVAAWISASEATTCENINSCVSGMAQFSEVDQSKIKETCDAMKNVLSCFKEGLKDCKEKNPGNQQELNMLESQMDNVDKMVTQHCGASALTISITLLLFALLSIFF
>marmoreus.TRINITY_DN2102_c0_g1_i1_frame_-2_0.trim0	supFam:putative MSVLV	tpm:8.93	len:1765	ML:2	neuro:bp
MSVLVSFCLFVEGEINVCTLVLDKQDCTDFEEVQGLAHLKVMCLPACIVHQ
>virgo.TRINITY_DN1860_c0_g1_i1_frame_-2_1.trim0	supFam:putative MFHRT	tpm:17.25	len:1902	ML:2	logit:neuro
MFHRTYTTFFFPIISFLSTYLHGQIVTINSEGNCWVFIWQGFHSICSNQACCCMYEHRLAPDETVRSYCGRKKGRTVVNLSQKS
>imperialis_MP.TRINITY_DN2390_c0_g1_i1_frame_1_0.trim0	supFam:putative MFSRW	tpm:12.62	len:511	ML:2	neuro:bp
MFSRWPWERWSGFVLSYVIHLFCCGNMKQGGTTVNNTSYALCFKNSRRQVILLEVTEQIELLS
>virgo.TRINITY_DN8113_c0_g1_i1_frame_-3_0.trim0	supFam:putative MLVVH	tpm:3.40	len:596	ML:2	semiS:neuro
MLVVHVLSCVLALQRTGLELHFAFRIMICHNSCRDCPHSYCLGGVRDVVVSLAHHGPRNGDIPPNDTVNNALSFISHAFCLHDITKEKKVIMRCHAIVDILGVNKRRNEQSFESLLRLLCYSTLKDFCAESC
>striatus.TRINITY_DN20516_c0_g1_i1_frame_1_0.trim0	supFam:putative MFSLF	tpm:2.57	len:290	ML:2	logit:neuro
MFSLFAMGIFFAVLFFDDFHCYCVCVCMQECAQVCVCSPLCGGWTFWGLLYVGF
>virgo.TRINITY_DN4268_c0_g1_i1_frame_2_2.trim2	supFam:putative MGFSI	tpm:4.61	len:1248	ML:2	logit:neuro
MGFSILTLGALFFMLAFLGFLPSCTAKNSLCIKMSNLHSTVFVAYHNSVFVAQ
>terebra.TRINITY_DN1668_c0_g1_i1_frame_3_0.trim1	supFam:putative MKSFH	tpm:3.91	len:989	ML:2	neuro:bp
MKSFHFFSPVLIGFLCMYGSTHICDRDFSSSITNPPPSSSSCIPLLYGVEEVGCYVAN
>virgo.TRINITY_DN4300_c3_g1_i1_frame_-1_0.trim1	supFam:putative MHQGR	tpm:13.84	len:1456	ML:2	logit:neuro
MHQGRWLLIFQMFVKVCMYVWVGARLHVCVHACVCVCVCECMRMCIHACVCVCVVICCLFSIKIGV
>magus.TRINITY_DN7408_c0_g1_i4_frame_-3_0.trim0	supFam:putative MLANT	tpm:12.99	len:483	ML:2	logit:neuro
MLANTVQVTEQLLFLLLFIWATHSVTCNPAVDVTLTLSSTHAGKHRAGHRAAPLLIALYLGHTQCDM
>magus.TRINITY_DN1874_c0_g1_i1_frame_-1_1.trim0	supFam:putative MLIRI	tpm:19.32	len:2751	ML:2	neuro:bp
MLIRIMRIMVRLTTVFPFILYQVSVDTTVTILCPVKQNASYLFHVALPSSHIDTLDHLVFLSKCVETELKLDRKSLQTSCKGVALYKEVNAIKTIKIINYVMTCGYSQDRKQQADVKIVLKETQTMYQHYMYKKSLIVLSSLKIVILYYRKGKNPN
>magus.TRINITY_DN22692_c0_g1_i1_frame_2_0.trim5	supFam:putative MTILV	tpm:7.30	len:594	ML:2	neuro:bp
MTILVLVSVLCRRLFGWMDSESRFFCLCDSYGDGGIPVLYLWNSITRPADWLTHPCGMKD
>virgo.TRINITY_DN1634_c0_g1_i1_frame_-3_0.trim0	supFam:putative MWCGI	tpm:4.71	len:736	ML:2	logit:neuro
MWCGIVCCVVLCCVVLCCVVLCCVVVWCGVVWCVCVCMCVCGCPCVHACMRVCVCVCLRVHV
>virgo.TRINITY_DN3117_c1_g1_i1_frame_-2_0.trim3	supFam:putative MVGFF	tpm:12.94	len:1222	ML:2	logit:neuro
MVGFFYLFFSFILFRLTLSQTVALSMNLWHAMKKTLHVKALHMHAWHVCVCVCVCV
>gloriamaris.TRINITY_DN3128_c0_g1_i1_frame_-1_1.trim4	supFam:putative MTFSS	tpm:7.22	len:2158	ML:2	neuro:bp
MTFSSPVIVCLLFSVTVCPCWVLSIWQSRFSPTFPCIHTLHTAANFCCLSVSPHLSLSPLPTLFFVIGAHHR
>textile.TRINITY_DN8911_c0_g4_i1_frame_2_0.trim0	supFam:putative MFLDS	tpm:4.84	len:500	ML:2	neuro:bp
MFLDSSYHSAAVFFFLLTFLFFSLISCKEKCVHALIHTQTHTHTQIHTHTHTFTHTQSLTHTHTHTHTHTHTHPEKKKTLRYCE
>striatus.TRINITY_DN20657_c0_g1_i1_frame_-2_0.trim0	supFam:putative MRNTP	tpm:5.71	len:495	ML:2	neuro:bp
MRNTPAVTHLAVLRGMLHLLILCGKESSTRPYKSKWISFPGHLLSLFVVRQKQSSFFSFCFGDSLHQQKEVTLT
>marmoreus.TRINITY_DN785_c0_g2_i1_frame_-3_0.trim0	supFam:putative MEIVI	tpm:1.83	len:735	ML:2	logit:neuro
MEIVIQVLFVCVIPNLFTTVLSSECYGSVEYIMNLSVVYCPMCATSYFDECRG
>coronatus.TRINITY_DN708_c0_g1_i3_frame_-2_0.trim0	supFam:putative MKTLV	tpm:293.58	len:619	ML:2	neuro:bp
MKTLVIWTSVVLLSHFALTLPLDGADRAESLMSQMTRDLSSMKNEDLGNYWEGDVPDKQVWKKALTLPLDGADRAESQMSQMTRDSSSMKNEDLGSFSDGDVPYKQVWKKGAAASSFLQARL
>striatus.TRINITY_DN24120_c0_g1_i1_frame_1_0.trim1	supFam:putative MPVVL	tpm:3.13	len:399	ML:2	neuro:bp
MPVVLLIIVVIFFHFSKMSEQKMSYFGIVNRHFFKGRRIWNYVIRLRQAQLIMCCKVHVAMRTCIVVRQRASVLFCFGFISKVGYVSAPMHFPVHENRA
>striatus.TRINITY_DN5361_c0_g2_i1_frame_3_2.trim0	supFam:putative MKTKS	tpm:3.50	len:1569	ML:2	neuro:bp
MKTKSILFLIALLTHIFEGTAKFSVSQLHKEKISSQFYPVVMKTLPYHLQNI
>gloriamaris.TRINITY_DN3426_c0_g1_i1_frame_-1_1.trim0	supFam:putative MVFFC	tpm:8.02	len:1917	ML:2	neuro:bp
MVFFCPAFFFLLRMAYFRLTDSLYKSSVFFMYTELASYTPEISSFKEACVFFGLR
>marmoreus.TRINITY_DN6187_c0_g1_i1_frame_-1_0.trim0	supFam:putative MLREV	tpm:5.23	len:1586	ML:2	neuro:bp
MLREVMMLASLLIARFPLLPEIIPSCVRCEMSVTVISTIVFRVSDRKNLGKFQTSSFCHPRAT
>marmoreus.TRINITY_DN2505_c0_g2_i3_frame_3_0.trim0	supFam:putative MEMCR	tpm:7.10	len:3239	ML:2	logit:neuro
MEMCRVLLTSWPMMIVFFSLIVKLNLVQASAKQVMSRCSICTVWAVTPASSAKNIFLTRTFRTFVFARKHARLRRLPSLQVERLGQVDKADEEGSSLLVALLLQLPQGEYHVNHRLCSYKAALRL
>gloriamaris.TRINITY_DN895_c0_g2_i1_frame_-2_1.trim1	supFam:putative MRLVV	tpm:2.01	len:694	ML:2	neuro:bp
MRLVVTPVPAVLLAALVRGVELFSTQTAHHSADGRVGDVAAGQTEVPRVVCQL
>gloriamaris.TRINITY_DN3599_c0_g6_i1_frame_-2_0.trim3	supFam:putative MHISI	tpm:2.77	len:776	ML:2	semiS:neuro
MHISIVCLFVCFVLFPLLKELFWTYAINCLYRNDANVHLTWRTVPFMRTCNLCIV
>striatus.TRINITY_DN9718_c0_g4_i1_frame_-3_4.trim0	supFam:putative MYAQF	tpm:6.81	len:2073	ML:2	neuro:bp
MYAQFLYLICATLTLQIHSCHGYRSCISKHHFKGLGTRNKKKKRQIPTNRPSTKKTMQNEK
>ebraeus.TRINITY_DN571_c0_g1_i1_frame_-3_0.trim1	supFam:putative MIVSL	tpm:55.19	len:981	ML:2	neuro:bp
MIVSLFTLCALSVQFNFICSINLEEHFLVSSACLMSEYMLCKLVHRAALIWNSWHITV
>striatus.TRINITY_DN25771_c0_g1_i1_frame_2_0.trim0	supFam:putative MYIFL	tpm:1.40	len:206	ML:2	logit:neuro
MYIFLLIILSMCTLFPVSTLLCVHRMDSSCRTDVVDTAWLHYGLSCWIMYMDRD
>terebra.TRINITY_DN1871_c0_g1_i1_frame_2_0.trim0	supFam:putative MCLFM	tpm:7.27	len:1386	ML:2	neuro:bp
MCLFMPCIFFLSSLCHHQLAVAPHDSDSLLAFTDCQLAFLLVGFDLKKILNILCIV
>virgo.TRINITY_DN9871_c0_g1_i1_frame_2_0.trim0	supFam:putative MASQT	tpm:5.21	len:238	ML:2	logit:neuro
MASQTVSSVMIWSVFMLVSDAVLCVYRVMTADKLNACLNFSFCCSVWKTRVHYIMIWA
>virgo.TRINITY_DN5358_c0_g1_i1_frame_-2_0.trim0	supFam:putative MRPLR	tpm:4.48	len:943	ML:2	neuro:bp
MRPLRKFFSQVLLYQLIMLVCSQQLNIHNRQQLGRLCALHRLTNSKLTLFGPMW
>striatus.TRINITY_DN8405_c0_g1_i1_frame_1_0.trim0	supFam:putative MVAIL	tpm:3.39	len:1656	ML:2	neuro:bp
MVAILTLILCSGGNAFNICALAEMSYDRNNGIHDASYVVTVRTSSAKRNAACSMFPVSSLSENSGSHEEVQSDTGCVQALSDFSFLSPLFFLTFSNS
>virgo.TRINITY_DN3898_c0_g2_i1_frame_-3_0.trim1	supFam:putative MCMLF	tpm:10.26	len:669	ML:2	semiS:bp
MCMLFHDGHVCVCVCVCVSLCVCVCVCVFYGTGIILDLQTERQNSSPLFSLTLYTTPSKIDCLWGEAGVRTGMY
>marmoreus.TRINITY_DN2277_c0_g1_i1_frame_2_0.trim1	supFam:putative MLNKH	tpm:15.07	len:750	ML:2	neuro:bp
MLNKHTLLSLIFLMSMFISRNCLFKQLFKPEFKRKKDTLIHVQRSTFLSINNAENILLNHLLTLKLQILDLGKQNYN
>striatus.TRINITY_DN7405_c0_g1_i1_frame_2_1.trim2	supFam:putative MLVCT	tpm:1.87	len:2087	ML:2	neuro:bp
MLVCTLRLNLLWCGCWTDVQSGRLMLSSVSRRTVKMIEDNSYLLAIQCSIAFRKYVVPVVFHQDMKCFAQNYGEKRYCF
>magus.TRINITY_DN2044_c0_g1_i1_frame_-3_0.trim0	supFam:putative MQSWT	tpm:4.56	len:508	ML:2	logit:neuro
MQSWTGMELCSITFIILILIDHEKKYLKRCGPSCPALTVTSVSMTSPCLCP
>gloriamaris.TRINITY_DN11834_c0_g1_i1_frame_3_1.trim1	supFam:putative MPSII	tpm:2.42	len:845	ML:2	neuro:bp
MPSIIWSNLGHVVYLLRCVLLELLTAQHIHEGEVCLHIALQFEVLYTMHCQELTPLLPLFDFFTTPITNTSTFLLCMKTKECMMISKQRMVVLFAEWICC
>magus.TRINITY_DN1072_c0_g1_i1_frame_3_0.trim0	supFam:putative MVPQA	tpm:1.73	len:255	ML:2	logit:neuro
MVPQALGWTTMNVMIFLCATVGKDLHLELSRRRREERNQTACKREVVCVFFILQNSICT
>magus.TRINITY_DN2386_c0_g1_i1_frame_1_1.trim0	supFam:putative MLMNQ	tpm:17.61	len:1823	ML:2	neuro:bp
MLMNQIVSQREWFPTVFLALFILCVRASDPPPFPFCLQSSFPEDRQMFPSVPFRSRPGLGQQNCLYATMNMLATRSG
>marmoreus.TRINITY_DN3318_c0_g1_i1_frame_1_1.trim0	supFam:putative MTMKM	tpm:9.48	len:787	ML:2	logit:neuro
MTMKMKRKVIVCFLVFVFPECCLCLLFGFCCPECCLSCLKMTYEVKVSCFVL
>magus.TRINITY_DN3141_c0_g1_i1_frame_2_0.trim0	supFam:putative MRVWL	tpm:13.16	len:836	ML:2	logit:neuro
MRVWLRKCSLIFLSPCEECFKCPVTVINCSLCCCCVSVFQCFFAKRQTFPSTIFF
>textile.TRINITY_DN8682_c2_g2_i1_frame_3_2.trim0	supFam:putative MSGQA	tpm:6.04	len:975	ML:2	neuro:bp
MSGQAVFFQVVCFHLLPFSIFLLSSEVLFTKKTPGCSHRVLSLRFCCVASGVYTMTSARKQLGSLTTKWNVLFVFAPWVKAEQAFQGWCRIAPR
>textile.TRINITY_DN4384_c0_g1_i1_frame_-2_0.trim0	supFam:putative MEISA	tpm:1.43	len:648	ML:2	neuro:bp
MEISAELKILLILSVSSMVGGRAAKPKDIFIPLGMSLFFTKSHRNSWCERNRCNSVVGHRPWLVSFLGWVLPDPVLLDAR
>coronatus.TRINITY_DN688_c0_g1_i1_frame_1_0.trim0	supFam:putative MPSPS	tpm:2019.71	len:593	ML:2	semiS:neuro
MPSPSCHAFFALTLLATVFLSCVPARSLPEETLPMVRDLTSSSPNAVDPDFLHHLLTLVGGMRRSWLEDVQDGLLLTGVAKRVVRTPLDQPIGRQTIQPKPHVPFRFG
>virgo.TRINITY_DN16146_c0_g1_i1_frame_2_0.trim0	supFam:putative MTIVL	tpm:3.34	len:272	ML:2	semiS:bp
MTIVLGFSLCPCLSHILAQVEFTQKIPNLKTKGMQCQLKHSKMRLSKYVLIIPSETGTLRDNPWYYT
>virgo.TRINITY_DN3104_c0_g1_i1_frame_-3_3.trim1	supFam:putative MECVQ	tpm:8.88	len:2013	ML:2	semiS:neuro
MECVQVMGFLFFDFCIHSVLTCLPMGSSVSDRSCLWTFNIETYDKQALLGPCIENPECSV
>striatus.TRINITY_DN8526_c1_g1_i1_frame_3_0.trim0	supFam:putative MGINL	tpm:1.49	len:1001	ML:2	neuro:bp
MGINLGSWRLIILLSIWGLLKKQLSYQFLHQLEKDLNSALKVEESNFSLLALQNVCTL
>magus.TRINITY_DN8153_c0_g1_i1_frame_3_0.trim0	supFam:putative MNWAV	tpm:21.63	len:983	ML:2	semiS:neuro
MNWAVWLFIKSVKLLPTASAEENTASTGNGSSPFQHLFIYISSAIFRHFSPNI
>ebraeus.TRINITY_DN404_c0_g1_i2_frame_2_0.trim0	supFam:putative MFGPR	tpm:24.20	len:830	ML:2	neuro:bp
MFGPRLKSISLCVTLCFVLVILCAAGGKEGDPKDVATDGGKEGDPKDVATDDVKDTDPKDVAKEGLSNKDQVTQLLESLSTEDMEKLQNMTVEEAEEKAAFLSPEEGCDFLGMGPLFDDPNYHKDLLQDYVTMERFGYWEMRCEEFAYKETDDPSVKDTAAQKPSYCT
>textile.TRINITY_DN8114_c0_g2_i2_frame_1_0.trim0	supFam:putative MLKVT	tpm:663.21	len:758	ML:2	neuro:bp
MLKVTLFALLRQTFVSMTMTRAERTFPGAAHQFATVKTGSRVPRTAVTPLSSCHVTQKMVLI
>striatus.TRINITY_DN3209_c0_g2_i1_frame_2_0.trim2	supFam:putative MHLCS	tpm:1.82	len:510	ML:2	semiS:bp
MHLCSQVCLCTHILSLSVCLPLWQVHLCIHAHTHTQDMRAHTHTNRFSACL
>gloriamaris.TRINITY_DN5401_c0_g1_i1_frame_3_1.trim3	supFam:putative MLSVQ	tpm:2.84	len:838	ML:2	neuro:bp
MLSVQFLNIWIAAMNLWFPPSSSAELSILSRHSENEAMDAKPPNFQYTLANLDMKDEIHSTKQI
>virgo.TRINITY_DN17208_c0_g1_i1_frame_-1_0.trim0	supFam:putative MCRSV	tpm:4.42	len:409	ML:2	logit:neuro
MCRSVNNVLQLLFLFVFRIKTASVSVHEENKCLVVRPDHQVLPNLSNCFLL
>striatus.TRINITY_DN7896_c0_g1_i1_frame_2_0.trim0	supFam:putative MKCVL	tpm:7.87	len:519	ML:2	neuro:bp
MKCVLLFTALVAAWISASEATTCENINSCVSGMAQFSEVDQSKIKETCDAMKNVLSCFKEGLKDCKAKNPGNQQELNMLESQMDNVDKMVAQHCGASALTISITLLLFALLSVFF
>virgo.TRINITY_DN4546_c1_g1_i1_frame_3_5.trim1	supFam:putative MMWLC	tpm:14.24	len:3467	ML:2	neuro:bp
MMWLCFVVILSLRSLLICDLSSEHSSDSLPSQFFLTSTYLPFLSIFFFLFLFCFFKK
>terebra.TRINITY_DN3221_c0_g1_i1_frame_-1_0.trim0	supFam:putative MCVYV	tpm:10.02	len:817	ML:2	semiS:bp
MCVYVCVCVCVCVCVCAHIPHKITETDQFCKQQLTKLWYNVTNNHLFTKTNNHLFTKTNKSSVIIKQTKTN
>virgo.TRINITY_DN9308_c0_g1_i1_frame_3_0.trim0	supFam:putative MKCVL	tpm:50.11	len:563	ML:2	neuro:bp
MKCVLLFTALVAAWISASEATTCENINSCVSGMAQFSEVDQSKIKETCDAMKNVLSCFKEGLKDCKEKNPGNQQELNMLESQMDNVDKMVAQHCGASALTISITLLLFALLSIFF
>virgo.TRINITY_DN4610_c2_g19_i1_frame_-2_0.trim1	supFam:putative MLNAF	tpm:6.32	len:1486	ML:2	neuro:bp
MLNAFSFFLVSFSLSFQGHCIHATLFPTDRSLPQPQPQHRQPIGEQSMSGCGHVATHERRRCTAAESLRWCLVTPSLVPKMQDTACESPYWRQHWLNRGGSVSSPSGMRHHVRPTILVTPREPHQGHGPEILLRN
>virgo.TRINITY_DN2010_c0_g1_i1_frame_-1_0.trim0	supFam:putative MSVCL	tpm:15.09	len:547	ML:2	semiS:neuro
MSVCLFHFHLSFLILFLFLPSSLSACIDFCRFGNELFYIYSCVIMTSYRSKMSRICKHEPIQQQNVLTIGIIFLHQTSIRRE
>magus.TRINITY_DN6037_c0_g1_i1_frame_3_0.trim0	supFam:putative MKNVK	tpm:12.32	len:924	ML:2	logit:neuro
MKNVKMFSISTFVIIFRFLVEMHVKKDKKCDLRTVLIKHKCKMASCFPNYWFPLQVL
>marmoreus.TRINITY_DN8282_c0_g1_i1_frame_1_0.trim1	supFam:putative MLACF	tpm:3.64	len:760	ML:2	logit:neuro
MLACFIVHFFFLTCVLIPYMPVQLHKLTYTYSAETWRHKHSHMHTLKHTHAEACMHARTCARRLTYPQTHKRMHACTRHILRSESNEE
>terebra.TRINITY_DN5133_c0_g1_i1_frame_1_0.trim0	supFam:putative MFSGV	tpm:6.58	len:576	ML:2	neuro:bp
MFSGVFLFLSLLNVLPPSYRLVSFFHFKGCVCHDLTLIVLSGSVQVVCLLCHDIVGIVFCHHPLDYQKERKKEMQC
>gloriamaris.TRINITY_DN3672_c0_g1_i1_frame_-1_0.trim2	supFam:putative MLKAL	tpm:5.10	len:2126	ML:2	neuro:bp
MLKALHNCHFLWFCLILSSSPILVSLARALLSRANESNHVLSIAKFKKGKQNLTKSVPNDYVYHIFRTATVLILFHV
>imperialis_MP.TRINITY_DN284_c0_g1_i1_frame_-1_0.trim0	supFam:putative MKVLG	tpm:35.68	len:567	ML:2	logit:neuro
MKVLGLLLLSGVVWGMPGGIYDLDVTEDDPKVLFAVEQIQGHLGSPVTLVEIQKAQGQVTGYVNYYLTLRMSEDFVCDVRLYSDWSEGGRLKLHEAPSCLQHDLPYVS
>magus.TRINITY_DN19357_c0_g1_i1_frame_3_0.trim0	supFam:putative MLVGM	tpm:7.14	len:449	ML:2	neuro:bp
MLVGMFSCVSHMVYVCNLMRVLFLLHALTFVQDECQWVGTVKCPIQNSHAHSRQKIAFCSHLKGKSK
>gloriamaris.TRINITY_DN1602_c0_g2_i1_frame_3_0.trim0	supFam:putative MSVAF	tpm:2.02	len:847	ML:2	semiS:neuro
MSVAFLLFFLFLCRLPSPSVAYTPIHRHNHVWPVSVQSQIQHPFTDNDHLTTRKQVSF
>magus.TRINITY_DN9022_c2_g2_i1_frame_1_0.trim0	supFam:putative MVYFL	tpm:73.17	len:482	ML:2	logit:neuro
MVYFLSWSASSISCAISATWSSVDLCCLNPAHLPEMISFLRFLGSECTTPACCW
>ebraeus.TRINITY_DN599_c1_g1_i1_frame_2_0.trim0	supFam:putative MCFII	tpm:40.73	len:459	ML:2	logit:neuro
MCFIIFACVCWFVCPSVCQRDFSKPTEPISTKRDGRIKLWTRDEHTKSWCGFD
>gloriamaris.TRINITY_DN3263_c0_g1_i2_frame_-2_0.trim1	supFam:putative MLSSK	tpm:1.65	len:633	ML:2	neuro:bp
MLSSKCTLFSMVGMLLSVVMLSSKCTSLSIMGMLPSVVTLYATFCCNAICYFLS
>magus.TRINITY_DN7514_c0_g1_i1_frame_1_2.trim1	supFam:putative MIDMG	tpm:11.03	len:1546	ML:2	logit:neuro
MIDMGVIIYFLNILFLQFFGVNLNREENADSDCVTMTVNMAPMWREMLVGQLKCV
>virgo.TRINITY_DN4473_c2_g1_i1_frame_3_1.trim0	supFam:putative MTSPA	tpm:17.82	len:2061	ML:2	logit:neuro
MTSPAMTIIMILVTASCSLQCPCQRKLIVRPVKHPCMITIDHSTPSLRTDGDGEDQSGRTDP
>textile.TRINITY_DN7388_c0_g2_i1_frame_-3_0.trim1	supFam:putative MESAA	tpm:2.62	len:531	ML:2	neuro:bp
MESAARRKKSMLRIISFFFALLVSNINTLSHQSEQPRKNSAQCLVPPALNGLVGVGNSLYIQGEAMDCRLPDDKGQIVLVIQLYRQLRHLSREKH
>marmoreus.TRINITY_DN12275_c0_g1_i1_frame_-3_2.trim0	supFam:putative MLVCF	tpm:3.52	len:970	ML:2	logit:neuro
MLVCFFFYVCACVTFCVMDFVKLGTSPLILCSICSQQEKCIIIGHFCDSRSIICAAA
>marmoreus.TRINITY_DN2955_c0_g1_i1_frame_-1_2.trim3	supFam:putative MLKLQ	tpm:8.22	len:2515	ML:2	neuro:bp
MLKLQYSLGLLFLLLFNSVSLLPVYKVETLDPFGEVVEFFLLCLILMVWVMFNPE
>gloriamaris.TRINITY_DN7556_c0_g1_i1_frame_1_0.trim0	supFam:putative MWMQR	tpm:2.26	len:524	ML:2	logit:neuro
MWMQRSEVAMLGQNVLLLDIFATLSSVRPVCKVVLCNRHVCEVVLCNRHVCKVVLCNGHVCNVAYSVWPHDVCSVCLSLASMVHASL
>striatus.TRINITY_DN12581_c0_g1_i1_frame_-2_0.trim1	supFam:putative MSWYA	tpm:2.66	len:319	ML:2	logit:neuro
MSWYAPVCVCARACVLCLVSMVAFKESDGCSRTCKRYCIVDPLCSKSRKGYDVGHSTLNCI
>magus.TRINITY_DN7874_c0_g1_i1_frame_-2_0.trim0	supFam:putative MVNVQ	tpm:20.44	len:1522	ML:2	neuro:bp
MVNVQAILFSRLLASLPCTTDQYMDRITWTCKLILYYGTILDAALKSSCCYPSLQELRLCIQVFGFKFYQVVYLGFVVCYW
>imperialis_MP.TRINITY_DN2261_c0_g1_i1_frame_1_0.trim0	supFam:putative MLVSW	tpm:8.31	len:224	ML:2	logit:neuro
MLVSWWWVVILSEHRLLVQSMIASHSKWLSTCWVRQSSPCHILVNMTEQIRI
>virgo.TRINITY_DN743_c0_g1_i1_frame_2_0.trim0	supFam:putative MVTSR	tpm:4.96	len:378	ML:2	logit:neuro
MVTSRCSGLLLFFLFSRPLPLCCFVTRHLCEQKEKHAQRYCAELHFRPFMNACCDVPNSEKKKKNK
>marmoreus.TRINITY_DN10411_c0_g1_i1_frame_-1_2.trim2	supFam:putative MLSSF	tpm:4.09	len:1029	ML:2	logit:neuro
MLSSFFVITWAYWCALALRWKRAVLEFLGQWHTFTLEQTFVVSVRPCWRAGRDAILYTTGIEWLRDWV
>magus.TRINITY_DN18804_c0_g1_i1_frame_1_0.trim0	supFam:putative MYIML	tpm:13.69	len:251	ML:2	neuro:bp
MYIMLTLLKTLFWCHIVVCCLNYICTDQGSRQSCKVHDNEVPAELSSETQCSWVFLVVILH
>gloriamaris.TRINITY_DN13023_c0_g1_i1_frame_-2_0.trim0	supFam:putative MDILP	tpm:2.11	len:215	ML:2	neuro:bp
MDILPWVAYFCSTTGALCMLVGTLPSDGPILAPLQNQCSLACPKPKYKHSSHLP
>textile.TRINITY_DN5257_c0_g1_i1_frame_-2_0.trim0	supFam:putative MFPWR	tpm:2.57	len:445	ML:2	logit:neuro
MFPWRHACGAPFLLARLASCSVCYQLPLTVLNGRSKQELCCHHYRPVQPPH
>gloriamaris.TRINITY_DN2973_c0_g1_i1_frame_-3_1.trim0	supFam:putative MNVHV	tpm:4.46	len:1220	ML:2	logit:neuro
MNVHVQCLLNWYVCVYVAMCACVCVKMCVCVPAHASASGCVRVCECVYACLCACTYACKCVRARTQICFK
>gloriamaris.TRINITY_DN3469_c0_g1_i2_frame_3_1.trim1	supFam:putative MAFLF	tpm:4.75	len:2012	ML:2	logit:neuro
MAFLFLFFLLSLKLLPLAMLCLLHSDDFKCVRDVFCSLFSVDWAGFRKSHNFSSRRGNKSG
>virgo.TRINITY_DN4408_c0_g2_i4_frame_-2_0.trim0	supFam:putative MRTMS	tpm:10.20	len:1047	ML:2	logit:neuro
MRTMSLLLQTFLFSFARRVAVCAVYAKNSVCNSILNDTGGKADTLNWFTVPSS
>terebra.TRINITY_DN1086_c0_g2_i1_frame_-2_0.trim0	supFam:putative MYTLC	tpm:4.73	len:236	ML:2	semiS:bp
MYTLCSVLLCTCLSTFCTGIQLSTRLKAKNNADRQGLILITDLFPFAQGKINYATKAS
>striatus.TRINITY_DN19493_c0_g1_i1_frame_-2_0.trim0	supFam:putative MILRL	tpm:1.45	len:467	ML:2	logit:neuro
MILRLFCSFLLILSELYECVSMSEICVSGKVNYVSTRHTHVCTCKYGNLCVSTCMQVS
>magus.TRINITY_DN499_c0_g1_i1_frame_-1_0.trim0	supFam:putative MLYVW	tpm:8.58	len:430	ML:2	neuro:bp
MLYVWLLLVVSHFNQLALLMRENFGGMLLTPLSQSVHPQFCVQLAHLGLRLCHLLIHPFAF
>virgo.TRINITY_DN3791_c0_g1_i1_frame_-1_1.trim0	supFam:putative MCVCV	tpm:16.08	len:1077	ML:2	logit:neuro
MCVCVCVHNCVCTCVCMSVCICARVCVSMYMCVCACACVHACAYLCICLCACVTARVCVCVKSLLYFCY
>striatus.TRINITY_DN2098_c0_g1_i1_frame_1_0.trim0	supFam:putative MGSCL	tpm:3.24	len:373	ML:2	semiS:bp
MGSCLWRWFIAVLNFPQHYLTHCSCCCCTCQDGAISVSAEAHQASQVGFFSLTFNRRKVAQRFQSLSFLTL
>virgo.TRINITY_DN7719_c0_g1_i1_frame_-3_1.trim0	supFam:putative MGMTS	tpm:5.49	len:821	ML:2	neuro:bp
MGMTSRLSTALLWQHWQLCMLLNKWLKTPLCPDEHTSELADITGQDGKERVGPPFICTRITTTLRNNPWKFLTILLLLKLCRMPFTLLT
>striatus.TRINITY_DN9079_c0_g1_i1_frame_-3_0.trim0	supFam:putative MCLCM	tpm:1.94	len:356	ML:2	logit:neuro
MCLCMFRCLYVSTSPCVCVCSGVCMCAHHHVSVCVQVSVCEHITMCLCVFRCLYVSTSPCVCVCSGVCM
>magus.TRINITY_DN4805_c0_g2_i1_frame_2_3.trim0	supFam:putative MPVLG	tpm:5.84	len:1746	ML:2	logit:neuro
MPVLGWGVLAPALGLVVQVTCQHTCQVRVCPAMYHPCQASTAPTVLHACQILPQQHLYAPATLDLPCRLALHLCQRGNRLQMTGRCCGPLEERELPSENCLSTNQV
>virgo.TRINITY_DN3711_c0_g1_i2_frame_2_1.trim0	supFam:putative MWMCV	tpm:8.64	len:1044	ML:2	logit:neuro
MWMCVSFFPPSWTSGMSTFTLLIPLTGHGNIQSTATACVCTKCVHELKLQIRPCSWMMRTE
>striatus.TRINITY_DN2385_c0_g1_i1_frame_3_2.trim0	supFam:putative MNILF	tpm:1.65	len:1294	ML:2	neuro:bp
MNILFLFSQYFMLTGWDDYDDDDDDDDNDDDDDDNDVEDAVEEVHCQCYAEPVAFNLRYDVLHCSLDLFHCNKDDVVYSC
>striatus.TRINITY_DN765_c0_g1_i1_frame_3_1.trim0	supFam:putative MMLRW	tpm:2.32	len:687	ML:2	neuro:bp
MMLRWKVMRMKSSSVCPDSLCTVCLFILLVQSQQCVSCDQSFERVQACKPDTVW
>gloriamaris.TRINITY_DN8422_c0_g1_i1_frame_1_3.trim0	supFam:putative MHIPV	tpm:2.99	len:3020	ML:2	logit:neuro
MHIPVFIYFSWCFQLWALCGCANIGVVSTLYISWAFSDFSCMCPLCHKVRKRQGL
>magus.TRINITY_DN185_c0_g1_i1_frame_3_0.trim0	supFam:putative MMRIL	tpm:13.82	len:786	ML:2	neuro:bp
MMRILSFWIVCWILQAVSTNIRQLTLTLITKTIFTILGHFKQTMTYFGGHSL
>magus.TRINITY_DN7035_c0_g1_i2_frame_1_0.trim0	supFam:putative MSNIV	tpm:1.46	len:326	ML:2	logit:neuro
MSNIVLCLSVCMPNIVHCLSVSVCPILSIAYLSLYVQYCPLPVCLCVQYCPLPVCLYV
>gloriamaris.TRINITY_DN4317_c0_g1_i1_frame_-3_0.trim2	supFam:putative MLKPA	tpm:2.74	len:826	ML:2	neuro:bp
MLKPASLSSSLLFAYLMVLTQFSCCFSCTSFEASIQNPMFTFHTATTGFNVPEKKLEIWTAELFLHLFSQDLTITRRFVTVYHD
>striatus.TRINITY_DN1451_c0_g1_i1_frame_3_0.trim0	supFam:putative MYVCV	tpm:1.65	len:244	ML:2	logit:neuro
MYVCVCMLLYVCACLCVCVYVYVCMYACMHVRECVCMCVCMCVCVLPQADF
>striatus.TRINITY_DN7178_c0_g1_i1_frame_3_0.trim0	supFam:putative MNNSV	tpm:2.85	len:1339	ML:2	neuro:bp
MNNSVFVFFSSIFQVFCTLYNGLVTRKTEQRPSKCWPISDIVQRHKSEYRCLDINTVRRDQRYSGSHLHTAS
>virgo.TRINITY_DN19486_c0_g1_i1_frame_1_0.trim0	supFam:putative MSGCF	tpm:3.53	len:208	ML:2	neuro:bp
MSGCFLSFFFSPPALLFIADASTVTPRPFEVALAPRPRPGRTVTLTGLRTRRAPRRL
>terebra.TRINITY_DN3108_c0_g1_i1_frame_-2_1.trim1	supFam:putative MLLST	tpm:4.37	len:901	ML:2	neuro:bp
MLLSTLYWLFISGLAHSQCTFTVPQCCSSNYPPQVLRISLLFLQSPYTATL
>virgo_MP.TRINITY_DN1855_c0_g2_i1_frame_-2_0.trim0	supFam:putative MRPCP	tpm:9.88	len:1140	ML:2	neuro:bp
MRPCPAIHSFLLCFNILFGGTLPSIPFNFSAYSAEVQASQNKNHKMVFEGLEPLNSQSSTDNAISCTKLMVHD
>striatus.TRINITY_DN9248_c0_g1_i1_frame_1_0.trim0	supFam:putative MFMKI	tpm:1.97	len:1180	ML:2	logit:neuro
MFMKIIYAVQLVSLFSIVYPNCNRFLWEIWDAVPGGEPVVLTHLYFSICICRSLFTKQLPFYTQCTYCTWT
>magus.TRINITY_DN7670_c0_g1_i1_frame_-3_1.trim0	supFam:putative MTTCL	tpm:10.10	len:1135	ML:2	logit:neuro
MTTCLFGLLWWCQFSIRNLPTLYSGKDTDTSALFPWVFVQTKTQPDQIYSKKVTILPCRPCQILACSL
>gloriamaris.TRINITY_DN4213_c0_g1_i1_frame_-3_0.trim0	supFam:putative MLYIW	tpm:7.49	len:532	ML:2	neuro:bp
MLYIWLLLLVSHFNQLALLMCENFCGMLLTPLSQSVHPQFCVQLAHLGLRLCHLLIHPFAF
>magus.TRINITY_DN8673_c0_g3_i1_frame_3_0.trim0	supFam:putative MKATV	tpm:18.79	len:907	ML:2	semiS:neuro
MKATVVFVLVLCSVIMQETRAQFPGTVGNKCQEGNICLDKVNQVCDTHLSPPMCKIKAGKSCRSQPKECVLGATCQNEKCACDTEPRDNGQCRQNVVPTESPTTEQTTEDAATTAKTTAPVTSTTPSSGAVDHSSRCVGALIFPVVMMLLQHTFFSLPLH
>marmoreus.TRINITY_DN4712_c0_g1_i1_frame_2_0.trim0	supFam:putative MVWMT	tpm:3.46	len:517	ML:2	neuro:bp
MVWMTQRLHTTLMILIPNTASAWTLCLLPDSFNPNDELNSDEATCDQAHRKLQELFFAKGP
>textile.TRINITY_DN529_c0_g1_i1_frame_1_0.trim0	supFam:putative MIQSG	tpm:1.57	len:751	ML:2	logit:neuro
MIQSGAFVSLLFFSLILTRYTGCMASCAWPEPGFVVCLQALCQCPELCQHICLVSCRCTPTAVKIA
>striatus.TRINITY_DN2365_c0_g1_i1_frame_3_0.trim0	supFam:putative MLIVM	tpm:1.08	len:693	ML:2	neuro:bp
MLIVMLTWAVLQQHLIHHLILCPHRSDTSAQVFQSFFFLPEYNMHEKQYQPNI
>virgo.TRINITY_DN4665_c1_g1_i1_frame_3_2.trim1	supFam:putative MDQRR	tpm:8.21	len:1259	ML:2	neuro:bp
MDQRRRSVRMIRLLGLSFLFVTSHTHTNTETMVTHFINFSLPTRQISILQDCGQPHQWVVW
>striatus.TRINITY_DN3345_c0_g1_i1_frame_-3_4.trim0	supFam:putative MSFFF	tpm:1.08	len:3034	ML:2	neuro:bp
MSFFFFFFLGLVLLVSSPKEVSFASSVSLSLVSTLSLSLPMSSAKVWRMGSRL
>striatus.TRINITY_DN4893_c0_g1_i1_frame_-3_1.trim2	supFam:putative MFFLF	tpm:4.99	len:1254	ML:2	semiS:neuro
MFFLFHWILWATMLCTGSVNNHLIRCIHMMMILPSQGAVQELCSQFETGQVWGS
>textile.TRINITY_DN3817_c0_g1_i1_frame_-1_0.trim0	supFam:putative MTFIS	tpm:3.76	len:209	ML:2	logit:neuro
MTFISLLTNTFSVLFLMVSLWLQIYQSSTTVSLRQGRKVKEKQNPDFMDSNCSSKDWTLCWV
>textile.TRINITY_DN15102_c0_g1_i1_frame_1_0.trim0	supFam:putative MRIPS	tpm:1.44	len:304	ML:2	logit:neuro
MRIPSRHFHFLGLFLVMWPLDYLFKADCACLPVCQCERVRKCAQVVSLPSFSLFL
>magus.TRINITY_DN7951_c0_g1_i1_frame_-1_0.trim2	supFam:putative MSFFH	tpm:7.33	len:655	ML:2	neuro:bp
MSFFHMVLLFHVLFSYGAIVPCPFSIWCYCSIPFFIWCYCSMPFSHTSVAF
>magus.TRINITY_DN14812_c0_g1_i1_frame_2_0.trim0	supFam:putative MFFIL	tpm:6.64	len:738	ML:2	neuro:bp
MFFILTVFVSPDLRFILLCHFFEEVGGNGTGEEGGGRLGVFFSYLLIALDKCQAPTCIEHMWF
>gloriamaris.TRINITY_DN6891_c0_g1_i1_frame_1_0.trim0	supFam:putative MCTLF	tpm:3.49	len:352	ML:2	neuro:bp
MCTLFLILVCIFSVLSPHSLLSFIQSVSLLQSLSQDLAVLFSSSISSYFPSRCFNVL
>striatus.TRINITY_DN10307_c0_g1_i2_frame_-1_1.trim0	supFam:putative MFLFH	tpm:7.82	len:2303	ML:2	neuro:bp
MFLFHFLMSQWLGIQCCCGGIYCLVDIVLCWCSCKISFLHPFLLRCISFCWMHQLYF
>striatus.TRINITY_DN5025_c0_g2_i1_frame_2_0.trim0	supFam:putative MFMRI	tpm:3.80	len:401	ML:2	logit:neuro
MFMRIKGFKVAQCVVFILLNDANAVKKQTNKTKPKRLDTFYCCPSPCLCKVGVCSIKAELSPKKNLKKEQIRERRSHAL
>virgo.TRINITY_DN2420_c0_g1_i1_frame_-3_2.trim1	supFam:putative MYDMC	tpm:14.87	len:2454	ML:2	neuro:bp
MYDMCTLFLILVCIFSVLSPHSLLSFIQSVSLLQSLSQDLAVLFSSSISSSFPSRCFNALEQSLCRFPVTSHSQHAKGG
>gloriamaris.TRINITY_DN2837_c0_g1_i1_frame_2_1.trim0	supFam:putative MLPIW	tpm:3.73	len:1325	ML:2	semiS:neuro
MLPIWSSFFNTLKGLLTLFLIIAPNVEHCGRLERKMERINFGQSTKNRPFSEPVVYKKIDRADGKIFPEHDVEGFLLFESQCKKEDKETYGFKSGNRHL
>terebra.TRINITY_DN3453_c0_g1_i1_frame_-3_0.trim1	supFam:putative MQAII	tpm:10.51	len:973	ML:2	neuro:bp
MQAIISLMGWHIWLSIRFHCIGWWQLSSSRMNLPFLPAHRPPPGAGVTTPPPFPTQSCEREASMVVIARSLSPWKMAKPGH
>striatus.TRINITY_DN937_c0_g1_i1_frame_-3_0.trim1	supFam:putative MSPTS	tpm:3.47	len:1195	ML:2	neuro:bp
MSPTSILVSFQISFILTTCPVQRDCRQPPLTLGPGHLFKTSRHKTCMTLFTFG
>magus.TRINITY_DN19186_c0_g1_i1_frame_2_3.trim0	supFam:putative MRGWV	tpm:14.68	len:2680	ML:2	neuro:bp
MRGWVLLGALAFFLHHLPEEKNQWILGRTSDVHVVLLTSKQIIVMKSFHFFSPVSNGFLCMCGSAHNCDRDFSPSITDPLSPPSSPCIPLLHRVEEVSCYVAN
>gloriamaris.TRINITY_DN2179_c0_g1_i1_frame_1_0.trim0	supFam:putative MMLLF	tpm:8.95	len:1180	ML:2	logit:neuro
MMLLFFFFFTLVSLPAVKGFRVVTWAVTTKSRNVKAFCWFFISLGFAELFCCYCIQNYCILLTFLFFSQLAVLNVLYTSHYYVK
>marmoreus.TRINITY_DN8173_c0_g1_i1_frame_3_1.trim1	supFam:putative MTLFL	tpm:4.60	len:880	ML:2	logit:neuro
MTLFLFIFPFFPLALCSSLWQLFRNKRDLDASICLTNHPTQSFSINRSCSNILV
>striatus.TRINITY_DN10840_c0_g1_i1_frame_-2_0.trim0	supFam:putative MFTQL	tpm:2.43	len:672	ML:2	neuro:bp
MFTQLAAKSFYFPLLLLAAKLCMSSTGFSTMTLQSNTWAIPFTQCSNLPTLVQIMPFKPSNTGATQHTCHSNPPPLEQNNATHHQHTIKPFQRFKPMIIPFIPHTSTVIILGNLTLKPKDLHVWGYKHCMFDHHLEKPLN
>striatus.TRINITY_DN16804_c0_g1_i1_frame_2_0.trim0	supFam:putative MLLHL	tpm:2.15	len:292	ML:2	semiS:neuro
MLLHLTKIVFCLFCIWQHLHALNDVLFVYFVGQFKQMGVKLYKSRAMHTLAPEF
>virgo.TRINITY_DN3876_c0_g1_i1_frame_3_1.trim0	supFam:putative MCSSL	tpm:9.14	len:1584	ML:2	semiS:bp
MCSSLGICIIIVYCQSCVLNSAQTETHHSIEHLICCLKVFMPCTVGNFCFKEEGCAPVLMNSAMHAPFLLARCRRKFKKLQEEKFKVLLTFKAI
>virgo.TRINITY_DN12983_c0_g1_i1_frame_-3_0.trim0	supFam:putative MCPIL	tpm:6.91	len:346	ML:2	semiS:neuro
MCPILSLHVLFNAPFLCVVSICIMHCSFSAPSNLQYSRCRCKIDNKQCGLKLTCSWSIFESCILSVFRHEMTVDKGAHT
>gloriamaris.TRINITY_DN3063_c1_g1_i1_frame_2_1.trim0	supFam:putative MHIIF	tpm:107.94	len:2126	ML:2	neuro:bp
MHIIFALILLETECPEAVDHEDFAEKKIGWQCLCCPLLTRVVSFYTVTLLSHKF
>magus.TRINITY_DN5331_c0_g1_i1_frame_-1_0.trim0	supFam:putative MWCKP	tpm:10.70	len:762	ML:2	neuro:bp
MWCKPLGAVCVFFALLFALDHLLCRLISLSETANVRIYLIRCVQSLTLTITRTRHVTEST
>gloriamaris.TRINITY_DN4672_c0_g1_i1_frame_3_0.trim0	supFam:putative MKCVL	tpm:4.00	len:450	ML:2	neuro:bp
MKCVLLFTALVAAWISASEATTCENINSCVSGMAQFSEVDQSKLKETCDAMKNVLSCFKEGLKDCKANNPGNQQELNMLESQMDNVDKMVAQHCGASALTISITLLLFALLSIFF
>magus.TRINITY_DN7441_c0_g1_i1_frame_2_1.trim0	supFam:putative MQCKS	tpm:13.02	len:763	ML:2	neuro:bp
MQCKSVPLSLSLSLSSAVCFGFVHVIMEHQTGVSTHDVSWEDCHNMFTVMVRCVACWQQSV
>striatus.TRINITY_DN345_c0_g2_i1_frame_3_0.trim0	supFam:putative MMIDM	tpm:1.55	len:322	ML:2	neuro:bp
MMIDMRFLFLFSCCFEFTTCMKAIKFLEKTISSSVLKFEKMVVVHSKKHITLIIHHACILH
>magus.TRINITY_DN1286_c0_g1_i1_frame_-3_0.trim0	supFam:putative MMQRA	tpm:14.00	len:370	ML:2	logit:neuro
MMQRAAVVLSAFFSWLWRVRSVSVLWSMVRHTSLSAVSRRLNLIFPVVHMSNGNGPRTLHTKIAFCAYIQSMLPSETQA
>marmoreus.TRINITY_DN637_c0_g1_i1_frame_2_0.trim0	supFam:putative MPALL	tpm:3.67	len:363	ML:2	logit:neuro
MPALLICVVMTAFLEPYYCCHSIAVPLSQSPLVVTALLCHCLNPHLGCCSCSCM
>striatus.TRINITY_DN21264_c0_g1_i1_frame_2_0.trim0	supFam:putative MQKVV	tpm:2.33	len:1724	ML:2	neuro:bp
MQKVVFVVMVVLCVCVCFNPEMNKQIFPSSIGHSSILGCRGLHSLTKSLCVKHNISLSSSD
>gloriamaris.TRINITY_DN3455_c0_g3_i2_frame_-1_0.trim0	supFam:putative MMKTG	tpm:1.54	len:221	ML:2	logit:neuro
MMKTGKQRILLVVSFLCLFTSDPKRRREVQKAGRPRLTLQTRNMNSYQVKRMCPEVR
>striatus.TRINITY_DN5607_c0_g2_i1_frame_-1_0.trim0	supFam:putative MFILF	tpm:1.63	len:454	ML:2	logit:neuro
MFILFIHFIPLSLFSSKSTERRCSRFSHLRSSSSSSSSGDNHVCCVSHSSHSICSS
>striatus.TRINITY_DN9479_c1_g1_i1_frame_3_0.trim0	supFam:putative MLFIA	tpm:4.72	len:809	ML:2	semiS:neuro
MLFIAWLLPLYVLLFCHCACWRTFLTRRKNLRTCDELVKANIFFSSLKGAADVHGSTACPITAHRQPSIWAGHFPSHAGR
>textile.TRINITY_DN9051_c0_g1_i3_frame_2_0.trim0	supFam:putative MGSHV	tpm:101.90	len:898	ML:2	logit:neuro
MGSHVKPAIILLALSVAVHALPSRNLEIDMIHKLDDADYREGYGENQLKRNKRDSNQEYEVCVVTGNGWTSGTSDQLFIKLGARRSQWSNFTGLPRGDLPADFTACTSISGETLDSDVTDIELFKDGSDDWYPIEIRVRVVGERGYVPCSWADICGSRHYSCRFPDNCVTEHIPCGGYTSG
>striatus.TRINITY_DN3779_c0_g1_i1_frame_1_4.trim0	supFam:putative MVGLC	tpm:2.94	len:2562	ML:2	neuro:bp
MVGLCLLVCLRSFQVEDFPTVPCIQAMLGVTDSGTEQQVHIHTTHILLKSVVDVRKVCCCM
>terebra.TRINITY_DN3762_c0_g2_i1_frame_-2_0.trim0	supFam:putative MKLAL	tpm:3.04	len:412	ML:2	neuro:bp
MKLALIHIFCSLSSLLPTHMQTSFNEGLKFTQQCGLQCEKSDVSRKKKENGKME
>gloriamaris.TRINITY_DN1835_c0_g1_i1_frame_-3_1.trim0	supFam:putative MCVFV	tpm:5.65	len:715	ML:2	logit:neuro
MCVFVYLCKCVRLCVCARVCVCMCVSTRARARVCVCALACLCVCVRTYFCVLIILLCFE
>gloriamaris.TRINITY_DN2300_c0_g1_i1_frame_1_1.trim0	supFam:putative MIVLG	tpm:5.46	len:959	ML:2	neuro:bp
MIVLGTGVFFSCYFMALDASAEAYSYILTERVRHKYFIQYALKCLLPNTKTLL
>magus.TRINITY_DN10569_c0_g1_i1_frame_-1_0.trim0	supFam:putative MCVLV	tpm:4.37	len:532	ML:2	semiS:neuro
MCVLVGMNICGCGCVFVWGHVICATRHTYDSTIAHYHICACLNKTKFLSLIRAFPVVKTIQTHF
>virgo.TRINITY_DN15115_c0_g1_i1_frame_2_0.trim0	supFam:putative MHLQT	tpm:5.64	len:216	ML:2	logit:neuro
MHLQTGYGLVIVLMCVRVHACEGYSLFSVWCRLFDVYLCACMHGEMVWLLLCAFLLHVTCG
>virgo.TRINITY_DN3255_c0_g1_i1_frame_-1_1.trim0	supFam:putative MFMAK	tpm:15.82	len:948	ML:2	neuro:bp
MFMAKQRQSSMRNIFTFCLLILATCHTSTLSNIFRPVFGVKCFIPVLLSTAFLIVCIVSFIKISICRRVCWNR
>magus.TRINITY_DN7321_c0_g1_i1_frame_1_0.trim0	supFam:putative MLFHL	tpm:8.77	len:1161	ML:2	neuro:bp
MLFHLLFSHLLAIYIRCVCVCVSFACCPDMSSTVSEAVNSMMSHCLQVVYRTDSIMS
>striatus.TRINITY_DN10342_c1_g1_i1_frame_2_0.trim1	supFam:putative MYHLL	tpm:28.91	len:2527	ML:2	neuro:bp
MYHLLNMFFISLGPVHSLCSEGNAFSPHLLHFTKKKIIYFYTFFFLPLPEVCNASSPLFPLPFLTLLVCIGLKGNCRCFVYTGTSLQWRV
>textile.TRINITY_DN7838_c0_g1_i1_frame_2_0.trim0	supFam:putative MKSCF	tpm:6.23	len:851	ML:2	neuro:bp
MKSCFVMFIHVLFLVCIYTHYFCSFKGPPTYPLIELSSFDVPSPDQNWVASDVWYQKKKSFVEYIFFICNHSY
>virgo_MP.TRINITY_DN1904_c0_g1_i1_frame_3_1.trim0	supFam:putative MLDLC	tpm:5.50	len:864	ML:2	neuro:bp
MLDLCVMWFSLWTRWFLPFLRILLYQCTFPHCHHRHSRRRHQHHRRSSSSMTMYDVDCYQDIVSRNLTVLFDLDC
>terebra.TRINITY_DN1032_c0_g1_i1_frame_-2_0.trim0	supFam:putative MCLCM	tpm:3.54	len:360	ML:2	neuro:bp
MCLCMHVCVCVCVFLGMCAHACTCACVFGHMCAHKFVCACVFVIITTPAASSS
>striatus.TRINITY_DN11559_c0_g1_i1_frame_-3_0.trim0	supFam:putative MSRPI	tpm:1.36	len:242	ML:2	semiS:bp
MSRPIHCCSFTFFMHTVTKLHLMTWVIFALQNHQRLCSVLTKGGTKICKVLPNKAKHFQRLNS
>virgo.TRINITY_DN4347_c0_g1_i1_frame_-3_2.trim0	supFam:putative MVHIN	tpm:38.29	len:1537	ML:2	logit:neuro
MVHINSQFVIICFIVSACVDEHMHTCLYTNNIFCPFVQRGYWVLLGKTCCKKRKGNCS
>magus.TRINITY_DN11189_c0_g1_i1_frame_-3_0.trim2	supFam:putative MPMPF	tpm:7.61	len:350	ML:2	logit:neuro
MPMPFLDIHLLLVKLLLPLLLWGRNPWRTVSAGGSNYQQCQGHARQQHHGWRCMWRTDCKIQT
>striatus.TRINITY_DN8693_c0_g1_i1_frame_-2_0.trim0	supFam:putative MYAFI	tpm:6.77	len:1068	ML:2	neuro:bp
MYAFINNCFTHYSLPTMLLFFCFVIHVQQRGISVPEGNHTKEALHCFRSEKRSI
>virgo.TRINITY_DN8594_c0_g1_i1_frame_2_0.trim0	supFam:putative MTNYS	tpm:5.69	len:379	ML:2	logit:neuro
MTNYSVMFFFLPCLPPAHACLEVKCTLSLSCALSLQHIVFAACVLMWTSSHKRLLHLLMLGSCCALSC
>textile.TRINITY_DN320_c0_g2_i1_frame_2_0.trim0	supFam:putative MPFIL	tpm:5.03	len:401	ML:2	neuro:bp
MPFILVYIFITLLKKKWGWGGFNVSDIRVAQWNDWIDVEVFRIHRNGGMIPKRKI
>magus.TRINITY_DN4580_c0_g1_i1_frame_3_0.trim0	supFam:putative MPGCL	tpm:6.03	len:369	ML:2	logit:neuro
MPGCLVLISMASLTFLFVRKGSVDKILVSWGLKLWPVACRCSCMAEVDRFWCSCRRVVSGLAVSPM
>magus.TRINITY_DN7408_c0_g1_i3_frame_-3_0.trim0	supFam:putative MLANT	tpm:6.26	len:529	ML:2	logit:neuro
MLANTVQVTEQLLFLLLFIWATHSVTCNPAVDVTLTLSSTHAGKHRAGHRAAPLLIALYLGRHTAFFSTAVCRD
>magus.TRINITY_DN7166_c0_g1_i1_frame_1_1.trim1	supFam:putative MCVFK	tpm:11.61	len:2374	ML:2	logit:neuro
MCVFKRALIELISQYLVCIIVVACVCNPNHPEVCRVVVALGLKCCLVVLCSAQLEENYNTCEFHGSLPGRGILV
>striatus.TRINITY_DN8262_c0_g1_i1_frame_-2_0.trim0	supFam:putative MATTF	tpm:4.70	len:2125	ML:2	neuro:bp
MATTFPLAAFSLIRLYLAEPPALTGHNYATSKGGVRDGGYQWHGIIIFFTQCGA
>ebraeus.TRINITY_DN126_c0_g1_i1_frame_-2_1.trim0	supFam:putative MNTEL	tpm:26.24	len:685	ML:2	semiS:neuro
MNTELLWRHFPFGLCGTVCATLPSVFLPRCQPGPRNTDTCSLGPREIDAFRKRWMKRAGTVGLCGALE
>magus.TRINITY_DN19480_c0_g1_i1_frame_2_0.trim0	supFam:putative MPVVL	tpm:6.27	len:381	ML:2	logit:neuro
MPVVLFFFSWFPIFPSLISEDTWSKVRNSALFQFSLAKKVKSRSLFGFLLTRKTRTKLKCMSACLPSIATAEQKLLRVMPGESKNQCV
>gloriamaris.TRINITY_DN2346_c0_g1_i1_frame_2_1.trim0	supFam:putative MLLCC	tpm:5.87	len:1775	ML:2	neuro:bp
MLLCCWPQWHLPYLLCLSTSLPVWAHTELHGTTTVQLSVSKVRLLVARWVSLCCHLHGSFLVLVDRGFVSSTPLTQPCLYCLCTAYLRHSLYN
>terebra.TRINITY_DN1605_c0_g1_i1_frame_2_0.trim1	supFam:putative MNKQT	tpm:5.68	len:606	ML:2	semiS:neuro
MNKQTGSFLAWIWNSASSLLLSHCEAVQILWMIHKTYDTLSLLELLTLWHL
>marmoreus.TRINITY_DN6253_c0_g1_i1_frame_-2_0.trim0	supFam:putative MFMHL	tpm:4.55	len:1864	ML:2	semiS:bp
MFMHLCVYVCISVLMCNNCGRASITSALFHLPATQVSAGEKYTHNKYVSTDNVVIKHLKSGTSGQQIVFLDY
>striatus.TRINITY_DN9526_c0_g1_i2_frame_-1_1.trim0	supFam:putative MPSLF	tpm:16.53	len:1321	ML:2	neuro:bp
MPSLFLLAFSLIMQHIKMSSVMKTVGLINETVEHCPFLVRCTMTEHTTHRNNAEWSVNISQSPCVHYIKVHMNTNQRLPTIQIGATIEPSIHDLPTHCFHYGTSTHNMA
>magus.TRINITY_DN13774_c0_g1_i1_frame_3_0.trim0	supFam:putative MLLLP	tpm:20.54	len:215	ML:2	logit:neuro
MLLLPLLLLLMLLFSYFQGYDSLKYSHFVCASFPLFPPSPTPSFPLPFLLH
>striatus.TRINITY_DN9796_c2_g1_i1_frame_-2_0.trim0	supFam:putative MFVHK	tpm:11.27	len:995	ML:2	logit:neuro
MFVHKQICKFARAFVSVCVPACMCVCVCACACSGICECIYTCVCVTVTQECTKNTT
>terebra.TRINITY_DN3797_c2_g13_i1_frame_3_1.trim0	supFam:putative MGTKK	tpm:16.97	len:476	ML:2	neuro:bp
MGTKKCSLSLSLSLSLSLSLSLSLSVCVCVRPWSKCVPLAPAKTTGPIFLKI
>magus.TRINITY_DN1230_c0_g1_i1_frame_-2_0.trim1	supFam:putative MTSNG	tpm:5.99	len:462	ML:2	logit:neuro
MTSNGMRGSFPPFFFFLIIKVFWTCLISKTEKWDARPCEVTAIKRPLSECVSICM
>gloriamaris.TRINITY_DN1423_c0_g1_i1_frame_1_0.trim2	supFam:putative MIIPL	tpm:4.13	len:1170	ML:2	logit:neuro
MIIPLNCPKSGRILFVCFFLCLAHALPCLQYVSPSSFYFLSVRATGLVPCRFQSHACHCDSPSAERTRHFFPVQPFTAAVAFLLVFSASFPHSPFSLSFVSSCCCWQVKIHARLYWLLDGLTCIYASMLEL
>virgo.TRINITY_DN3013_c0_g1_i1_frame_-3_1.trim0	supFam:putative MSPSV	tpm:17.55	len:557	ML:2	logit:neuro
MSPSVAIFTFFESLTLFGGHTTFCGYVAFYKSVNPVGWARYCQRQCYFQRGKGQAECYFLCFCFLQ
>gloriamaris.TRINITY_DN1332_c0_g2_i1_frame_2_0.trim0	supFam:putative MSWMF	tpm:1.34	len:401	ML:2	neuro:bp
MSWMFISCLLQSSCSLQILFICHPSLRVSHFHSDMHRYCYIFVNFHLTKRDTPDSL
>magus.TRINITY_DN1855_c0_g1_i1_frame_-1_0.trim0	supFam:putative MFTQL	tpm:9.73	len:485	ML:2	neuro:bp
MFTQLAAKSFYFPLLLLAAKLCMSSTGFSTMTLQSNTWAIPFTQCSNLPTLVQIMPFKPSNTDATQHTCHSNPPPLEQNNATHHQHTIKPFQRFKPMIIPFIPHTSTVIILGNLTVKPKDLHVWGYKHCMFDHHLEKPLN
>striatus.TRINITY_DN23967_c0_g1_i1_frame_-1_0.trim0	supFam:putative MLGQF	tpm:2.13	len:860	ML:2	semiS:neuro
MLGQFLSVFIVLSRLVMPALVTAEKMPKLKFTMPYPNTHTHTHAHTGTTKPV
>magus.TRINITY_DN7203_c0_g1_i1_frame_-1_0.trim0	supFam:putative MSASC	tpm:12.46	len:1151	ML:2	semiS:bp
MSASCNYFCCISLSVCVCVYFCVCAGMCDPMECRGTGLFFQHLTATFTFLLQTLLCETTL
>striatus.TRINITY_DN9888_c0_g6_i3_frame_-1_0.trim0	supFam:putative MMFPQ	tpm:1.04	len:955	ML:2	logit:neuro
MMFPQLIQSLLLFHVHLRFTLTSLLLHMHNHRRCYSFCTTFTRSHECAQCHIHCLRSSLHL
>magus.TRINITY_DN4307_c0_g1_i1_frame_3_0.trim1	supFam:putative MLTQQ	tpm:2.71	len:307	ML:2	neuro:bp
MLTQQMYWCFCIFMLIQLLATRKWNYNMEVIDIFFNELFRGGVICLEVVVQMN
>magus.TRINITY_DN382_c0_g1_i1_frame_1_0.trim0	supFam:putative MSPLP	tpm:8.75	len:613	ML:2	logit:neuro
MSPLPVLGESSSLPLLLLLRLSVHELWFLCVPCWNDWTFSGSDEVRCHVCNGGVSV
>marmoreus.TRINITY_DN3381_c0_g1_i1_frame_-2_0.trim0	supFam:putative MLKNH	tpm:4.62	len:625	ML:2	logit:neuro
MLKNHSAFFLPRFMLVSLLCSVEKLFILLPLSTESKSCCCPHSPVLKDNPVFLPSGVYISLSRLTRRRQSSSQNLDVVDISFCLPAADIKQRRREKKRFQCHAFSQCCDLVFPVV
>coronatus.TRINITY_DN1609_c0_g1_i1_frame_-2_0.trim0	supFam:putative MLVIL	tpm:11.53	len:326	ML:2	logit:neuro
MLVILKEHVLMIWFAYLASSSKERKKEDKCLDSTMRKLESLDLSACWKEHLESCVQLI
>magus.TRINITY_DN11656_c0_g1_i1_frame_2_0.trim0	supFam:putative MCRTW	tpm:9.54	len:1773	ML:2	logit:neuro
MCRTWRFFGLPAVLRECITWRLFGCFEGLYNMSFIWGCQRCAVYSWCGICTAL
>textile.TRINITY_DN6866_c0_g1_i1_frame_3_0.trim0	supFam:putative MWMRT	tpm:1.67	len:470	ML:2	logit:neuro
MWMRTSPAWTTLVILMNCIPLEAILPPQCVCTHANTYACKYPVRQPFRVETKSPRSGSSCQLTGF
>virgo.TRINITY_DN4189_c0_g1_i2_frame_1_0.trim0	supFam:putative MFGLR	tpm:11.52	len:877	ML:2	neuro:bp
MFGLRWKSIRLYLTLCFVLVFLCAAGGKEGDPRDVATDDLSNKDQVTQLLESLSPEDIAMLENMTDIELENKTAFLSPEEGCDFLGVGLMFDDPDYHKDLLHDYVTMEHFGYWEMRCEEFAYKHPDDANVKETAAQKPSYCP
>virgo.TRINITY_DN3506_c0_g1_i1_frame_-2_0.trim1	supFam:putative MIMFA	tpm:8.33	len:1385	ML:2	neuro:bp
MIMFATINTLYRLSLLCVDVLPSSLQVPHSQIAADFSDQQNHLVCGMELNSIDMCK
>magus.TRINITY_DN6503_c0_g1_i1_frame_2_3.trim1	supFam:putative MNLPT	tpm:7.25	len:1490	ML:2	neuro:bp
MNLPTVLTDPMILLHTSLAFSNVCAATAWLCPMHTAPLQCPTPHVLSLPFDCKYLHWKQQETRVIMCSGERGLKLY
>textile.TRINITY_DN1553_c0_g1_i1_frame_-1_0.trim0	supFam:putative MPCRV	tpm:2.07	len:712	ML:2	logit:neuro
MPCRVSMALVSTILGSASSSMSSFTSCRAPTACRRMCSWASPSARCACARAADS
>virgo.TRINITY_DN8924_c0_g1_i1_frame_-1_0.trim0	supFam:putative MNVFL	tpm:24.84	len:243	ML:2	neuro:bp
MNVFLCCLWVHYTGQTTIAELAGIATLCPIQSVVAYSLQSCHQYICRDYIYIIY
>terebra.TRINITY_DN8099_c0_g1_i1_frame_-1_0.trim0	supFam:putative MQSNP	tpm:18.89	len:441	ML:2	logit:neuro
MQSNPVISMIAMMMIIVLMLNVIREGSKKTKQGMEDKEEEDTHYVKDGILCIY
>striatus.TRINITY_DN63_c0_g1_i1_frame_1_1.trim0	supFam:putative MRIVL	tpm:4.03	len:759	ML:2	neuro:bp
MRIVLGFSLCPCLSHILVLVEFTRKIPNLKTKGVQCQKKHSKMRLSEYVLSFHQRQGHLETILCIIHNWSMYTLVESQHCVLIMYIQLCVRKKIC
>marmoreus.TRINITY_DN1741_c0_g1_i1_frame_1_0.trim0	supFam:putative MHCSN	tpm:10.85	len:906	ML:2	semiS:bp
MHCSNLLFSCLCQWCGLFSWLLYLYMSKSCCCHFGQNEQCSMLCCIGSVLCSVCRNQVRYIGDDFFFLSLSLSHYISFSVHIRHVNRYFKLNTRVNRFTYACTHTDSRILN
>virgo.TRINITY_DN6272_c0_g1_i1_frame_-2_0.trim0	supFam:putative MSLVV	tpm:5.04	len:274	ML:2	semiS:neuro
MSLVVSFLLTLWTSGVCVCMLERERDHMKEMKRRNIDIISMVLISATGNTTHRDGHISH
>virgo.TRINITY_DN1087_c0_g1_i1_frame_3_0.trim0	supFam:putative MDPLF	tpm:7.56	len:584	ML:2	logit:neuro
MDPLFVCLFFGFLLLNLKGKKKKTPVPISNQPPKENGSHTLLVQRLDFCCKFLSCIGMSKGQVNLLLVSI
>striatus.TRINITY_DN5216_c0_g2_i1_frame_3_0.trim1	supFam:putative MDMDF	tpm:3.05	len:1609	ML:2	logit:neuro
MDMDFFLICLLCLTIISPTSTPALTQPPPCPSSCSPSCQINICVKHSSNICVKHSLQETNACLCKHVKSLIC
>magus.TRINITY_DN23453_c0_g1_i1_frame_2_0.trim0	supFam:putative MDSMC	tpm:7.14	len:476	ML:2	logit:neuro
MDSMCMLLLLQEIFFRRVCALVKYLQEPLGVLIAKVYEETFLWIAVLIFTLCVRRCCRHSV
>striatus.TRINITY_DN8434_c0_g2_i1_frame_-1_0.trim1	supFam:putative MSSSV	tpm:2.15	len:561	ML:2	neuro:bp
MSSSVSCLSSYFHVILSVLSVQIFPCHPQCLVCLPISMSSSVSCLSSYFHAMLSSSLWTVFRSDLRSGVWKSRCSDNNACSCC
>textile.TRINITY_DN8733_c0_g3_i1_frame_-1_0.trim0	supFam:putative MLSSC	tpm:3.99	len:916	ML:2	logit:neuro
MLSSCLFFFLCQAIIKAAFVWSCRRLYSSPREQRAILLVYFLCAVPCHAEDFHSLFIFNHTVPNP
>virgo_MP.TRINITY_DN1074_c0_g1_i1_frame_3_0.trim0	supFam:putative MDGKG	tpm:15.72	len:639	ML:2	semiS:bp
MDGKGIAALAALTLLAVVASATQLHCIFDEPLCDSWKDNKNASQGYYNSLRFCCPPEPDQGMTITGFPPDPEHCTCSAGTAEKYANLTSPTTPAPDGNSASVLMPQHVLAVILLSIVGVSLY
>virgo.TRINITY_DN3515_c0_g2_i1_frame_-2_0.trim0	supFam:putative MFRHF	tpm:29.43	len:796	ML:2	neuro:bp
MFRHFSSIQSFLAFFVCVCARAHIPHKITETDQFCKQPLTKLWYNVTNNHLLTKTNKSSVIIKQTDKYNF
>striatus.TRINITY_DN18696_c0_g1_i1_frame_3_0.trim0	supFam:putative MSSFC	tpm:1.70	len:538	ML:2	logit:neuro
MSSFCLFCLLPQLLPLSTVSWMMAFASVGAPLHLSAFDCGEDVVTFLRLLCYCFKHFCL
>terebra.TRINITY_DN8017_c0_g1_i1_frame_2_0.trim1	supFam:putative MVCWQ	tpm:6.13	len:265	ML:2	neuro:bp
MVCWQSRFPLLVLLGKLHCHWGCMDKLKIHQWEYCEDVMSQSGVPCSRSHNEGLPLR
>magus.TRINITY_DN10068_c0_g1_i1_frame_-2_0.trim0	supFam:putative MYVCV	tpm:16.82	len:499	ML:2	logit:neuro
MYVCVCVCARACMRACVCVCKCMHAQVCLSVSVWLHACMTVCMCVCVCAVCVSVCVCECVCSMCECAQILCDF
>striatus.TRINITY_DN11142_c0_g1_i1_frame_2_0.trim0	supFam:putative MCLLE	tpm:2.63	len:563	ML:2	logit:neuro
MCLLELMIWLTHSIICTEEHVVAYTPCDHDPIEPVSVVYVATSSLYCPQMYYGAIYQPLCSYCCLVGPCQWHIMYA
>gloriamaris.TRINITY_DN1623_c0_g1_i1_frame_-1_0.trim0	supFam:putative MFTNI	tpm:5.65	len:557	ML:2	neuro:bp
MFTNIGIVPGSILSIMILMLSSESFPHCELILTSENGQNVDSYARFTHLSISEPNLESIPISQCARSRKLYTHNSCASLENIPHITLSCTDIKVST
>gloriamaris.TRINITY_DN1004_c0_g1_i1_frame_-2_0.trim1	supFam:putative MIVSL	tpm:5.12	len:994	ML:2	neuro:bp
MIVSLFALCALSMQFHFICSINLGESVLVSSVCLMSEYMLCKLVHTAALIWNYCHITVNNRIQYSLASLLFIKDRHANYDIRTLKS
>magus.TRINITY_DN15671_c0_g1_i1_frame_2_0.trim0	supFam:putative MCFLT	tpm:3.90	len:533	ML:2	logit:neuro
MCFLTLKILLSCAKLCSVCLVDQFVEVAFFCSSSASLRCKNVPVKCSFYPTCWLPYCGG
>virgo.TRINITY_DN19910_c0_g1_i1_frame_-1_0.trim0	supFam:putative MRQYL	tpm:4.10	len:238	ML:2	logit:neuro
MRQYLLFTASVMMIYNLLFQCNNDQDVTIMIHYPCLQCSNKETRSTVQCNNDDLLLTVPV
>textile.TRINITY_DN8472_c0_g1_i3_frame_-3_0.trim0	supFam:putative MTFLT	tpm:1.25	len:1169	ML:2	logit:neuro
MTFLTMLLLAMHTGICRRALGRTASGNAHSNTQKGSRENGFWQCAEQYVEGL
>gloriamaris.TRINITY_DN9378_c0_g1_i1_frame_2_0.trim0	supFam:putative MRYML	tpm:3.32	len:342	ML:2	semiS:neuro
MRYMLREGTICLFVCLLVFQSCVDVMNVGLVKYLCVAERERETERDRQTENERRTGRHTNRERQTERDRQMDTG
>terebra.TRINITY_DN2676_c0_g1_i1_frame_1_0.trim0	supFam:putative MVIMS	tpm:5.88	len:536	ML:2	neuro:bp
MVIMSALPFTILLVYVKFTSLTCHCLLAVQTRLQTDVLSQSQQSQLTPNISIVVYLKITANCRKNTNYCVHLITTKSAVVQ
>marmoreus.TRINITY_DN11968_c0_g3_i1_frame_1_0.trim0	supFam:putative MCARV	tpm:4.14	len:445	ML:2	logit:neuro
MCARVCVCVCVCVCMCVCVRKCVHAQVCLSVSVWLCACMVVFMHARAHAHMCMRACVCVCVCVYV
>virgo.TRINITY_DN5342_c0_g1_i1_frame_3_0.trim0	supFam:putative MLIRL	tpm:6.57	len:455	ML:2	semiS:bp
MLIRLSLMIMWAVVCHEHPFSFLLQTELDPLISVRNANLNISVIGCLIPFSAQWSVSH
>magus.TRINITY_DN22880_c0_g1_i1_frame_1_0.trim0	supFam:putative MGICS	tpm:6.82	len:488	ML:2	semiS:neuro
MGICSWQGFVLLAFVHFLGVGQTEADPCDSDQNNGLFSLAGNPLGHYGCSVSAWR
>marmoreus.TRINITY_DN2089_c0_g1_i1_frame_1_0.trim0	supFam:putative MFTCA	tpm:13.77	len:403	ML:2	neuro:bp
MFTCAFFFVCLFARGDVQKGNRLYSCSHIKDVLHGLSFYWLFIERSNICLPWCHFWMSATMTDTP
>textile.TRINITY_DN8911_c0_g9_i1_frame_2_0.trim0	supFam:putative MFLDS	tpm:2.91	len:503	ML:2	neuro:bp
MFLDSSYHSAAVFFFLLTFLFFSLISCKEKCVHALIHTQTHTHTQIHTHTHTFTHTQSLTHTHTHTHTHTHTHTP
>textile.TRINITY_DN10131_c0_g1_i1_frame_-1_1.trim0	supFam:putative MLFWT	tpm:2.40	len:870	ML:2	neuro:bp
MLFWTFNVHVLYHIFSFVQATFRYPKHCMHYSFQLPFFMPLCVPKHTGCHDLQAFQQTGKHATMFVLLSEVPI
>marmoreus.TRINITY_DN2517_c1_g1_i1_frame_-1_2.trim3	supFam:putative MILIA	tpm:38.45	len:2280	ML:2	neuro:bp
MILIASIIFFPLSCFLFVSKLPSEEYSKCICCMMLLTLRLCSGDKQKMMLQYRYVTDMCDWLAGSFCTQSHYVSV
>gloriamaris.TRINITY_DN5625_c0_g1_i1_frame_1_0.trim1	supFam:putative MLEAF	tpm:6.41	len:1637	ML:2	neuro:bp
MLEAFIYWLVAVLTETTALNIPAVFLIHAELWEKMNLVQGMLLPWHSALPPCCGQTCKCCILSFRRGGGEKKEKQKDTGCRFDGTFLGHFGPFWKRDSWLFDSRIFFLFD
>virgo.TRINITY_DN2246_c0_g1_i1_frame_-3_2.trim0	supFam:putative MQFLH	tpm:11.00	len:1414	ML:2	neuro:bp
MQFLHHHLSMIVLWKFSVLPPSDPQDKDIHKWSIIGFISQCSTADTESKLESETLRLLTSSSNQPM
>magus.TRINITY_DN7929_c0_g1_i1_frame_1_1.trim2	supFam:putative MHVHF	tpm:37.68	len:1407	ML:2	neuro:bp
MHVHFCMGLLLLCGISLVGVKLDEPCSDVICLKCALYNLLCWHRASLEMGMGLMSTVHSCSLFI
>gloriamaris.TRINITY_DN12194_c0_g1_i1_frame_2_0.trim1	supFam:putative MHTCI	tpm:4.45	len:677	ML:2	neuro:bp
MHTCIYSHAPVCLMMMCSLSVCSDVLCHRIDNQFCITEESLTAVPVLVVGKFVDVECC
>gloriamaris.TRINITY_DN2126_c0_g2_i2_frame_-1_0.trim0	supFam:putative MHYHD	tpm:1.65	len:871	ML:2	neuro:bp
MHYHDNLLCLVRFFSILILPVCLNSDHSVVSQTLISSIKAHCNDSPHKTMLTPLVLDMSEQCDQTALSGPICPLKTCGRAALLSLILPHTRCTYHRLVVNGVSVHVFFCGSFKMKHLNENVIRLKPCRSLVCVLVQVLALQVFFCCCCFYKPNVLSINPIIS
>magus.TRINITY_DN3224_c0_g1_i1_frame_1_0.trim0	supFam:putative MDIPQ	tpm:12.16	len:366	ML:2	neuro:bp
MDIPQVVSLFLITGMVELLSSTVTGQRMECFGFCSNTSPLPTPIPKLVLANCTKPK
>gloriamaris.TRINITY_DN7222_c0_g3_i1_frame_-2_0.trim0	supFam:putative MHAMH	tpm:2.00	len:1087	ML:2	neuro:bp
MHAMHSSVTLFLSLITGLKFDIYFLSSSNHAQKCSELIMAICVHKSIHLLFFYYKEETERNCHFFSHIFLFSVQFLECSCFVPICEKRLHVGLDHFKDTGAEEGARVIKPDPLQDSVGQQTAQRWEVRV
>textile.TRINITY_DN8114_c0_g2_i1_frame_1_0.trim0	supFam:putative MLKVT	tpm:519.50	len:755	ML:2	neuro:bp
MLKVTLLALLRQKLILVPMTITRAERTFPGAAHHFATVETGRRVSRTAITPLPSCHITQKMVLLRRNITRVGILLN
>striatus.TRINITY_DN10509_c1_g1_i1_frame_-3_0.trim0	supFam:putative MKSSR	tpm:6.28	len:1524	ML:2	neuro:bp
MKSSRLMELSYLFLLRTQADTPADTPCTDRQVLIPSAQQREWSFVCMTVFQSRH
>textile.TRINITY_DN5660_c0_g1_i1_frame_3_0.trim0	supFam:putative MSPSE	tpm:2.58	len:383	ML:2	semiS:neuro
MSPSEQLLAFLFLFLIDSFCYSGLLGCNYERASLLMPILWETINRTGYLQFLGISHLLGHKWRLHLALCPPWCPRFSARNVSMPETMLFFFSVS
>ebraeus.TRINITY_DN690_c0_g1_i1_frame_1_1.trim2	supFam:putative MRKMF	tpm:48.45	len:1097	ML:2	logit:neuro
MRKMFIIIYFVLVSYMYLLEGGGDTVLHLLWNRTLRIECIDPCVALTSGACGYVDGHKGCRCVLS
>gloriamaris.TRINITY_DN2518_c0_g1_i1_frame_-3_0.trim0	supFam:putative MLIFF	tpm:2.79	len:994	ML:2	semiS:neuro
MLIFFFVVLFVVVLFFLKPVVVPCLSVEECQLPPMLTYSLLNLKEPFLNPYEMNTHCCLSLRHQAQRGSHFLLYILSFFLKQNLDMLSEQQQQKKHKSYSKTGSFFKG
>striatus.TRINITY_DN2612_c0_g2_i1_frame_-3_0.trim2	supFam:putative MVHFS	tpm:3.34	len:1490	ML:2	neuro:bp
MVHFSLYTILLSFLLHLGEKDEKYTHTKICLIFQYLNIQRVCELNRCRGEREVHCHNGNSLRREQVGHPDCMILALENPT
>textile.TRINITY_DN8911_c0_g12_i1_frame_2_0.trim0	supFam:putative MFLDS	tpm:2.09	len:499	ML:2	neuro:bp
MFLDSSYHSAAVFFFLLTFLFFSLISCKEKCVHALIHTQTHTHTQIHTHTHTFTHTQSLTHTHTHTHTHTHTHPEKKKL
>striatus.TRINITY_DN4329_c0_g3_i1_frame_2_0.trim0	supFam:putative MWLNG	tpm:1.08	len:727	ML:2	logit:neuro
MWLNGFGKAIWVCWRSEFRLVVLVQPTGRKCCGRNYHDKTMSEIKKLQSLQY
>striatus.TRINITY_DN14680_c0_g1_i1_frame_-1_0.trim0	supFam:putative MLNLL	tpm:1.84	len:696	ML:2	neuro:bp
MLNLLQLLLCFLLQWDWKTMRNSGGVERQTCCSISMLAENLCTVRTPPVAATLWAGRDVSPTHSAHSRS
>textile.TRINITY_DN8817_c0_g1_i1_frame_3_1.trim1	supFam:putative MVLPS	tpm:4.38	len:1599	ML:2	neuro:bp
MVLPSFVLFCFGRLIMFALRDKPRGINLQSVPLLCDPGQLSLFQWVAQSDDNM
>striatus.TRINITY_DN25597_c0_g1_i1_frame_-2_0.trim0	supFam:putative MFFPL	tpm:2.81	len:275	ML:2	logit:neuro
MFFPLAPSGSCTCLATKLAMCSLWFCPVTGRSPYWIRRSSYIRSLRCCCRKR
>striatus.TRINITY_DN8624_c0_g1_i1_frame_-1_0.trim2	supFam:putative MFSML	tpm:1.31	len:492	ML:2	neuro:bp
MFSMLRLHLVSMVWIRLSRSTVWIHVLHAYRKTEYSSMYRSVILSFMEMLSPCPMYTWPKISVTQA
>textile.TRINITY_DN7769_c0_g1_i1_frame_1_0.trim0	supFam:putative MNFIF	tpm:3.11	len:336	ML:2	logit:neuro
MNFIFLFCDVLWFSGMCVCGCLHEWVSVCVVSMETVVTSFVCVCESRICLLLY
>marmoreus.TRINITY_DN817_c0_g2_i1_frame_-3_1.trim0	supFam:putative MGLPV	tpm:4.25	len:1069	ML:2	semiS:neuro
MGLPVQCVRACVHVCVCLFVCACECGHANVCRYKREPSTSLEQSNYACKTHFS
>virgo.TRINITY_DN4295_c0_g7_i1_frame_-1_2.trim0	supFam:putative MTCSS	tpm:15.47	len:1904	ML:2	logit:neuro
MTCSSCQILFIWSAVFSTWSESRFYCVFFFLFRCFNLQDPSEKMRHLIGLTIRPVCCDADCLARNCQCGHLSVLFHCSQRLPRMITQMWLTRKEH
>striatus.TRINITY_DN2964_c0_g1_i1_frame_2_0.trim0	supFam:putative MQLFI	tpm:2.18	len:641	ML:2	logit:neuro
MQLFIQLVFLPLKSCWRQESASDCVKSNRFMPLLCSPIKKSIKVKPLCRSCFQYC
>terebra.TRINITY_DN4307_c0_g1_i1_frame_1_2.trim0	supFam:putative MKFKS	tpm:6.38	len:1489	ML:2	logit:neuro
MKFKSILFLCLWLESCCGCMFEIFMYVQWHVFAMCIRFVFTEVCVCVCVSVCERVCERVCVCVCASLK
>gloriamaris.TRINITY_DN3168_c1_g1_i1_frame_-3_0.trim0	supFam:putative MCVCV	tpm:10.36	len:272	ML:2	logit:neuro
MCVCVCVCVCARARTRVCACLACVCMSVCTLACTLVCVCVCVCVCVCVCARAHARVCVRVSHVCV
>coronatus.TRINITY_DN244_c0_g1_i1_frame_1_1.trim0	supFam:putative MFLRV	tpm:16.08	len:1810	ML:2	logit:neuro
MFLRVPVAIVSLFPLWRCSFSIPVPLIVSFPQCPYSCSVLVPFVPLCPECPCSLSFPVSSVSLFP
>virgo.TRINITY_DN4503_c2_g6_i1_frame_-1_0.trim0	supFam:putative MGMKN	tpm:2.88	len:584	ML:2	semiS:bp
MGMKNCCLYVCLCVCPWSKCVPLAPDKTSGPIFLKICRYAHYGSQICLMFRFTVVAITHSP
>magus.TRINITY_DN4569_c0_g1_i1_frame_-2_0.trim0	supFam:putative MTLVL	tpm:7.83	len:1075	ML:2	logit:neuro
MTLVLCLLIFFFLGHESYACWMEVLKDSKSRLSRQFTNAECTHSGDCTAFQTWPSRLDECMPK
>terebra.TRINITY_DN3353_c0_g2_i1_frame_3_0.trim2	supFam:putative MLERA	tpm:10.69	len:870	ML:2	neuro:bp
MLERAVFFSRLWHCLILEKVSSLMACKLWHCWSNCEEGVFCSRLCLRQHWSDCKEGVFCKVCSRLSGFKAIYV
>striatus.TRINITY_DN5164_c0_g1_i1_frame_3_0.trim2	supFam:putative MTVLV	tpm:2.85	len:1128	ML:2	neuro:bp
MTVLVLVSVLCQRLLGWMDSESRFFCLCDSYGDGGIPVLYLWNSITRPADWLTHPCGMKD
>virgo.TRINITY_DN5112_c0_g1_i1_frame_3_0.trim0	supFam:putative MMAKI	tpm:5.93	len:808	ML:2	logit:neuro
MMAKIGVFVQLVAFVACSCIFSDTPDISILPSGISCHTSKVAFSLCLAVSFIPCSRCL
>marmoreus.TRINITY_DN8540_c0_g1_i1_frame_2_0.trim1	supFam:putative MNFTF	tpm:7.66	len:1182	ML:2	neuro:bp
MNFTFFKIHLLLLHPQGPLILYIGTTEKTTGRLKMELDIRCIGVIRFAPYMKSFSHGMARKNAVDDG
>textile.TRINITY_DN5138_c0_g1_i1_frame_1_0.trim0	supFam:putative MNFTF	tpm:4.74	len:1005	ML:2	neuro:bp
MNFTFFKIHLLLLHPQGPIFLYIGTTEKATGRLKMELDIRCIGVIRFAPYMKSFSHGMAWKNAVDDG
>striatus.TRINITY_DN22044_c0_g1_i1_frame_-3_0.trim0	supFam:putative MSFLV	tpm:2.71	len:490	ML:2	logit:neuro
MSFLVQSFCFAKLFFLLFSVIKVIYMEELSPCCSSPPSHWGKLLINLSFPCRCFAAPQKK
>textile.TRINITY_DN1418_c0_g1_i1_frame_1_0.trim0	supFam:putative MKMLR	tpm:2.36	len:265	ML:2	neuro:bp
MKMLRTPFFLSLFHSVMLLEVSRRLFSQHYVLLRMSIDPFSDNFQVGKDFCSFHRMFW
>magus.TRINITY_DN9466_c0_g1_i1_frame_2_0.trim1	supFam:putative MFTVV	tpm:6.14	len:301	ML:2	neuro:bp
MFTVVSVSSQFVFSVLVLRSSTGLPEKQMADFSSRSDQHIGLMDGSDVCKVVAMRPSSLNSLI
>magus.TRINITY_DN4951_c0_g1_i1_frame_1_2.trim2	supFam:putative MHLCS	tpm:9.42	len:2003	ML:2	neuro:bp
MHLCSQVCLCTHILSLSVSTSLASTLVHTCTHAYSDMRAHTYTNRFSACLCL
>textile.TRINITY_DN2154_c0_g1_i1_frame_3_2.trim0	supFam:putative MAGVV	tpm:2.77	len:1796	ML:2	neuro:bp
MAGVVMILWQDLILYRACNLFCLVNDLQKAPVTPAYLVPQNSFPFYKCPPSHCVQ
>virgo.TRINITY_DN2699_c0_g4_i1_frame_-2_0.trim0	supFam:putative MIVLW	tpm:6.47	len:497	ML:2	logit:neuro
MIVLWTLGIGVDMSVSMWTLRTGVDMSLWTSGRGLDMSVSMWTLGTGDYISEPLWALGDRDLHDSVVDVGRQGLTCRCQFGCWGQEVTYELHYRCEL
>gloriamaris.TRINITY_DN4420_c0_g1_i1_frame_-3_0.trim0	supFam:putative MTWRR	tpm:1.90	len:391	ML:2	logit:neuro
MTWRRLCWLSSTFASSHRSIACFLAGLLSSKLEGNCADIIVSSCVEIYQQCSLFTKCVSA
>striatus.TRINITY_DN21529_c0_g1_i1_frame_1_0.trim0	supFam:putative MYLFL	tpm:1.59	len:599	ML:2	logit:neuro
MYLFLFCFVCVCVTLCDFDSVHTSVGLCNTFLDEEGSVWVLGELHMHICLRCSETIVLSLANTSLNLCDSVCVFVCMCTCVCVCATVCVCV
>virgo.TRINITY_DN7602_c0_g1_i1_frame_-3_0.trim0	supFam:putative MKSSI	tpm:5.98	len:289	ML:2	neuro:bp
MKSSITLNQALILVLVFLIFISQFGDCSEQLHSYKTLSYICQFPPGCQIAVLSQHHISLASLMLPISSSHPG
>magus.TRINITY_DN7167_c0_g1_i1_frame_-1_0.trim3	supFam:putative MAFMT	tpm:18.60	len:446	ML:2	neuro:bp
MAFMTTLAMILFWSAGDCVERYCPPPTDLTSPTRMPYWRWRMMMSHSPSAMLRGMDE
>gloriamaris.TRINITY_DN11722_c0_g1_i1_frame_-3_0.trim0	supFam:putative MKLPI	tpm:2.96	len:312	ML:2	logit:neuro
MKLPITCVSFVFFSLIFLFSLKKGSFTESKCIQNVTCTFCYHFDPNKCFPLKESGILENFG
>textile.TRINITY_DN7828_c0_g1_i1_frame_3_1.trim2	supFam:putative MLSVQ	tpm:2.82	len:1640	ML:2	neuro:bp
MLSVQFLNFWIAAMNLWFHPSSSAELSISSRHSENEAMDAKPPHFQYTLANLDMKDEIHSTKHI
>ebraeus.TRINITY_DN732_c0_g1_i1_frame_-3_4.trim0	supFam:putative MLLFT	tpm:66.39	len:2344	ML:2	neuro:bp
MLLFTFLCHLVCAVSLSLSFSFLHTHIHTCRYIPAHTQKCIRTPKYLNTLVLPSNTLGLKLMVMCTAK
>striatus.TRINITY_DN10745_c1_g1_i1_frame_1_1.trim0	supFam:putative MTFHP	tpm:7.67	len:2965	ML:2	neuro:bp
MTFHPIFWFHWGVGAVRADSASRGLNLNSAKKSTPCVLWLYSQKQLVMTSVHSIPC
>magus.TRINITY_DN7906_c0_g1_i4_frame_-2_0.trim0	supFam:putative MFVTL	tpm:6.76	len:1066	ML:2	logit:neuro
MFVTLFSALFCCCCYPHNHDLQVPAPIPIIMICRCQLHLCPAMCCTRCCIQVVSWSEELC
>magus.TRINITY_DN6399_c0_g1_i1_frame_-2_0.trim1	supFam:putative MNWSR	tpm:8.20	len:945	ML:2	neuro:bp
MNWSRFLFEILTRVLCNILCALQQNWILPYTVLCRRSLCAVPLASDAAHHSWKTAV
>marmoreus_MP.TRINITY_DN629_c0_g1_i1_frame_1_2.trim0	supFam:putative MKKKT	tpm:13.37	len:15988	ML:2	semiS:neuro
MKKKTLLAHFLVICCGCNASSLGTLSAIVNTFADRIEFLSCCRNLNSTQMCIDRPLHRFKSVLMQIAINWKCKKFLTLFFPLFFIL
>virgo.TRINITY_DN1116_c0_g1_i1_frame_-1_0.trim0	supFam:putative MIFLF	tpm:5.24	len:647	ML:2	logit:neuro
MIFLFAFSLSLSSLSVSLRVSPFLSFEHFTNFEINCGGFLSKNCCLWNGRFYLLSVHDL
>striatus.TRINITY_DN10158_c0_g1_i1_frame_-3_1.trim0	supFam:putative MQKAG	tpm:4.15	len:1963	ML:2	neuro:bp
MQKAGALLFTIFNFISVQCFSQDWLLSTVSRYRWEDWYHVQISGQCCSASNLNVYETLCQRLQRLQDCSVNGVLRMLDLNRHH
>striatus.TRINITY_DN3309_c0_g2_i1_frame_2_1.trim0	supFam:putative MTFFV	tpm:5.64	len:842	ML:2	logit:neuro
MTFFVSFFQSVTVVCLFEYFFPSEKADTEVIRDTMCVCSWNLSCMSKCLDHREGKKREYL
>virgo.TRINITY_DN8099_c0_g1_i1_frame_-2_0.trim0	supFam:putative MLRLH	tpm:4.79	len:653	ML:2	logit:neuro
MLRLHYHLLTYIVCFHFFCFCFSRRQECYSFSFLLEDDNLFIFLYMCASCTSLKLCDSVCMCSCGGVVI
>magus.TRINITY_DN9632_c0_g1_i1_frame_1_0.trim0	supFam:putative MRIVL	tpm:11.23	len:791	ML:2	semiS:bp
MRIVLGFSLCPCLSHILPVVLVEFTRKIPNLKTKGVQCQKKHSKMRLSKYVLIIPSKTGTLRDSPWYYT
>magus.TRINITY_DN16119_c0_g1_i1_frame_-1_0.trim0	supFam:putative MASVL	tpm:4.99	len:356	ML:2	logit:neuro
MASVLLVTCRLMVSVSRLLADYYVFFSLFTSSLSARRGLQCLCLVFSKCISICS
>gloriamaris.TRINITY_DN7086_c0_g1_i1_frame_-3_0.trim0	supFam:putative MFVHL	tpm:2.25	len:585	ML:2	semiS:bp
MFVHLCALYLSQVHSCLGQNQNKINPTPRKMCEHISTNTWYGNVGQCFSGRKKTSY
>coronatus.TRINITY_DN745_c1_g1_i2_frame_1_0.trim0	supFam:putative MMDKI	tpm:187.38	len:2021	ML:2	neuro:bp
MMDKISHSLFFMMAFTACMVLMARDSNGDTVCVKTYDVTEGPVSSVYLQDWMGSEMDWSLTMLPKEGATKFQALDYNCQSAPALDTARKRIHISAKPDNGKYYPEYVRICLANGDHYYHCPWKTQCESIPFHCFIGSDIGKVIFCYRKAGNGGCD
>gloriamaris.TRINITY_DN8810_c0_g1_i1_frame_3_0.trim0	supFam:putative MIVHF	tpm:2.43	len:541	ML:2	neuro:bp
MIVHFLFYVLYLIQFMCIHYPGNRRGNSRTEIEPALFFFAGESMHQLEMLLFIGIENMFRLLELPKMT
>terebra.TRINITY_DN2212_c0_g1_i1_frame_3_0.trim0	supFam:putative MIMML	tpm:5.66	len:686	ML:2	semiS:neuro
MIMMLVSCCFLFLCLVNAVCSPCTIPQKYQLNKYYPFPRSHVQRNISSGDKGPENQLQEEGTSIEHY
>gloriamaris.TRINITY_DN7156_c0_g1_i1_frame_3_0.trim0	supFam:putative MLHFI	tpm:5.56	len:741	ML:2	semiS:neuro
MLHFILLEVLAAPASACQSVRNVWKPERQQKAVEWRMFGLRDVNDIVLPRPFR
>marmoreus.TRINITY_DN489_c0_g1_i1_frame_-2_0.trim0	supFam:putative MPMSF	tpm:1.45	len:465	ML:2	logit:neuro
MPMSFLLILFLCVCFFPPPKTTIFKEISFNERVCVCTCVRDREKVLKSVCLCVCVCMFVCLCL
>magus.TRINITY_DN23241_c0_g1_i1_frame_1_0.trim0	supFam:putative MHLCT	tpm:8.62	len:240	ML:2	logit:neuro
MHLCTFASTTLQAVCVSVCVCNHSAGVYECSCMLLLDVFACMCLDVCVCACMRAPVCVCVFTGRECIWRTCNAY
>magus.TRINITY_DN19983_c0_g1_i1_frame_1_0.trim6	supFam:putative MVESS	tpm:6.92	len:888	ML:2	logit:neuro
MVESSVVRSLLAMGLMVLMTVQQSTLMKKTKRVSVISAGLKSCGTKKRLRKLKLKMQTQRKRRRK
>virgo.TRINITY_DN893_c0_g1_i1_frame_2_0.trim1	supFam:putative MIWCF	tpm:6.01	len:1613	ML:2	neuro:bp
MIWCFLAYIVWLSKPVVLPVAIVEVCPVYCFMWILYLTAHGHPTILFCSSPLIPCPQFFFSCWLFSFYCF
>terebra.TRINITY_DN3687_c0_g1_i1_frame_3_0.trim0	supFam:putative MTVPL	tpm:52.27	len:1302	ML:2	logit:neuro
MTVPLSLSLPLSLSLSLSLAEGACAKMANYQLPSTFPHMKCPPGVTSFHFKGYCVQVGSS
>marmoreus.TRINITY_DN2295_c0_g1_i1_frame_-3_2.trim0	supFam:putative MKNQQ	tpm:21.84	len:1251	ML:2	neuro:bp
MKNQQNASMFLLLVVTAQVTTQNPFTAGKLTRVKKKKKVTSSASRTIETKYILNKKGPQQSMTWQLDF
>magus.TRINITY_DN14421_c0_g1_i1_frame_-1_1.trim0	supFam:putative MYTSS	tpm:7.85	len:1043	ML:2	logit:neuro
MYTSSLALHSLFFTRIFILFCLSPIKCTECYSNNKNMHMVVVILTVSTESKVNKKCGTILTKKTCQVIL
>ebraeus.TRINITY_DN942_c0_g1_i1_frame_-1_0.trim0	supFam:putative MKSSV	tpm:29.62	len:320	ML:2	neuro:bp
MKSSVTLNQALILVLVFLIFLSQFGDCSEQLHSYKTLSYICQFPPGCHLAVLSQHHISLASLMPPISSSHHR
>marmoreus.TRINITY_DN9455_c0_g1_i1_frame_-1_0.trim0	supFam:putative MMMCF	tpm:3.55	len:378	ML:2	neuro:bp
MMMCFVFAVCFSSPCLQSASFMVRVWGEECPNFGSVHGKGFVLPTLKNFFKSDLGRKTKVVEAIYSLSNKSVLMH
>marmoreus.TRINITY_DN1005_c0_g1_i1_frame_-2_0.trim0	supFam:putative MLELF	tpm:4.63	len:467	ML:2	neuro:bp
MLELFMVLFFVFSLGQLVFFYISDRDDDMFADVYDKTKGLNWPLVSLEGWYTLAMTDLSIMTVCVCVCSDKASIFDVIHI
>striatus.TRINITY_DN8392_c0_g1_i2_frame_1_1.trim0	supFam:putative MGSLC	tpm:2.41	len:807	ML:2	neuro:bp
MGSLCIFLIILYFLDKLFNRFQQNMEIILISPFKVFTWHKLKPLATSCKGRLTCLAVS
>magus.TRINITY_DN8978_c1_g1_i1_frame_-3_1.trim0	supFam:putative MINLL	tpm:27.61	len:1204	ML:2	semiS:neuro
MINLLVSECHLFTIALSLFLSLSLTSPITKQQVFIAAHDLWSNVTDLHWVHTRQKKKKMIRNCS
>marmoreus.TRINITY_DN6837_c0_g1_i1_frame_-2_0.trim1	supFam:putative MTSLA	tpm:3.31	len:333	ML:2	logit:neuro
MTSLAVKVVYLSLLIRGVLFHKDDAPAHKSALCHIAYSRCCFQRLDYPHLQTPRRPLNYSTLFQI
>imperialis_MP.TRINITY_DN1895_c0_g1_i1_frame_2_1.trim0	supFam:putative MLSLI	tpm:13.45	len:911	ML:2	neuro:bp
MLSLILLFCCHVCILSPLLLPLCHVPSLSFSLPLPLFDSVVLDVGGCSLSHKEVFTRNRK
>striatus.TRINITY_DN10352_c0_g1_i1_frame_-3_3.trim0	supFam:putative MVLSQ	tpm:2.30	len:3332	ML:2	neuro:bp
MVLSQMFSSWFSFLQTLLLHTHTHTHTHSFSILPWSFLFRFHGFLWSRTMLTDYIHET
>magus.TRINITY_DN5123_c0_g2_i1_frame_-3_0.trim0	supFam:putative MENLN	tpm:3.31	len:259	ML:2	logit:neuro
MENLNVNICLNSLLLVMFLDTLCIVCNGLLGDCTGHCKNYPVCFLWFHRAR
>magus.TRINITY_DN8564_c0_g1_i1_frame_1_2.trim1	supFam:putative MKNKT	tpm:18.62	len:3267	ML:2	logit:neuro
MKNKTSMYTLSLFARFLVLSNVRCFNSCQIMRTGVLKIVSCSECCCIRTSNFNPVLFNYAL
>textile.TRINITY_DN3652_c0_g1_i1_frame_-3_0.trim0	supFam:putative MKTTL	tpm:1.41	len:283	ML:2	semiS:neuro
MKTTLKAVFPLSLSHLLCLCGTMASPLMPVLRPQSHVCCSAAAPYQQSTGRVNDKSS
>virgo.TRINITY_DN10697_c0_g1_i1_frame_-3_0.trim0	supFam:putative MRAEI	tpm:5.74	len:322	ML:2	logit:neuro
MRAEILFPFLLLLVNASPFPVQCFVRGGRMTCHGLRCIKSLGHLSTARFWSRPLFFPGCIVQLLMNILYHWFHVFENVFVACF
>textile.TRINITY_DN4061_c0_g1_i1_frame_2_1.trim0	supFam:putative MARQC	tpm:3.13	len:764	ML:2	semiS:bp
MARQCFYFILFRISYLSWLLVSSSDDIQSDVPWQLYFPHILPNFLFLVKSD
>textile.TRINITY_DN7927_c1_g2_i1_frame_1_1.trim0	supFam:putative MCRAW	tpm:1.21	len:472	ML:2	neuro:bp
MCRAWDSLSLSLSLSVFLSLCGGGTHTDSAQWISRKVALFPYFKNRYFSRCLEPQTMVLL
>marmoreus.TRINITY_DN3738_c0_g1_i1_frame_2_1.trim0	supFam:putative MLMCF	tpm:6.26	len:1029	ML:2	neuro:bp
MLMCFCFVHLCFMHRSLSCCLWISLSQSYSIHFCRVDKGKVPVCMLEIIVS
>virgo.TRINITY_DN1552_c0_g1_i1_frame_-3_0.trim0	supFam:putative MDAYW	tpm:5.47	len:708	ML:2	neuro:bp
MDAYWRACAHMCVCVCVCVCVYACVSVHVLNHQLGMISFLSGFMQFLLFTLHAPNGVKGLHFPDSCVCASVCACVCTYSCTQIVYKTCIFCVCVHLIMTALCLFF
>terebra.TRINITY_DN5677_c0_g1_i1_frame_2_5.trim0	supFam:putative MHGQT	tpm:6.70	len:2056	ML:2	neuro:bp
MHGQTEFHCTLSLVHCVLLTQFFRWSLKPCFGSKQCKVYHDITMVLADKCCHFHLLALSSPRTKTGETWSDVMVTSMCFTLQ
>striatus.TRINITY_DN9754_c0_g1_i2_frame_1_0.trim0	supFam:putative MSWYF	tpm:2.48	len:1401	ML:2	semiS:neuro
MSWYFATTGWWKLIIFLCVLKQWENNIRPGGKQGTEHSYTHLVYTVSHTHIHTHTHVCTLTQPQSHTSTLLSRLAN
>textile.TRINITY_DN7005_c0_g1_i1_frame_-1_0.trim3	supFam:putative MRHVA	tpm:3.41	len:470	ML:2	neuro:bp
MRHVAMLACMLPAVFQIVWCTSPRRYCSRSNHTLSHLFLPFLACFLLMLWQMPPFIIRRIRAA
>terebra.TRINITY_DN3863_c3_g8_i7_frame_3_0.trim0	supFam:putative MFSFL	tpm:37.21	len:943	ML:2	logit:neuro
MFSFLFFFPLTITLFPIAPVLACRFCFPFCFPGCIFCHAHFVSNFSLFSTPLSQVSQACLLSPQAQLAILHFPCCTS
>marmoreus.TRINITY_DN828_c0_g1_i1_frame_3_0.trim0	supFam:putative MCLVF	tpm:2.80	len:724	ML:2	logit:neuro
MCLVFILGWIKHVSAYMLATTLHRNCPVNSPHHLVIHTLRRKTCGTVYSHFVWNSVSFSVVHSVSVLMCKV
>striatus.TRINITY_DN22987_c0_g1_i1_frame_-3_0.trim0	supFam:putative MLKIC	tpm:1.72	len:640	ML:2	semiS:neuro
MLKICNFGSFHLFFFHFLFHMRVLSLSFLHCRHFMCFHVMKFFQLKIIKRFN
>virgo.TRINITY_DN5835_c0_g1_i1_frame_-2_1.trim0	supFam:putative MRSHW	tpm:6.75	len:684	ML:2	neuro:bp
MRSHWNRRKLKRKMCLCGVIAFCFLSCCSNSCGALCLEACFSVTIQPSDDNLFSI
>textile.TRINITY_DN2194_c0_g1_i1_frame_-2_0.trim0	supFam:putative MLILC	tpm:2.48	len:370	ML:2	semiS:neuro
MLILCWICVLVVVVVHFLKSASQRVTILKTLYLDNKKPDLKMVFSIEKSRKKTTVIKYVYL
>virgo.TRINITY_DN2814_c0_g2_i1_frame_1_0.trim0	supFam:putative MNIIS	tpm:3.19	len:737	ML:2	logit:neuro
MNIISLLFWSVKLFPALNMLAVEVQHRGGQSEFKQVHAGKCDLRGALLIYTLQKQCFVKVSACLNIDWIYT
>marmoreus.TRINITY_DN1136_c0_g1_i1_frame_3_1.trim0	supFam:putative MIALL	tpm:8.64	len:845	ML:2	neuro:bp
MIALLIHSLLFQCLHLFSLTMFGESRVSSLQRQGHLSFQTLQSSDYLWTVLLRDVKLWFMPLNSCLFCFMSVFLLEK
>terebra.TRINITY_DN2915_c1_g1_i1_frame_1_0.trim0	supFam:putative MGLVT	tpm:6.71	len:389	ML:2	neuro:bp
MGLVTFLAMLGAVVYVCSSGHVIVVHRICCRVESVQLEIVEGPTLFLWKTNSRF
>magus.TRINITY_DN2085_c0_g1_i1_frame_-3_2.trim0	supFam:putative MCLIH	tpm:9.39	len:3803	ML:2	neuro:bp
MCLIHHRKWYLLIFLLYFDGEKACRNQSMLCLRFLEQSFTNSRGKHCLTTFTFSHEKKQNKALYCWKH
>striatus.TRINITY_DN9798_c1_g1_i1_frame_2_0.trim0	supFam:putative MSKIF	tpm:16.65	len:1880	ML:2	neuro:bp
MSKIFMHFFMVCQFAVQMDMREYIGTGWCDRLSLKSFLGGEPIETKHCDPRIFGQQCD
>imperialis_MP.TRINITY_DN65_c0_g2_i1_frame_1_0.trim1	supFam:putative MKCIR	tpm:7.08	len:558	ML:2	neuro:bp
MKCIRFFFLSTILDSLSNSVSPYSSRHVMNSLRNPASHTISDKESCQNISPDMFIFSRLQAFLFLPGGFLCFGFVAALMKCPKFELDMCLFHTILATFFSCLMHESDSCQLVNT
>textile.TRINITY_DN11320_c0_g1_i1_frame_-2_0.trim0	supFam:putative MSPLL	tpm:2.77	len:215	ML:2	neuro:bp
MSPLLWLVSWKIRVVLLCYISGSAYKRSTQLQKYISNHVFIVTELPWFFASGG
>textile.TRINITY_DN8558_c0_g2_i1_frame_-1_0.trim0	supFam:putative MPTLN	tpm:3.72	len:639	ML:2	neuro:bp
MPTLNKSLFLCIHFFSPCCCVEVFSTGYMDGLGASFFGDVSLFVLCALCCHLC
>textile.TRINITY_DN8180_c0_g1_i1_frame_-1_2.trim0	supFam:putative MSSLS	tpm:4.02	len:1937	ML:2	logit:neuro
MSSLSLSLPLFLSSCIPCQTASLDYSVKLQNIFSIICKLLGSTCDVYRCKIPVQG
>gloriamaris.TRINITY_DN743_c0_g1_i1_frame_1_0.trim0	supFam:putative MTRIV	tpm:1.98	len:232	ML:2	neuro:bp
MTRIVALLLYTVSCICSTLSGHIRFGILQQAYFRSSCNPLFRMRRSPHEILKGWQIQLELLEN
>marmoreus.TRINITY_DN2798_c0_g1_i1_frame_-3_0.trim0	supFam:putative MFAAI	tpm:4.37	len:908	ML:2	logit:neuro
MFAAITMLSFKFAIYLSLSLSLARTNPPPSLSHWHLNTVCSCKIINKSEVITICGVPGACVWLLA
>virgo.TRINITY_DN1981_c0_g1_i1_frame_1_2.trim0	supFam:putative MYIML	tpm:13.49	len:1218	ML:2	neuro:bp
MYIMLTLLKTLFWCHIVVCCLNYICTDQVSRQSCKVHDNEVPAELSSETRCSWFLVVILH
>striatus.TRINITY_DN14422_c0_g1_i1_frame_-3_0.trim0	supFam:putative MFLSC	tpm:2.24	len:1909	ML:2	neuro:bp
MFLSCAVYTFLLFVCMFLSVCCTHIPVFTMHVLVLHVIYISIMCYRHTPFLCGALYTFVCVSKFDDINIPVLCCVYIFILCAMHMFLSCSIQVPDLCTGYMFLSRVLYIYASTFCLRVACTFLYLMFVSVYSPVCCMHILCYAFTSSCPKL
>marmoreus.TRINITY_DN2565_c0_g1_i2_frame_3_1.trim0	supFam:putative MRDCI	tpm:6.90	len:2354	ML:2	semiS:neuro
MRDCIMMITLVLLHIICCNEISAPDFMSACLYKQKKEDHSHSYHLDNLHTRKKDVTNILMAQDLLQSNENKDKNKKIFILHKFCNNLSTPKTMTCSSFR
>striatus.TRINITY_DN9279_c0_g1_i1_frame_3_1.trim0	supFam:putative MLLVF	tpm:4.78	len:2564	ML:2	logit:neuro
MLLVFMFLFCFEKAVKLKVKLVCAVMINTYCCSTSVKSTAIPVFCCCFGWSYKGGKRH
>virgo.TRINITY_DN5097_c0_g1_i1_frame_-3_0.trim0	supFam:putative MFWGD	tpm:3.76	len:513	ML:2	semiS:neuro
MFWGDLLMVLILSAVSVNFHLRPSFEFIKEAKCTCVCLCTSFGESSPLKTNHLGTGVMPFIDPGLLLHRTNWKEF
>virgo.TRINITY_DN11053_c0_g1_i1_frame_-1_0.trim0	supFam:putative MISPR	tpm:3.17	len:362	ML:2	semiS:neuro
MISPRMTTIFLMILFSQVSFRTTNCFPQENSNDVPKTDHFPYDTWVFSQVSFRNTKYFSQENRW
>gloriamaris.TRINITY_DN7815_c0_g1_i1_frame_1_0.trim0	supFam:putative MNFTF	tpm:2.61	len:554	ML:2	neuro:bp
MNFTFFKIHLLLLHPQGPLFLYIGTTEKAAGRLKMELDIRCIGVIRFAPYMKSFSHGMAWKNAVDDG
>textile.TRINITY_DN4756_c0_g1_i1_frame_3_0.trim0	supFam:putative MKMIQ	tpm:2.04	len:675	ML:2	neuro:bp
MKMIQHGVLLWFFFSRSLTFPSLPSRFVEVLIRVHLWIRFFQCVSSVWCGRLYFSPIITSFQEEIV
>marmoreus_MP.TRINITY_DN2031_c0_g1_i1_frame_1_0.trim0	supFam:putative MVLFW	tpm:10.84	len:880	ML:2	neuro:bp
MVLFWLCHIWLCAVHHQLNFCFLSSSPALIFMLYLVKKKTQKIPGCSPCWGTSSSCPASLAVDASDTHEACDGLPSNTDCVRILL
>textile.TRINITY_DN8065_c0_g1_i1_frame_2_1.trim0	supFam:putative MGVLI	tpm:7.08	len:1537	ML:2	neuro:bp
MGVLIAQSICCRFALSLSLSLRFSLSLSSSIFVFISHEQHSKCDRLQLLMQSMQDCEFCL
>terebra.TRINITY_DN5028_c0_g1_i1_frame_3_0.trim2	supFam:putative MLNLT	tpm:4.43	len:564	ML:2	logit:neuro
MLNLTFMLLYLCFEYPRIVAHRSRIVIIQSRMQNILCCLVLFLCVSRCTCFHVCVCCQYIHTNRFLFIHLALC
>gloriamaris.TRINITY_DN2278_c0_g1_i1_frame_3_3.trim0	supFam:putative MMFII	tpm:2.59	len:1376	ML:2	neuro:bp
MMFIICPFLLFHSPVPWSSSVLPPCPVQPCVPSNYIDWAFNHCHRGTFSDFILLCTVYLMILFMR
>terebra.TRINITY_DN1396_c0_g2_i1_frame_3_0.trim0	supFam:putative MVVNS	tpm:7.69	len:297	ML:2	neuro:bp
MVVNSPFGLLHSWSWILTLRMSAITGMVRDLPADRGGPMCNTNIILETRVLVLLHHMCLG
>magus.TRINITY_DN4298_c0_g1_i1_frame_1_0.trim0	supFam:putative MKCVL	tpm:44.01	len:561	ML:2	neuro:bp
MKCVLLFTALVAAWISASEATTCENINSCVSGMAQFSEVDQSKIKETCDAMKNVLSCFKEGLKDCKAKNPGNQQELNMLESQMDNVDKMVAQHCGASALTISITLLLFALLSIFF
>coronatus.TRINITY_DN1849_c0_g1_i1_frame_2_0.trim0	supFam:putative MWINC	tpm:6.84	len:285	ML:2	neuro:bp
MWINCAWSIVRALPQFPHLPVCKVVCRVGIDTHCNSLPLHKMFCSMNVSGEFAESWEE
>striatus.TRINITY_DN9090_c0_g1_i1_frame_-2_0.trim1	supFam:putative MHKQT	tpm:3.75	len:808	ML:2	logit:neuro
MHKQTKGNAFPLLLFRFFSLLKPLKGSCCSAYAFILAKTFFCVLLQLCLLFCCCVKC
>marmoreus.TRINITY_DN1062_c0_g1_i1_frame_-2_0.trim0	supFam:putative MLFSA	tpm:5.08	len:266	ML:2	logit:neuro
MLFSAFCVLLVMWFDSVTDLKTQTRKTYSYMCSVFIFPPLSTWCVCVVFERLVCICV
>textile.TRINITY_DN8947_c0_g2_i4_frame_-3_0.trim0	supFam:putative MSHPT	tpm:23.85	len:634	ML:2	logit:neuro
MSHPTPTPWPSSIVAHQLFWIFTLFVLSRTVNMNTNPAMTTACLASGWKACHILKTWTVTLEYIQYQYCDNHCLLCILMLLLSFEMKWNLLFLTLCLPLKHPPMCFSTTENKYQLF
>gloriamaris.TRINITY_DN10435_c0_g1_i1_frame_-2_0.trim0	supFam:putative MVRPL	tpm:2.30	len:695	ML:2	logit:neuro
MVRPLLLHIFLSYFKSHLLSLYFADYLLVHEKVFIHLFKILHTEFLMEYCENCCSQVFQMCCHF
>gloriamaris.TRINITY_DN6077_c0_g1_i1_frame_2_0.trim1	supFam:putative MRKCM	tpm:3.59	len:252	ML:2	neuro:bp
MRKCMVLFSSQICLIMMENAVCDIVKVNGWWSGEADGKCLQPMVLFIGTCS
>gloriamaris.TRINITY_DN7990_c0_g1_i1_frame_1_0.trim0	supFam:putative MCLLS	tpm:2.46	len:616	ML:2	neuro:bp
MCLLSLFPLCVHVCMLVWASVCLGCLHFLLGREQTNKIMGNMLTFQNLNQVNCKFSLFCLVKCFCRDVVETVVRHSN
>magus.TRINITY_DN844_c0_g1_i1_frame_3_0.trim2	supFam:putative MCTRF	tpm:17.84	len:947	ML:2	neuro:bp
MCTRFLILVCIFCVLSPHSLVSFIQSVSLLQSLSQDLAVLSSSSISSYFPSFNRACAGSLLQAIHKTQRREERKR
>textile.TRINITY_DN5417_c0_g1_i2_frame_-1_0.trim0	supFam:putative MNHAL	tpm:2.40	len:719	ML:2	neuro:bp
MNHALFSTPELGFLCSLLFCTLISPSHSNKTTTNNCSIFDTQEQVYEGLQVFSRTGHNVSALRNSTDKCDSSSNSKCSRK
>magus.TRINITY_DN2698_c0_g1_i1_frame_1_0.trim0	supFam:putative MNWLG	tpm:6.33	len:719	ML:2	semiS:neuro
MNWLGFLLLFFQCYMHSAALLFRQERQMVGQGKLWDGDDWTRGNDMLAQSEEGGGIGSMV
>virgo.TRINITY_DN19538_c0_g1_i1_frame_1_0.trim1	supFam:putative MLEAF	tpm:7.56	len:1626	ML:2	neuro:bp
MLEAFIYWLVAVLTETTALNLPAVFLIHAELWEKMNLVQGMLLPWHSALPPCCGQTCRCCILSFSRGGGEKKEKKKDTGCRFDGTFLGHFGPFWKRDSWLFDSRIFFLFD
>terebra.TRINITY_DN3208_c0_g2_i2_frame_3_1.trim0	supFam:putative MRCSR	tpm:5.33	len:870	ML:2	neuro:bp
MRCSRNAIAYANMKLCILMALGGEMCVPCFNCTQVIKRIIERHGMRVTTELVCTQRLIFCVRFLKFTFHGQ
>striatus.TRINITY_DN10103_c0_g1_i1_frame_-1_2.trim0	supFam:putative MRFLH	tpm:4.64	len:1341	ML:2	neuro:bp
MRFLHHHLFMAVLWKFSVLPPSDPHDKDIHKWSIIGFISQCSTADTDTNCS
>magus.TRINITY_DN3560_c0_g1_i1_frame_2_1.trim1	supFam:putative MVAIL	tpm:9.06	len:1725	ML:2	neuro:bp
MVAILTLILCSGGNAFNICALAEMSYDKNNGIHYASYVVTVRTSSAKRNMACSMFPVSSLSKNSGSHEEVQSDTGCVQAFSDLSFLFPLFFLTFPIVET
>marmoreus_MP.TRINITY_DN1754_c0_g1_i1_frame_-2_0.trim0	supFam:putative MKCWA	tpm:7.42	len:545	ML:2	neuro:bp
MKCWAIFLLLVVWARGGEAVRCHEAASCAQDLMASNVDDDKAAACRSMHYTIQCLKEAVEDCRKTQNVPDSALDAMNSQINHVEDLYYERCHDNHEGHMSRGVSDVRSSVIALFVVILLAAIFP
>textile.TRINITY_DN15161_c0_g1_i1_frame_-3_0.trim0	supFam:putative MHFVS	tpm:2.51	len:300	ML:2	logit:neuro
MHFVSLQLLVCMTGYVCVPCRTWAGTCRPEAVPACCVRCWRGSWPQSFELSKGEPE
>terebra.TRINITY_DN5651_c0_g1_i1_frame_3_0.trim1	supFam:putative MTMSI	tpm:15.36	len:1205	ML:2	neuro:bp
MTMSILFMTILVCCSFHHFCFDTTAMSPSCVCCHREFHCRLYLIPSSSVNWCHLSCSFMLLSFPVCEWFIVQVSEEDDWCMACAWLWFLSSRLHVQ
>striatus.TRINITY_DN8906_c0_g2_i1_frame_2_0.trim1	supFam:putative MIINA	tpm:9.51	len:439	ML:2	semiS:neuro
MIINAMFLRICLVFCVCVCVIMHAGEVDGRELKMMLYGFSSIGEDDVVWFQ
>striatus.TRINITY_DN8217_c0_g1_i1_frame_1_1.trim0	supFam:putative MTLTP	tpm:3.07	len:1375	ML:2	logit:neuro
MTLTPAWVTPTLAMLMAVTAQAAREMPDFAMVMLMHVAVMQTWTCQAAAICPGARCWPTVFGRSGTG
>striatus.TRINITY_DN14513_c0_g1_i1_frame_2_0.trim0	supFam:putative MVIHL	tpm:1.46	len:238	ML:2	logit:neuro
MVIHLFFLLLCFAGFVSRLPRTREGCHMCCRFQNSLSLSLSRSLSVRMCRYVACTLFMCTSVVL
>marmoreus.TRINITY_DN8250_c0_g1_i1_frame_-2_0.trim0	supFam:putative MKCVL	tpm:9.43	len:767	ML:2	neuro:bp
MKCVLLFTALVAAWISASEATSCDEINSCASGMAQFSEIDQSKLKETCDAMKTVLSCFKEGLKDCKEKNPGNQQELNVLESQMDNVGKMISQHCGASALTVSITLLLFALLSIFF
>virgo.TRINITY_DN2225_c0_g2_i1_frame_2_0.trim0	supFam:putative MALIF	tpm:10.66	len:825	ML:2	logit:neuro
MALIFRSSVLFLFLLLFNMFLRSFGELFSRCEKSRFLLLLFLCLPFLIIKQLSKQKSAIVQEWNATECKP
>marmoreus.TRINITY_DN4135_c0_g1_i1_frame_2_1.trim0	supFam:putative MTTFL	tpm:4.61	len:650	ML:2	neuro:bp
MTTFLLLLVFTTEVKQNYLFNYTVASFEYKILNHFMTGRCQAMAVRQLKTQVRKSVGNRS
>striatus.TRINITY_DN10666_c1_g1_i5_frame_1_0.trim0	supFam:putative MVMLA	tpm:2.77	len:3186	ML:2	neuro:bp
MVMLAMGYLPVRQVTLLFLITCPQEATGLGSFPAACWGPETWSVACLFAYCSIVVLCAQSGLQQLCPSLCLSWQHQRHRTLLRHSWRER
>striatus.TRINITY_DN22015_c0_g1_i1_frame_3_0.trim0	supFam:putative MVCST	tpm:2.35	len:422	ML:2	semiS:neuro
MVCSTTFLLGFLCIFLSFMCSFSVNSPPTLSCLQSENAQSDFRLFHFCVAVQS
>virgo_MP.TRINITY_DN608_c1_g1_i1_frame_-3_2.trim0	supFam:putative MWLLF	tpm:30.10	len:1335	ML:2	neuro:bp
MWLLFLSFLCCFPFWSSSPTLFISIIPTIHCLQAVFQVFCSPLPLLPHHPTSLLSSAVSQQFQSPVPFYGVLCDGGLLH
>gloriamaris.TRINITY_DN10576_c0_g1_i1_frame_3_0.trim2	supFam:putative MHVVI	tpm:2.14	len:1028	ML:2	semiS:neuro
MHVVIMFPFLELSSLGLRVCVWCEDCDQWLAVCMNCGCLMESYYFLLCEHFQRENLELGAHVFSCDSLLQAVDILCLVHPERVDERRIEGQYLPCNISTGQN
>marmoreus.TRINITY_DN10_c0_g1_i1_frame_2_0.trim0	supFam:putative MTFGI	tpm:7.78	len:784	ML:2	logit:neuro
MTFGINLLFCVLNLQLFSGCNNKFALFQTLSSHSTCFACLFVCFHCSSFPRRVTALN
>striatus.TRINITY_DN7710_c0_g1_i1_frame_1_0.trim0	supFam:putative MISSG	tpm:7.47	len:2212	ML:2	neuro:bp
MISSGGAVLLPSLLFQFSLAVTPLRNQFSESKGGFSNSTMLWTNQMKHCITGHIMISFTTPLSLWQVEQRYLHTV
>magus.TRINITY_DN22566_c0_g1_i1_frame_-1_0.trim0	supFam:putative MKVIS	tpm:12.43	len:1009	ML:2	neuro:bp
MKVISLFLTLNHALFHLNMLHVCLIAKEYRKAIRRKYIYFLSCPNSFHTSEVNITDFCSYSMAAIAAGWKW
>magus.TRINITY_DN2077_c0_g1_i1_frame_2_0.trim1	supFam:putative MWTAP	tpm:6.70	len:443	ML:2	logit:neuro
MWTAPCVVISWSVSSILHLSSCCSLGQKGEEGIRHAGAVVNFLHMCLNSCQEDITQERKQKLKDCQLLVVFFCVGLVYCG
>terebra.TRINITY_DN3014_c0_g1_i1_frame_1_0.trim0	supFam:putative MLTLG	tpm:8.56	len:1015	ML:2	logit:neuro
MLTLGVMSCHCVFWLVVELHLITASWETRPKGGEGREQSQGRGEQGKDGRLVLLEKGYLCAEENPVFVN
>magus.TRINITY_DN3887_c0_g1_i1_frame_3_0.trim0	supFam:putative MGMTS	tpm:1.30	len:827	ML:2	neuro:bp
MGMTSCLSIALLWQHWQLCMLLNKWLKTPPCPDEHTSELADISGQDGKERVGPPFICTRITTLRKNPWKFLTILLLKLFLTPFTSLTESMMWVEPTL
>virgo.TRINITY_DN16836_c0_g1_i1_frame_2_0.trim0	supFam:putative MMLVV	tpm:4.24	len:549	ML:2	neuro:bp
MMLVVTALELLNFCLGLWVCFPEGSQGHKAPFVLATVKNWARPTVARKIISMPLWLSELSKRNGFVVQLLILLNGLLWKIVSVPSF
>striatus.TRINITY_DN10765_c0_g8_i5_frame_2_0.trim0	supFam:putative MGISL	tpm:3.60	len:300	ML:2	neuro:bp
MGISLYCLVFRVKLLICLRRMFNAAADLFWASPSESCIQCLFLQQRISSYF
>marmoreus.TRINITY_DN11674_c0_g1_i1_frame_3_0.trim1	supFam:putative MFHKF	tpm:4.26	len:379	ML:2	neuro:bp
MFHKFNILMLMIFVRNLSLCIQILQQTTNRHGKKRGRQRWREKDETMFTSVYRVLLS
>virgo_MP.TRINITY_DN513_c0_g1_i1_frame_1_0.trim0	supFam:putative MTLLN	tpm:24.34	len:871	ML:2	semiS:neuro
MTLLNVFLFFLTYCSVCLYGENNRTEVAQQFAGAHETYILIVNLCLSAAND
>marmoreus.TRINITY_DN3597_c0_g1_i1_frame_2_0.trim0	supFam:putative MPVVL	tpm:4.53	len:420	ML:2	neuro:bp
MPVVLLIIVVIFFHLSKMSEQKMSCFGIMNHHFFKVSIFGIMSFVCARHSLLSVVKFI
>virgo.TRINITY_DN804_c0_g1_i1_frame_2_0.trim0	supFam:putative MFFSL	tpm:6.67	len:635	ML:2	logit:neuro
MFFSLPPVLLAFGMIWLTQKNPKDYSVDTDFIFLIHRKGFRMKCPDPKHCIFVQGKQMQADNASVKKMMT
>marmoreus.TRINITY_DN4588_c0_g1_i1_frame_1_0.trim0	supFam:putative MHPFL	tpm:2.54	len:223	ML:2	logit:neuro
MHPFLLLSLFVPLSGGHKDFLSPELGFSYHLFLLNPCPCCCSADTQCSHTLSSDTDLQEQRGYLSDE
>gloriamaris.TRINITY_DN2809_c0_g1_i1_frame_-2_0.trim0	supFam:putative MNHAL	tpm:2.76	len:794	ML:2	neuro:bp
MNHALFSTTEHGFLCSLLFCTLISPSHSNKTTTNNCSIFDTQEQVYEGLQVFSRTGHNVSALRNGTDKCDSSSNSKCSRK
>textile.TRINITY_DN5317_c0_g2_i1_frame_3_0.trim0	supFam:putative MFLFA	tpm:2.05	len:618	ML:2	neuro:bp
MFLFAVCVFVFVPQPKRQGGCHWVYTLSHANVIDCISLDEGITCMATLDCLARKVAAV
>striatus.TRINITY_DN6592_c0_g1_i1_frame_-1_0.trim0	supFam:putative MLLSS	tpm:2.47	len:635	ML:2	neuro:bp
MLLSSLLSFITSTRLGSLCTSRSSKIRRQRTRLEMFWSFHNWLMSTNSPTVCQNKRATSRPP
>magus.TRINITY_DN3539_c0_g1_i1_frame_2_0.trim0	supFam:putative MRWWS	tpm:7.76	len:639	ML:2	logit:neuro
MRWWSWMLLTHSVTPLFQRKKPVECSLLMVSSLVRYLADRWCHLWCVVLLTEECTVFKPNCGLELLGQ
>gloriamaris.TRINITY_DN4388_c0_g1_i1_frame_3_0.trim1	supFam:putative MSRTL	tpm:4.94	len:453	ML:2	neuro:bp
MSRTLHKVLRLSCSLFPVMLQALVCSVFESECRWFVCVAVCVLLSNHVLRHFFLCYA
>marmoreus.TRINITY_DN2196_c0_g1_i1_frame_-2_0.trim0	supFam:putative MGIVF	tpm:6.85	len:1637	ML:2	neuro:bp
MGIVFTGLGFILCAPILWIPQPTPQQNLVLSTCLLWPYSQHSAPSSCTPCFDACISANLIAEFHI
>terebra.TRINITY_DN2342_c0_g1_i1_frame_1_0.trim1	supFam:putative MLEAF	tpm:7.80	len:1268	ML:2	neuro:bp
MLEAFIYWLVAVLTETTALNLPAVFLIHAELWEKMNLVQGMTLPWHSALPPCCGQTCRCCILSFSRGGGEKKEKKKDTGCRFDGTFLGHFGPFWKRDSWLFDSRIFFLFD
>striatus.TRINITY_DN13264_c0_g1_i1_frame_-3_1.trim0	supFam:putative MFHML	tpm:2.71	len:900	ML:2	neuro:bp
MFHMLKLLLLPPFTASTFNTQPLNLILHSSTRMTSHTKKTSLGKDSVKTKTKKKTSSRSKELGNKDD
>gloriamaris.TRINITY_DN2299_c0_g2_i1_frame_-2_0.trim0	supFam:putative MVFGK	tpm:2.41	len:663	ML:2	logit:neuro
MVFGKLWMNLLSLWKTTVRFMWSLENCGQICVVIGKLQSDCTVFGKIWSGLCSLWKITVRFESSYENCSQICVVF
>magus.TRINITY_DN7761_c0_g1_i1_frame_2_0.trim0	supFam:putative MAVLL	tpm:20.64	len:807	ML:2	neuro:bp
MAVLLILIWHFPSFAQIMLKCRMSILAWQTLHTVSDKTMTRLENYLRWTNATCSVITMYLSLWVWSVQMIKQTESLQGRSPAQFENQQAACPCSTPTMTICIHPHFI
>magus.TRINITY_DN9323_c0_g1_i1_frame_2_0.trim0	supFam:putative MQVSL	tpm:13.56	len:274	ML:2	logit:neuro
MQVSLSDALMLTGMALIVHAGVNDVVGGWEKRGVSEQNDIPTFLPGCFSDDSCSV
>marmoreus_MP.TRINITY_DN205_c1_g1_i1_frame_-1_1.trim0	supFam:putative MCIYL	tpm:12.91	len:976	ML:2	neuro:bp
MCIYLFLVTVLPVVCQDDFSVANTTKIKCMVGFKPSDSQTSESFVSLAVFPHQHHNCKDM
>textile.TRINITY_DN2260_c0_g2_i1_frame_2_0.trim0	supFam:putative MWTFR	tpm:1.60	len:480	ML:2	logit:neuro
MWTFRIFVLIAIVDVFGLRDYVHSLSKGPDTESEGIGVEMCVVEGYVVAVQRSIRTGWWELCHFEKKK
>magus.TRINITY_DN8550_c0_g1_i1_frame_-1_0.trim0	supFam:putative MRYLS	tpm:18.50	len:1641	ML:2	neuro:bp
MRYLSWGLSITYTLLCTCRDSITGTCKCATEVFTKVYMKLPILCLKLLTRPASYR
>striatus.TRINITY_DN17171_c0_g1_i1_frame_-2_1.trim0	supFam:putative MLSML	tpm:2.09	len:1344	ML:2	logit:neuro
MLSMLASPLTSLLTFSLHTLTHTATVKRNDKKADVKSTADLPKVGDTICTRRHPTIPNGEPISADPVLT
>magus.TRINITY_DN7053_c0_g1_i1_frame_-3_0.trim1	supFam:putative MALLY	tpm:23.13	len:1393	ML:2	neuro:bp
MALLYFSFQLFFFFSGWHVIQPDSLYKSSVFFMYTELASYIPEISSFKEACVLFG
>marmoreus.TRINITY_DN8067_c0_g1_i1_frame_1_0.trim0	supFam:putative MYHHS	tpm:5.19	len:443	ML:2	neuro:bp
MYHHSVEPCPSFISLLGMCCELALSLAEPVLKKEESRREGEQENHENRKERRHRQWIRSATLCMIFSV
>magus.TRINITY_DN6033_c0_g2_i1_frame_-1_0.trim0	supFam:putative MLMMK	tpm:5.01	len:442	ML:2	logit:neuro
MLMMKTMMMMMMMTTTMIITRDGSRCKPTVYGNACDVADGVAALSRSIQLCSSFVVPFST
>magus.TRINITY_DN7136_c0_g1_i1_frame_2_0.trim0	supFam:putative MNSVM	tpm:22.53	len:418	ML:2	semiS:bp
MNSVMGFHSGLFLMYVCCHVLSNTCKLQLVDHRQIFPNTVNRTPFPHLRPPADSRFPEFLCHS
>marmoreus.TRINITY_DN5143_c0_g1_i1_frame_-1_0.trim1	supFam:putative MYLCA	tpm:7.45	len:871	ML:2	logit:neuro
MYLCACACLCVCMLIYMCVCVHVCVCICVCVHACACLCVCLLIHIVCTHVYVCACACLCVCMCVHAHICVCVCMRGRE
>magus.TRINITY_DN12473_c0_g1_i1_frame_2_0.trim1	supFam:putative MVWGY	tpm:7.75	len:300	ML:2	logit:neuro
MVWGYAVIGRFAVWWSLGGCCDDEVSWLWTKGTRSAGSAVMSGERLGVTVRRGTHCLCDFIEKVGRDRS
>marmoreus.TRINITY_DN12205_c0_g1_i1_frame_-1_0.trim0	supFam:putative MFVLS	tpm:6.97	len:401	ML:2	semiS:neuro
MFVLSFFSFFIFLLISHIHTSNITCQSIMFLTTLQNNAIAFETKSKHHPEKRNSK
>striatus.TRINITY_DN9513_c0_g1_i2_frame_-1_1.trim0	supFam:putative MSMLR	tpm:3.46	len:732	ML:2	neuro:bp
MSMLRLPRNLNGLPLTMLMMPLMVCSVTCLPTSPTVSTQSAPVSVASKASNSSAALRYSFIWSDHSSAHRAAVAELRTERLPHDHQ
>magus.TRINITY_DN1735_c0_g1_i1_frame_-2_0.trim1	supFam:putative MVLVF	tpm:2.26	len:626	ML:2	neuro:bp
MVLVFGIGISMLLCRDVSRAFMVTGLMLLPCLGRRLDRAREEKDYLLTNLRS
>gloriamaris.TRINITY_DN3431_c0_g2_i2_frame_-2_0.trim1	supFam:putative MKMKH	tpm:10.62	len:1350	ML:2	logit:neuro
MKMKHFIPTKLSISSLSYLLLKLVDKNLLRKTCCLSNLDLDNQRLFPAMCLLSVDDYKIFPFMCGCRIDPHCLNT
>magus.TRINITY_DN7497_c0_g1_i1_frame_2_0.trim0	supFam:putative MSVCV	tpm:5.72	len:499	ML:2	logit:neuro
MSVCVCITVVCLRMCIAVICLHDVCVLVVCLYDKCIIVVCQHVCITVICLYVCVLQWCVCVCVSQ
>striatus.TRINITY_DN4679_c0_g1_i1_frame_2_0.trim0	supFam:putative MYIKM	tpm:3.97	len:414	ML:2	neuro:bp
MYIKMLALLIHSLLFQCLHLFSLTVFGESRVIWLQRQGHLSFQTLQSSDYLWTVLLRDVKLWFMPLNSCLFCFMSVFLLEK
>coronatus.TRINITY_DN649_c0_g1_i1_frame_-3_1.trim2	supFam:putative MCRPT	tpm:8.83	len:2291	ML:2	neuro:bp
MCRPTFIALLSLVRLHLTQFFRWSLELCFGSKQRKVYHDTTMVCSQVLSCSSVSAVVTKNKKLVKLGVMQW
>gloriamaris.TRINITY_DN522_c0_g8_i1_frame_-3_0.trim0	supFam:putative MPGHN	tpm:3.19	len:420	ML:2	semiS:neuro
MPGHNLSLSLSLSLSLSLSLKTMDFCIQKTRFIVPIVSPATKLTIFVFSGLHKDDEAEFLALINKHERNTERLRETDRQADRQ
>textile.TRINITY_DN9091_c0_g1_i1_frame_2_0.trim1	supFam:putative MEHCI	tpm:4.58	len:2259	ML:2	neuro:bp
MEHCITGHIILYFITPLSLWQVEQTVVYSHGLNAIEQQSCACACVYVLAIFV
>striatus.TRINITY_DN45_c0_g3_i1_frame_1_1.trim0	supFam:putative MLVVE	tpm:1.17	len:1527	ML:2	semiS:bp
MLVVESCCGCMFEIVLCMCSGMCLQCVSSLCLQKCMCVCSCVCVCVCVCVCVCQLKGSDRIKLNESESGLEISQTQWVFTYQESPANISYISNCKITIF
>marmoreus_MP.TRINITY_DN3003_c0_g1_i1_frame_-2_0.trim0	supFam:putative MLCLS	tpm:6.21	len:432	ML:2	semiS:bp
MLCLSPVIVLRLSVRVFSWCSVLESSVCVCFPCCSVLECSVLSPSFPFPFPLSRPFFTLSFVETKLAIEQHSIKTS
>textile.TRINITY_DN15540_c0_g1_i1_frame_-1_0.trim0	supFam:putative MLLSL	tpm:1.23	len:614	ML:2	neuro:bp
MLLSLLVHICHCLQINSVMHEWRRKELELGKERKNKQSGTFYALGKRGRGGEEMNFTHCCLKNYQIHIYFW
>magus.TRINITY_DN18036_c0_g1_i1_frame_-3_0.trim0	supFam:putative MLSPL	tpm:7.94	len:363	ML:2	logit:neuro
MLSPLVCLQVVLLSLTIELPICKSCNIVSCQLVCLSANHAMWSQSIAFSVCKSCNVAFVNYFTCLQVRLHCV
>gloriamaris.TRINITY_DN10770_c0_g1_i1_frame_2_0.trim0	supFam:putative MYIFS	tpm:4.38	len:1616	ML:2	neuro:bp
MYIFSMLFLTVLSCKVVAWKKKIGDKEVVDLCIHGNGSYLTGTTTTKSTCQLNCSLIKLQSVRKPVIKSRRNCILHELRTHRQTHTYREKND
>striatus.TRINITY_DN9514_c1_g1_i1_frame_-3_0.trim0	supFam:putative MLKSV	tpm:2.67	len:1354	ML:2	neuro:bp
MLKSVVLGYWSSLLSCSPSLTLACATCFLHSKTWCLYSCVSYTHKSDIGVWGVFIPVFPVLKNLVLGCIYSCVSCTQKPDVGAYIFLCFLYCCRRHCTLAKRLQGS
>marmoreus.TRINITY_DN7678_c0_g1_i1_frame_-3_0.trim0	supFam:putative MPPLS	tpm:4.44	len:633	ML:2	semiS:neuro
MPPLSHIFHVNFFFFCVCVCMRARVWACVYVSPVSLMPLGGKKQEWTSKKNNIIAIKKREKNSLLLLSF
>striatus.TRINITY_DN10375_c0_g1_i3_frame_1_0.trim0	supFam:putative MLHLK	tpm:1.74	len:2722	ML:2	neuro:bp
MLHLKLLLVPSSACDWIQFVHGSSCQTQMFIHRGVLCGRLCVRTTGGKARTDSHCHERLDIRIRLTLSC
>virgo_MP.TRINITY_DN170_c0_g1_i1_frame_-3_0.trim1	supFam:putative MSNLY	tpm:24.19	len:682	ML:2	neuro:bp
MSNLYLYFIKMPSLFLLAFSLIMQQIKTNSIMKTVGLIKESVEHCAFLVRCTMIEHTTHKTNVEWSVNISQSPCVHYIKVHMNANQPLPTIQIGATIEPSIHDLPTHCFHYGTSTHNMA
>magus.TRINITY_DN8580_c0_g1_i2_frame_2_0.trim2	supFam:putative MFCGA	tpm:6.18	len:1306	ML:2	neuro:bp
MFCGAFITYIDAVLILCFIKLHNTLQRICVFGDTINENRVLGFEFCYFVKFMVNVCSGSCQYFCSDCFTSQSIF
>striatus.TRINITY_DN10082_c0_g1_i1_frame_-2_0.trim0	supFam:putative MIFFF	tpm:13.39	len:766	ML:2	neuro:bp
MIFFFFLNILRKCVLSFTDLTCKQLHFTPFVITPSHFQQALLYLPRNDCSSLSSSSQ
>virgo.TRINITY_DN16093_c0_g2_i1_frame_1_0.trim0	supFam:putative MFFIL	tpm:2.72	len:608	ML:2	neuro:bp
MFFILIAFVCPDLRFILLCRFFEEVGANGTGEEGGGRLGVFDFSYLLIALDKCQVPTCIGRMWF
>magus.TRINITY_DN4757_c0_g1_i1_frame_1_0.trim0	supFam:putative MFSGV	tpm:14.99	len:505	ML:2	neuro:bp
MFSGVFLFLSLLNVLPLSYPQVSFFHFKRCVCHGLTPIILSGSVQVFCLFLS
>textile.TRINITY_DN7134_c0_g1_i1_frame_-3_1.trim0	supFam:putative MLLSS	tpm:3.14	len:1259	ML:2	neuro:bp
MLLSSLYWLFISGLADSQCTFTIPQCCSSKLPSLSSSHISALPPVPLHSYSVTSINNTLFSHLLTRLPHKLHLYFPSYLFTLFSPNYTYEPEACCMFICPNTLMLRARVFSQSNFSFYSLITSSLNN
>gloriamaris.TRINITY_DN7165_c0_g1_i1_frame_-3_0.trim0	supFam:putative MRGMP	tpm:1.60	len:514	ML:2	logit:neuro
MRGMPFLLFLHLEDCVAFQSEQFLSWSITSTTYLKMDRETGKKCSCCCEFKYKQQQKFKREYYTV
>magus.TRINITY_DN1423_c0_g1_i1_frame_1_0.trim0	supFam:putative MLRLF	tpm:10.05	len:637	ML:2	neuro:bp
MLRLFLFFLMTLITVGPDATGDKGEADDPRSKRLQLPKEPSSFKLERRTFNDEQPVSAQSVRSTSSTNSTDSTTSANFYQIY
>textile.TRINITY_DN9183_c1_g4_i1_frame_-3_0.trim0	supFam:putative MMPDV	tpm:1.43	len:481	ML:2	neuro:bp
MMPDVLVFLVTAVTICNGFSSLWNISESTWPMFLKICRFVHYGSRVMPDVLVYRYSCY
>marmoreus.TRINITY_DN11706_c0_g1_i1_frame_-2_0.trim0	supFam:putative MLWID	tpm:6.58	len:1469	ML:2	logit:neuro
MLWIDVLIFFFRAVFTALCGNAIDRTPCGWLDYLELQLKLSIFKLCKLEHIVKVIFLCGLSRFEQSFVHLESSQ
>imperialis_MP.TRINITY_DN1643_c0_g1_i1_frame_-2_1.trim0	supFam:putative MNHIP	tpm:18.52	len:979	ML:2	neuro:bp
MNHIPSLQFASMLLSPLVLCINLSRLNESALAITLDTRLQNKKKKQCGVHDRTSSHVYTAYNFSTLATSPIEMLHKILPTNLQVSVKA
>marmoreus.TRINITY_DN2836_c0_g1_i1_frame_-3_1.trim0	supFam:putative MLSSL	tpm:12.06	len:1142	ML:2	logit:neuro
MLSSLCALFLFFCLFSFAYFNSFSPSPPLSPSFSSQLRVSFPSFLSFFVLQRLIQVTSIIQETVICASSQSSGCLWK
>striatus.TRINITY_DN16340_c0_g1_i1_frame_2_0.trim0	supFam:putative MAANG	tpm:3.64	len:680	ML:2	semiS:neuro
MAANGIGIGFCLLQIFMIGHAQYTMEGCPAELKAGSNYTIDCVVDTNTDFSKYCFEDFPIRVVFSFRADKVRDQRCDLNFNPLSCNDHKEDLTIDGCGCIQNSSNFRTFSFKFQAEMKLNDQRLDCILCTLKQQFPQRRTDCDKLKVVEDDGGAGAVDVKWLSVLALTLVSFLLSG
>marmoreus.TRINITY_DN8110_c0_g1_i1_frame_-3_0.trim0	supFam:putative MLQFV	tpm:6.37	len:447	ML:2	logit:neuro
MLQFVVVVVCPWPVCVCMERWPLAVVCRCGSFRKFASRTGCTAASSVARACHRAWLCVSRCKRPSTRMFSWYEQCMGRTC
>virgo.TRINITY_DN15064_c0_g1_i1_frame_-3_0.trim0	supFam:putative MALFS	tpm:4.32	len:220	ML:2	semiS:neuro
MALFSRFTFLPFMAISDAIGFGCFGGENTKKSETVVHLYLMPRKDQQSVVFH
>textile.TRINITY_DN1727_c0_g1_i1_frame_3_0.trim1	supFam:putative MLEAF	tpm:3.12	len:463	ML:2	neuro:bp
MLEAFIYWLVAVLTETTALNIPAVFLIHAELWEKMNLVQGMLLPWHSALPPCCGQTCKCCILSFRRGGGEKKEKKKDTGCRFDGTFLGHFGPFWKRDSWLFDSRIFFLFD
>magus.TRINITY_DN8752_c0_g1_i1_frame_-3_2.trim2	supFam:putative MLLSS	tpm:13.01	len:2676	ML:2	neuro:bp
MLLSSLYWLFISWFSSLPVHLYCPSVLLKQLPSLSSLHISALPPVPLHSYFVTSINNTLFSHLLTRLPHKLHLKLHIQTRGLLYVYMSKYPTAETKSVLTIRLPFLLTDYFQFE
>coronatus.TRINITY_DN755_c1_g1_i7_frame_-1_0.trim0	supFam:putative MFHFF	tpm:65.10	len:733	ML:2	logit:neuro
MFHFFILLIPLFCTACRRSKNSSSSSSSSPCSEPVKSSMPSLRKARTRSLP
>striatus.TRINITY_DN10709_c0_g1_i2_frame_3_0.trim1	supFam:putative MMCPW	tpm:2.40	len:987	ML:2	logit:neuro
MMCPWVSGVLSTFLVECVYCCVRQWILQDPGKCNVLSTSLQGCICCPMKCHVLLQLLGARWMSAT
>virgo.TRINITY_DN513_c0_g1_i1_frame_1_0.trim0	supFam:putative MPFIA	tpm:7.13	len:576	ML:2	logit:neuro
MPFIAIQWIKRTTKWVFVRVFLLGVSRGMSIKDVKLEKCFEGRFEMMQGKFYIDKVSYGI
>gloriamaris.TRINITY_DN2396_c0_g1_i1_frame_2_2.trim0	supFam:putative MTTTC	tpm:1.46	len:1324	ML:2	neuro:bp
MTTTCMILMRLHSCILQLCCFTAHQDRRLNTGNDHKHICKCAFMDHLCRKKYFQAFLTGCSCNQLHARGKSHVNQVVRIDGLCWMCIFM
>terebra.TRINITY_DN1032_c0_g2_i1_frame_-3_0.trim0	supFam:putative MCVCV	tpm:5.93	len:355	ML:2	semiS:bp
MCVCVCVSVYACVCLCMFMGMCAHACTCACVFGHMCAHKFVCACVFVIITTPAASSS
>striatus.TRINITY_DN22785_c0_g1_i1_frame_1_0.trim0	supFam:putative MRFFL	tpm:3.90	len:245	ML:2	logit:neuro
MRFFLFLLGLGYTEDPCSDSLDESSRPPLPRNRARCCVCERLNGSSIRIVTWTNVDPL
>marmoreus_MP.TRINITY_DN1466_c0_g1_i1_frame_-2_0.trim0	supFam:putative MSWGK	tpm:10.71	len:273	ML:2	neuro:bp
MSWGKIILTVSSHMLIQLIISEAIFSPPVVKQSKVKAVKTLRCVFLHLQQY
>virgo.TRINITY_DN16423_c0_g1_i1_frame_-2_0.trim1	supFam:putative MLILY	tpm:8.40	len:302	ML:2	logit:neuro
MLILYTVLFHVFCQCLCTLLSLLSMRNEHLSVNRSSRALYKNAYYLEFSPFRVEWEDKIRNEGCPNCDRINVHLTPEVKVGLPGTLF
>virgo.TRINITY_DN4184_c2_g1_i1_frame_-2_1.trim2	supFam:putative MLVCT	tpm:4.54	len:830	ML:2	neuro:bp
MLVCTLRLNLLWFGCWTDVQSERLMLSSVSRRTVKMIENNSYLLAIQCSIALKKII
>magus.TRINITY_DN8564_c0_g1_i1_frame_3_4.trim0	supFam:putative MICDR	tpm:18.62	len:3267	ML:2	neuro:bp
MICDRVKMLCQYANMKFFILMALGGEVCVPCFNCTQLIQRIIERCGMRVTTEIVCTQRLIFCVRFLKFTFHG
>virgo.TRINITY_DN2560_c0_g1_i1_frame_1_0.trim0	supFam:putative MLTDP	tpm:8.80	len:2940	ML:2	semiS:neuro
MLTDPFLCALFLFFNLYCILCKLGGKGYVYTCERTCTWFASGEKAGSIRFRIGPFKRFSYCFH
>virgo.TRINITY_DN10221_c0_g1_i1_frame_-2_0.trim0	supFam:putative MFVYV	tpm:7.63	len:546	ML:2	neuro:bp
MFVYVLISLLAIKRPAQSCGGFTRIRRFHLVINVQSLYTCITENLHKTMTVYVPQN
>marmoreus.TRINITY_DN8727_c0_g1_i1_frame_1_0.trim0	supFam:putative MHACI	tpm:4.46	len:404	ML:2	neuro:bp
MHACIAGQCLFVCVLCAREVVCGCDYAKGRRQTDGEATNTTKWHICTRWLEKGHEKACISVIV
>striatus.TRINITY_DN9456_c0_g1_i1_frame_-2_0.trim0	supFam:putative MFWFW	tpm:4.60	len:744	ML:2	neuro:bp
MFWFWVLLLFSTVAQPTTLGLLWDVLWKRFMATFADCSKNTKKTFVTSYLFMSLEI
>striatus.TRINITY_DN8540_c0_g1_i1_frame_2_0.trim0	supFam:putative MESRG	tpm:23.91	len:992	ML:2	semiS:bp
MESRGTFCHCRLPLHLSLLFTVGDGVNEAHLIHGFSWVGGCAFRITSHNDVNEVHLIHGLGRVENYAFRTPIQG
>striatus.TRINITY_DN20439_c0_g1_i1_frame_3_0.trim0	supFam:putative MEVSA	tpm:1.44	len:253	ML:2	logit:neuro
MEVSASWIRQPHLQGQSCHHITVHVLLCFWLLSTPQTHCGLLSCKGGWKGIFNIYASGFFLCRCCCNACVYA
>gloriamaris.TRINITY_DN3426_c0_g1_i1_frame_1_1.trim0	supFam:putative MFMTV	tpm:8.02	len:1917	ML:2	logit:neuro
MFMTVLGLQYLLTASQQGWLRDVCGVKYLHTLSFIMCNRLEVLKPSVCLRLVCLLLPCGVVLGSCGKKGAHNR
>marmoreus.TRINITY_DN2094_c0_g1_i1_frame_-1_0.trim1	supFam:putative MIVSL	tpm:7.74	len:998	ML:2	neuro:bp
MIVSLFALCALSMQFHFICSINLGESFLVSSVCLMSEYMLCKLVHRAALIWNSRHITV
>textile.TRINITY_DN4822_c0_g1_i1_frame_3_0.trim0	supFam:putative MASTS	tpm:3.95	len:563	ML:2	neuro:bp
MASTSFSAFLYICMPVSCFWERSNVQVCVTCCPCGFLVLVWLLWHAADGRKEIG
>magus.TRINITY_DN499_c0_g2_i1_frame_-1_0.trim0	supFam:putative MLYIW	tpm:4.28	len:430	ML:2	neuro:bp
MLYIWLLLVVSHFNQLALLMRENFGGMLLTPLSQSVHPQFCVQLAHLGLRLCHLLIHPFAF
>marmoreus.TRINITY_DN12406_c0_g1_i1_frame_-2_0.trim0	supFam:putative MKNAT	tpm:9.56	len:819	ML:2	neuro:bp
MKNATGITATWLAMSTVTGRCSATLATHTASSTAVTTAATTSCSRPARGTRSVCPRAQCSKTAAGP
>imperialis_MP.TRINITY_DN493_c0_g1_i1_frame_3_2.trim0	supFam:putative MCLPW	tpm:26.75	len:1464	ML:2	logit:neuro
MCLPWIFVCLVFMCEQLRCVCHLYGPCMESALCLLWKYIAWSCKKNTLCLPWIPICKACY
>virgo.TRINITY_DN700_c0_g1_i1_frame_-3_1.trim0	supFam:putative MMHVF	tpm:4.44	len:1228	ML:2	logit:neuro
MMHVFILCISLWLRHARCEMMHVFGHFPRLRHARCEMMNVFGHFPRLRHARCCDSMLCISVWLVM
>textile.TRINITY_DN3284_c0_g1_i1_frame_1_3.trim0	supFam:putative MKTTC	tpm:2.93	len:1640	ML:2	neuro:bp
MKTTCMIPMRLHSCILQLCCFTAHQDRRLNTGNDHKHICKCAFMDHLSRKKYFQAFLTGCSCNQLHARGKSHVNQVVRIDGLCWMCIFM
>marmoreus.TRINITY_DN1033_c0_g1_i1_frame_3_0.trim0	supFam:putative MGAWF	tpm:4.11	len:885	ML:2	neuro:bp
MGAWFSGLKTSALLLSLSPPSAEIQLDAKPTCGVPSTSDARVICACSLSCTRCFSFITKHQAKLWTPSQLDGRLNYSHLKKKTCSDKCLSHPQRTDWIH
>textile.TRINITY_DN8911_c0_g13_i1_frame_2_0.trim0	supFam:putative MFLDS	tpm:3.53	len:505	ML:2	neuro:bp
MFLDSSYHSAAVFFFLLTFLFFSLISCKEKCVHALIHTQTHTHTQIHTHTHTFTHTQSLTHTHTHTHTHTHTHTHPEKKKL
>ebraeus.TRINITY_DN3024_c0_g1_i1_frame_3_0.trim0	supFam:putative MGILF	tpm:17.25	len:961	ML:2	neuro:bp
MGILFAQSICCRFALSLSVSPSLCRPPIFAFVSHEQHSKCDRLQLLMQSTQDCEFCL
>magus.TRINITY_DN3911_c0_g1_i1_frame_2_0.trim1	supFam:putative MLAAC	tpm:6.86	len:728	ML:2	logit:neuro
MLAACSASLVVSVSCLEGLTLITSEGLGEERRERGTDPCKGTKVQVRLLQGWPYNARLCSIMQGFAV
>virgo.TRINITY_DN6026_c0_g1_i1_frame_-3_0.trim0	supFam:putative MSVLF	tpm:4.80	len:352	ML:2	neuro:bp
MSVLFWKSSNMLWYFFWALSSVSSSSVISSSSAFRAFCSIMPSLDRSWCFFLPSCTTLVISVMKNWFSVFRSSRSLDTESF
>textile.TRINITY_DN7022_c0_g1_i1_frame_3_1.trim0	supFam:putative MVAHS	tpm:1.99	len:634	ML:2	neuro:bp
MVAHSKQCTKCIVNQLFLRFLSVLLSSGVLQCKQQKCITADRTGCLILHNVASCCNVYMAQPITFTTIWPSRKGKKT
>striatus.TRINITY_DN7752_c0_g1_i1_frame_1_0.trim0	supFam:putative MSLPV	tpm:13.40	len:559	ML:2	semiS:neuro
MSLPVLEFTFLHIVLLMSFLCQCWSSHFTCCTVKVMPSVGVHISYVVLLASCLCCTVYSEDLTCNVLIHSEDHGTAAWSIFCVDPFKGHFLSQVLSPVC
>virgo.TRINITY_DN11634_c0_g1_i1_frame_3_0.trim0	supFam:putative MISVK	tpm:3.73	len:333	ML:2	semiS:neuro
MISVKLFFSLLLLLLLLLCKWLLCFLFGEEVSFPSSVHDFWNYSKKKNIYGTVHRHQKMLGHTLKPNITARNRLNILPDS
>textile.TRINITY_DN531_c0_g1_i1_frame_1_0.trim0	supFam:putative MDIPQ	tpm:1.66	len:348	ML:2	neuro:bp
MDIPQVVSLFLITAMIELLSNTVTGRRMECFEFCSNTSPLPTPIPKLVLANCTKSK
>gloriamaris.TRINITY_DN12468_c0_g1_i1_frame_-1_0.trim0	supFam:putative MSSFF	tpm:2.85	len:511	ML:2	neuro:bp
MSSFFNTISFIFRLCFTMLAKGKSMCIICISVRTVPQPSELRDGKTSNVMRCFGTMTERMIWNLSLVSKLKKGWLRRVRLCLLNNVNMFAS
>textile.TRINITY_DN4014_c0_g1_i1_frame_-3_0.trim0	supFam:putative MSTSS	tpm:1.20	len:364	ML:2	semiS:neuro
MSTSSFLLLLLLVVCDLSAPVDCCPQTPLTRPPHSLSLEFWTKHWSPACQTFFQLSPHKL
>magus.TRINITY_DN17971_c0_g1_i1_frame_3_0.trim0	supFam:putative MVVCL	tpm:15.48	len:247	ML:2	logit:neuro
MVVCLLSFLIIVFHYKFSSLLNCFDELMTRYSSSPKVYLPTEARRRVAEKEIVRETAGKRIRFDCLP
>magus.TRINITY_DN6108_c0_g1_i1_frame_1_0.trim2	supFam:putative MAPAT	tpm:34.96	len:425	ML:2	logit:neuro
MAPATIHLGFCLLVLAPFPALPPPPLSDVSVEGRERRMEEHPKWYCFTCEPGQLAQLVYGPGSIFVFRCFAIIN
>magus.TRINITY_DN11942_c0_g1_i1_frame_3_1.trim0	supFam:putative MAFPP	tpm:8.64	len:1225	ML:2	neuro:bp
MAFPPEHWLSSCLSTVHWLFLQSIGHLTVCPPLSVGFSLRRSGRKARGKRQILPHQPRDGTQARYRCQEKRALHRHAQMDLKLWLYQTSPHRLPSFFIYAKKENADLLALHFCMEWDWASVSDQMLNWE
>magus.TRINITY_DN22393_c0_g1_i1_frame_-3_1.trim0	supFam:putative MTWML	tpm:21.09	len:1771	ML:2	semiS:neuro
MTWMLNGEIVLLFLLGVWVKTSDLELHTAESSTQEDEMKPIQHETHDSMTYTLVRLWETLGLLQHDL
>marmoreus.TRINITY_DN4709_c0_g1_i1_frame_1_0.trim0	supFam:putative MYIML	tpm:4.40	len:337	ML:2	neuro:bp
MYIMLTLLKTLFWCHIVVCCLNYICTEQVSQQSCKAHDNEVPAELSSETQCSWFVVVILH
>virgo.TRINITY_DN3284_c0_g2_i1_frame_-1_1.trim1	supFam:putative MRMSG	tpm:5.21	len:887	ML:2	neuro:bp
MRMSGLHFTRLPSGLTVLALCLVTDWSNHVILSKTGQTVTQNACHIELCYRRVRVPYPMLCYRSSRSMLHKAVTVVSVLPYAVLQEQSECVTLCCVKG
>magus.TRINITY_DN7074_c0_g1_i1_frame_-2_1.trim0	supFam:putative MQIIS	tpm:3.00	len:1050	ML:2	logit:neuro
MQIISRFPFPLFLTFSCLPSPLLCLVEITVPGFAKSCCNLSQHTLQVHLTKL
>striatus.TRINITY_DN10424_c0_g1_i1_frame_3_2.trim0	supFam:putative MLEMW	tpm:7.43	len:2259	ML:2	semiS:bp
MLEMWRCVCIYQCMCLCVCVCMCPGSCILFCICSVLLVLGVAEDSVDNRCILI
>striatus.TRINITY_DN23399_c0_g1_i1_frame_-3_0.trim0	supFam:putative MFPPW	tpm:1.66	len:216	ML:2	logit:neuro
MFPPWINRYQSQTLPSPLSSRSALVTLALFLLLPLSGLTTGEEGCRQSPLAAEGCTGGHTSARAS
>striatus.TRINITY_DN10608_c0_g2_i2_frame_2_3.trim1	supFam:putative MGWVH	tpm:3.19	len:2515	ML:2	neuro:bp
MGWVHLCAAVLVIGVFVEAKILHLLSMDRSVRVPEKLTVCCFSSFESSACLSSAPPPTSHPLSWHYSHIPVLLQSTQGNQIVVNQNRYCHCCHASVVFSGACPDPAYA
>striatus.TRINITY_DN6505_c0_g1_i1_frame_-3_2.trim1	supFam:putative MYVMV	tpm:4.03	len:1449	ML:2	logit:neuro
MYVMVCMMICDSLCMCVQSSVICGFEDEICVMVYVMACVRVCVCVLCVCVLCVHVCISTIQ
>terebra.TRINITY_DN2217_c0_g3_i1_frame_-1_0.trim0	supFam:putative MSLNE	tpm:5.03	len:782	ML:2	logit:neuro
MSLNESFYSVCVCVWFFFFCVHPQSVVSVHISSCFLAKFPSCFSLSVCQHSCDESCICSVPKSIEKVNKGWQKRC
>virgo.TRINITY_DN15824_c0_g1_i1_frame_-3_1.trim0	supFam:putative MPWFA	tpm:6.04	len:1493	ML:2	neuro:bp
MPWFALAGAIRGFCVLVCSVMRMSNQATGSEGSVGRKSAFSCAQNTSKYAPGPNGS
>gloriamaris.TRINITY_DN4055_c0_g1_i1_frame_1_0.trim0	supFam:putative MCCMH	tpm:3.81	len:300	ML:2	semiS:bp
MCCMHAQFSSLHLFSFTLCERVDGTNGSVATVQIYHDGGLYQEKNALYNFHWMILEK
>gloriamaris.TRINITY_DN2951_c0_g1_i2_frame_1_3.trim0	supFam:putative MLLFT	tpm:23.27	len:2158	ML:2	neuro:bp
MLLFTFLCHLVCARSLSLSLSLSFSFLHTNIHTCSYIHAHTQKCIHTHKYLNALVLPSNTLG
>marmoreus.TRINITY_DN4689_c0_g1_i1_frame_-2_0.trim0	supFam:putative MNICM	tpm:7.45	len:578	ML:2	logit:neuro
MNICMHVCMCISIYISLSTHKHACMHVCVCVCVCEYVCACSCAVFLTFCYLL
>marmoreus.TRINITY_DN6300_c0_g1_i1_frame_-3_0.trim1	supFam:putative MLEMN	tpm:8.52	len:1036	ML:2	neuro:bp
MLEMNVWFHFCCLVFVSFTVILSLVARADLLKPGIPCTFRQVYKEDHACSHICKHLNLEQTYVCMFTHTNTPLV
>textile.TRINITY_DN6911_c0_g1_i1_frame_-3_1.trim0	supFam:putative MHMCM	tpm:4.55	len:807	ML:2	logit:neuro
MHMCMHMCVRMGVGACARPCMHTCLSVYANVCACVCVCICAHVCVHVCVCVWCVCVCACACCVRMCMCSIRQIVCFFRENELKR
>magus.TRINITY_DN11844_c0_g1_i1_frame_2_1.trim0	supFam:putative MYKNV	tpm:8.32	len:1224	ML:2	neuro:bp
MYKNVLLFQTFCASLIILLAPPFHPSNYSLGEWHCRTALQSFRQPIFATLGGQWQGSKASAESACVFPMKYYMRLFVMCQYAMILLRAAASYCTYQFFFFLILMETLWYGLFCPTDVSHNKPV
>textile.TRINITY_DN6026_c0_g1_i1_frame_-3_0.trim0	supFam:putative MVFIN	tpm:4.73	len:392	ML:2	neuro:bp
MVFINFHILLLFGSFSHCLQTTLARNHLPLPLFCSSLEKHTLSLKPFADVGGAAHPTSTLQCREPIFISKS
>magus.TRINITY_DN8280_c0_g1_i1_frame_-3_4.trim0	supFam:putative MSVRD	tpm:17.39	len:2802	ML:2	neuro:bp
MSVRDIRHLSLLLSMLDVGASLASPSHGSEHQRGKLVVPLHTQCSAVINSCLQITGFLYDVH
>magus.TRINITY_DN6029_c0_g1_i1_frame_-1_0.trim2	supFam:putative MLVPL	tpm:7.89	len:919	ML:2	neuro:bp
MLVPLVVTLLLPPWAVDILALEVTTLVVGPPVGLVPLVALVGARVVGVHSTQPSSPKERTAKKICCIVGTWWSVVVVVVVVGGRAKT
>gloriamaris.TRINITY_DN3671_c0_g1_i1_frame_3_0.trim0	supFam:putative MLTNQ	tpm:2.95	len:859	ML:2	neuro:bp
MLTNQIVSQQEWFPTVFLALFILCVRASDPPPFPFCLQSSFPEDRQMFPSVPFRSRPGFGQQNCLYVTMNMLATRSG
>magus.TRINITY_DN22906_c0_g1_i1_frame_2_2.trim0	supFam:putative MLCDG	tpm:5.84	len:1020	ML:2	logit:neuro
MLCDGFMLMVKLVFFLRLFLTDETASFSLKSQPDFCVKSFNIVLPFSCCNTD
>textile.TRINITY_DN8402_c0_g1_i1_frame_1_2.trim2	supFam:putative MFILV	tpm:3.98	len:1646	ML:2	neuro:bp
MFILVALHGLLSMPCATVLHGLASSQDSFRYLFMNFHCCRISIPSKFCACYNNTFYIDDLNTGIRSSS
>textile.TRINITY_DN508_c0_g2_i1_frame_-1_0.trim3	supFam:putative MPQRS	tpm:3.17	len:449	ML:2	neuro:bp
MPQRSFSTAYQWTGSKYVCSLLLLISSHCQTLPGECTALCIFTKSGKTPSKVNPKNRTKRPFFQCQR
>terebra.TRINITY_DN1309_c0_g1_i1_frame_-3_1.trim0	supFam:putative MARSL	tpm:10.01	len:1000	ML:2	neuro:bp
MARSLLLGCLLCPLLGPFLGRLLHSSCFLLRRCFLCFGGFGLSGGVSSCLLSLRSCHDENEV
>gloriamaris.TRINITY_DN11824_c0_g1_i1_frame_1_1.trim0	supFam:putative MMRIL	tpm:3.14	len:1317	ML:2	neuro:bp
MMRILSLWIVGWILQAVSTNSRHLNLTLITKMIFSILDHFKQTVTYFGGHSL
>virgo.TRINITY_DN16975_c0_g1_i1_frame_-1_0.trim0	supFam:putative MVLLY	tpm:3.50	len:267	ML:2	semiS:neuro
MVLLYFLVALPHFWLCPVPFVPTYRGVVATRTWGSRWERRPSIKLHQFIHTA
>magus.TRINITY_DN8775_c1_g1_i1_frame_-3_0.trim0	supFam:putative MQKAG	tpm:14.21	len:2187	ML:2	neuro:bp
MQKAGALLFTIFNFISVQCFSQDWLLSTVSRYRWEDWYHVQISGQRCSASNLHVYENFVSKTSEAARLLSKWCPTYA
>striatus.TRINITY_DN7345_c0_g1_i1_frame_3_0.trim0	supFam:putative MLHLV	tpm:2.49	len:687	ML:2	neuro:bp
MLHLVLVMIMVPRPDTAHCSAVNISRICHQSFRLDLFALINALDTFWLLYVVCS
>imperialis_MP.TRINITY_DN558_c0_g1_i1_frame_3_0.trim0	supFam:putative MRSVA	tpm:296.59	len:1662	ML:2	logit:neuro
MRSVAFLVFLCCRPLSDFVQNTATDEVLLRCDVIITSTFCLSPLATCHACS
>magus.TRINITY_DN21422_c0_g1_i1_frame_1_0.trim0	supFam:putative MPLTG	tpm:8.21	len:217	ML:2	logit:neuro
MPLTGTILQILFRLLPLFPTIKRNLRAKIVLSKTINIQCFSDSLYERFSCSVPRRIN
>terebra.TRINITY_DN4726_c0_g1_i1_frame_-1_0.trim0	supFam:putative MAAQS	tpm:6.32	len:247	ML:2	logit:neuro
MAAQSLFFLSLNLIPILGFCVDCCSVYSRHLRLPDSKRNSRFIQILVLFTPFQCPFFG
>textile.TRINITY_DN9051_c0_g1_i1_frame_2_0.trim0	supFam:putative MGSHV	tpm:18.80	len:851	ML:2	logit:neuro
MGSHVKPAIILLALSVAVHALPSRNLEIDMIHKLDGADYREGYGENQLKRNKRDSNQVYKVCVVTYNEGTSGTSDQLFIRLGARRSQWSSFARLPRVELPADFTACTVISGKTLDSDVTDIDLFKDGNDDWFPVEIRVRVVGERGYVPCSWADKCGNRHYSCRFPDNRVTEHIPCGSYTSG
>magus.TRINITY_DN1033_c0_g1_i1_frame_-2_0.trim0	supFam:putative MAALS	tpm:5.69	len:600	ML:2	logit:neuro
MAALSPLRVNFILNALVHAFSIICCISCTHCCQISVGRAYRACDVCADCERLHTCGRARALF
>gloriamaris.TRINITY_DN2551_c0_g1_i1_frame_1_1.trim0	supFam:putative MFCSV	tpm:8.86	len:696	ML:2	neuro:bp
MFCSVVLFVTSSLSVFQNKLVFVIGKVVSIVNFNGVADVEDSILIHMHVLQCRWSNHVKGH
>magus.TRINITY_DN5347_c0_g2_i1_frame_1_0.trim0	supFam:putative MAAWL	tpm:15.45	len:1319	ML:2	logit:neuro
MAAWLCGAVFGWFVLGRTIGMEQVNQQGVGHAVLTCFCLFRSWLCSLPPFI
>terebra.TRINITY_DN6095_c0_g1_i1_frame_-2_0.trim0	supFam:putative MFFFF	tpm:4.14	len:489	ML:2	neuro:bp
MFFFFQLFLLSGTQYSGSVHQGVDNRSLVLEEVVGVKFQILVSVGGFPKDTGLHPVIMGSGDKSVQEWDLLF
>textile.TRINITY_DN6995_c0_g2_i1_frame_1_0.trim0	supFam:putative MFSLH	tpm:3.85	len:385	ML:2	neuro:bp
MFSLHFLLPPLCPLSVLTNARVSDADECIRKRGGGSEIPHLSFPTLALSLCE
>imperialis_MP.TRINITY_DN189_c1_g1_i1_frame_2_0.trim0	supFam:putative MAIFK	tpm:25.72	len:442	ML:2	logit:neuro
MAIFKYQLFFFLFLNITKCDLKNVDIVFDRKVSTLLCFWVSFCVGKLLLQVK
>virgo.TRINITY_DN4869_c0_g1_i1_frame_-1_0.trim0	supFam:putative MLPFL	tpm:6.05	len:877	ML:2	logit:neuro
MLPFLLLTWSTVAGRPRSGQRETVSMAASDDWKGEKRPSEQELCGVCWAVLMTSRPMRC
>textile.TRINITY_DN9111_c0_g2_i1_frame_-2_0.trim0	supFam:putative MARVL	tpm:1.76	len:583	ML:2	neuro:bp
MARVLTMCVVFVRPLLNCLAISESENASLKSWDAWSAVLRVMLCSMKNPATNASARITLFLISSSFEESTV
>virgo.TRINITY_DN4600_c0_g2_i3_frame_1_2.trim1	supFam:putative MFTIK	tpm:36.36	len:2590	ML:2	neuro:bp
MFTIKSILFTCILCSLAVEDSRRKSMQGQTTSVSRQVCRTFSFILVSNTGKS
>magus.TRINITY_DN6853_c0_g1_i2_frame_-3_1.trim1	supFam:putative MFLSC	tpm:4.58	len:1705	ML:2	neuro:bp
MFLSCAVYTFLLFVCMFLSVCCTHIPVFTMHVLVLHVIFISIMCYRHTAFLCGTHVPVLCVIHVHMCF
>gloriamaris.TRINITY_DN5329_c0_g1_i1_frame_3_0.trim0	supFam:putative MSCNC	tpm:4.79	len:908	ML:2	neuro:bp
MSCNCFASLRLLTCGLVCWCVWSIHSLLCSCVQVLHGCPENKNKTDFYPFLCMCL
>magus.TRINITY_DN8742_c0_g2_i1_frame_-1_0.trim0	supFam:putative MHMCV	tpm:21.79	len:791	ML:2	logit:neuro
MHMCVRSCMCACTGACMCACTGACVCVRVCVYVCVRTRVCVGNCVRIRVFNPLCGCVCLYVSVCVRACPM
>striatus.TRINITY_DN2777_c0_g1_i1_frame_-1_0.trim1	supFam:putative MNTNT	tpm:3.14	len:472	ML:2	semiS:neuro
MNTNTTRQQQISVLTMLLLLLLLLLNDSGSRGWGETVIDTPAPFFVRLLVKS
>striatus.TRINITY_DN10751_c0_g1_i5_frame_3_0.trim1	supFam:putative MMIMM	tpm:8.73	len:2925	ML:2	semiS:neuro
MMIMMMMMILFYLPSYSCFSSLFSHNYSYYYRHHHHHHHHHHLPSKHFTLLFG
>textile.TRINITY_DN8357_c0_g1_i1_frame_-1_0.trim0	supFam:putative MLSTG	tpm:6.41	len:1536	ML:2	neuro:bp
MLSTGQLVFVFIFFHHVSTIWKMTSQESTMVCKFKPTTIKIKMNIANRCQSTH
>magus.TRINITY_DN8307_c0_g1_i1_frame_-3_0.trim0	supFam:putative MFWLW	tpm:11.43	len:2397	ML:2	neuro:bp
MFWLWVLLLFSTVAQPTTLGLLWDVLWKRFMATLADRSKNTKNPCHILPLYVP
>virgo.TRINITY_DN4040_c2_g1_i1_frame_-2_0.trim0	supFam:putative MTCLF	tpm:17.07	len:1656	ML:2	neuro:bp
MTCLFLVCLVFSFSRLKRHCLGSVELMHFAHQCLSCVDILYADITCSGGFLKELRICLLFSFFSSPLPPPSSALVSLCWLSLWVSSHHDMWTLSASVFFRFRHLPIISCTQWNECCVFCYYFQSSHQHCHGGFFCCFCFFDMLCQLGEQYSAH
>marmoreus.TRINITY_DN5255_c0_g1_i1_frame_3_0.trim0	supFam:putative MVSSS	tpm:3.35	len:555	ML:2	logit:neuro
MVSSSCWCCALVTMCQWLLLKVHLSGPQSAKNVYTHAPETLRAFKSCLKSPCCRAPDVG
>imperialis_MP.TRINITY_DN662_c0_g1_i1_frame_3_0.trim0	supFam:putative MHACM	tpm:15.77	len:653	ML:2	neuro:bp
MHACMCVCVYMCVCAHAYVCVCMHVCVRVCVPACVCVCVHACTFKTNHFENSNEL
>gloriamaris.TRINITY_DN8337_c0_g1_i1_frame_3_0.trim0	supFam:putative MNLHR	tpm:2.63	len:288	ML:2	semiS:neuro
MNLHRFVLLLLLWVTSGSLLPVKYTAVEDDATTVKQPLGTKYSRYNLIIHYLTIHF
>magus.TRINITY_DN14884_c0_g1_i1_frame_1_0.trim3	supFam:putative MLFYK	tpm:4.90	len:595	ML:2	logit:neuro
MLFYKNMYLFILAVEILGCECQEMYPKRIITRREAFRWAKQHFSESLQEYSYTCSTG
>marmoreus.TRINITY_DN3641_c0_g1_i1_frame_-1_0.trim0	supFam:putative MGSFC	tpm:6.22	len:351	ML:2	neuro:bp
MGSFCCCFLLFVYGFLWSEEEYVPLKKENTDNNSFCNTSPDKFFTGSNNKK
>virgo.TRINITY_DN2814_c0_g1_i1_frame_1_0.trim0	supFam:putative MNIIS	tpm:2.42	len:737	ML:2	logit:neuro
MNIISLLFWSVKLFPALNMLAVEVKHRGGRSECKQVHAGECEVRGALLMHTLQKQCFVKVSACLNIDWIYT
>virgo.TRINITY_DN4530_c0_g1_i2_frame_-2_3.trim0	supFam:putative MSFFL	tpm:7.72	len:1814	ML:2	semiS:neuro
MSFFLVILCLLVFLTGLHFHSSSLLCPLMLMQCAIHQYYHILYCSRHKCCFFFFFLLF
>textile.TRINITY_DN16744_c0_g1_i1_frame_-3_0.trim0	supFam:putative MSSFI	tpm:8.94	len:257	ML:2	neuro:bp
MSSFIWQCTSLTSLLFCTDLFCLQGRRCLIQGERNRQKKRDRDQSSWQNAMKGKDKEM
>ebraeus.TRINITY_DN1762_c0_g1_i1_frame_2_2.trim0	supFam:putative MYFLS	tpm:29.22	len:1887	ML:2	logit:neuro
MYFLSFVLVMVFGFLAPSPQQLFSDNCVQQGGLLTHSMAWRRHTDLRKTLPLLHELYTVRQFRCTCAQ
>magus.TRINITY_DN23315_c0_g1_i1_frame_-2_0.trim0	supFam:putative MPPFL	tpm:5.37	len:306	ML:2	semiS:neuro
MPPFLFLGARSFFFCFLLRVFLLLAFVAVPASSASTDRSSSSPEFSSSLPNSPSEGT
>textile.TRINITY_DN8986_c0_g1_i1_frame_-2_0.trim0	supFam:putative MDIVA	tpm:3.45	len:1228	ML:2	semiS:neuro
MDIVAFFLPLLLHLIAILSTSLSSPPLQTTLGANGSIALSSLSASLSRRAYSENLSLLSESSSPSSLSLHIAHFYLPFTCE
>striatus.TRINITY_DN6894_c0_g3_i1_frame_1_0.trim3	supFam:putative MLQLW	tpm:2.01	len:724	ML:2	semiS:neuro
MLQLWTPPLIRTLFLIMCDMLQGDMALPVIRRMFFIKVDVLQGDNDHGSACN
>striatus.TRINITY_DN10331_c1_g2_i1_frame_-1_0.trim3	supFam:putative MYMCS	tpm:9.45	len:2768	ML:2	logit:neuro
MYMCSSVCKCIHVFKCVCMLVCKYVRSCVCVCASLCLCARTRKCVCMCASVK
>virgo.TRINITY_DN15328_c0_g1_i1_frame_3_2.trim0	supFam:putative MRSLV	tpm:11.58	len:2477	ML:2	neuro:bp
MRSLVRLTLSLNALFLSQHSLFPLSRGSCLTQSLVYVGRIEGKILKHCTTKCSSGHAHRAPSHTQYWSHPL
>textile.TRINITY_DN12736_c0_g1_i1_frame_-3_0.trim0	supFam:putative MQGIA	tpm:2.41	len:349	ML:2	neuro:bp
MQGIAAWVMTSLLLMGSCQVVLRSLLRQCRWKAFFLRSCREYRAHIKECSACRLGPLLLSWCLTLASMVLSQTVC
>marmoreus.TRINITY_DN801_c0_g1_i1_frame_-3_0.trim0	supFam:putative MQLFF	tpm:10.14	len:1942	ML:2	neuro:bp
MQLFFLFFVLQCMTVNQKVKGLNSSHILFELQSFFIALESRTVIEPKGQGTVHIDLVCIICVQSSQPVLKQQQTAQSELLVSVRLINVHIAVGGKGEYVRNSKSLCRLIRDVSKFPPAPICCMLVLGHRVTSLGPLMLFG
>terebra.TRINITY_DN3704_c0_g1_i2_frame_3_0.trim0	supFam:putative MYLCI	tpm:12.99	len:876	ML:2	logit:neuro
MYLCILFVCAIQSALMRARMCAHTRAHVCVCVCVCVGFSVSVVCEKVHLYYVC
>magus.TRINITY_DN8623_c0_g1_i1_frame_-1_1.trim0	supFam:putative MIIII	tpm:19.27	len:1449	ML:2	logit:neuro
MIIIIFVSLLLFSLSHRMQSMKVSPSLCEPFCAWHSLRIEKQKLKKQPTKQEHC
>virgo.TRINITY_DN5304_c0_g1_i1_frame_1_0.trim0	supFam:putative MIFLS	tpm:4.80	len:973	ML:2	logit:neuro
MIFLSFFFLFLFFLSFPSIIHTQVPIQFVTYILKQATTIRGKKKSFFRGMGGIYSDLHLCIYVLVSTQGAGQRRPTYLKQLRIQAIS
>virgo.TRINITY_DN796_c0_g2_i1_frame_-2_1.trim0	supFam:putative MFSVH	tpm:5.79	len:2472	ML:2	neuro:bp
MFSVHHAVLRPLFASAHFGPYLLVRFLPVCLCCVTRTDQFPDWTSVLWCYVVTCKFDCEQQHVHCPFYYSSSITFNFSNHVK
>magus.TRINITY_DN6887_c0_g1_i1_frame_2_1.trim0	supFam:putative MRTQA	tpm:4.84	len:1431	ML:2	neuro:bp
MRTQADGFLICSSFFFYLITNLASDEALKEATHCCVSEWSEEGDFILFWLIN
>magus.TRINITY_DN5234_c0_g1_i1_frame_-2_1.trim0	supFam:putative MFAFL	tpm:6.46	len:1045	ML:2	neuro:bp
MFAFLLGAILTALPSTDWANKLAREGEGTDTDHQGFSLGNTSHSTMTHWKIPLCVTN
>virgo.TRINITY_DN6371_c0_g1_i1_frame_-3_0.trim0	supFam:putative MIASV	tpm:4.95	len:675	ML:2	logit:neuro
MIASVVLCSVLSLCVCLRMYMDRYTDLKKSFRKFMESCLKVNCFPFCSCVE
>coronatus.TRINITY_DN755_c1_g1_i10_frame_-1_0.trim0	supFam:putative MFHFF	tpm:34.12	len:758	ML:2	logit:neuro
MFHFFILLIPLFCPACRRSKNSSSSSSSSSCSEPVLSSMPSLRKMRTRSLP
>marmoreus.TRINITY_DN11213_c0_g1_i1_frame_1_0.trim0	supFam:putative MNFSA	tpm:2.98	len:626	ML:2	neuro:bp
MNFSASSHIFIVLSTQVSALYCESTSNFVSSLHSERGKSNTSSLFHHKDVLTGSVCFLGASKYFTVSCTM
>striatus.TRINITY_DN977_c0_g1_i1_frame_3_1.trim0	supFam:putative MFVLD	tpm:3.52	len:1447	ML:2	logit:neuro
MFVLDSTLILFAYLLAFFFPSQECTLKKTPLHPTLPDPCHTKAKENETLSEEIASV
>textile.TRINITY_DN1626_c0_g1_i1_frame_-2_0.trim0	supFam:putative MFVYV	tpm:6.05	len:382	ML:2	neuro:bp
MFVYVLISLFVIKRPAQSCGGFTRIRCFQLVINVQSLYTCITGNLHKTMTIYVPQN
>textile.TRINITY_DN9087_c0_g1_i1_frame_3_1.trim0	supFam:putative MLSLL	tpm:9.80	len:2030	ML:2	neuro:bp
MLSLLSIVFLQLCSVIMPVQQKCLLHATPTPGLCCLKGNASFSSVSRGFIHFVLAAVCLLFLKE
>magus.TRINITY_DN449_c0_g1_i1_frame_-1_0.trim0	supFam:putative MVVVL	tpm:2.37	len:410	ML:2	semiS:neuro
MVVVLFSQLVSVPVHAHFPEVPKIMTSEKPLGAMKNKPRNKLVAPRKSRRRLAEATDR
>striatus.TRINITY_DN24413_c0_g1_i1_frame_2_0.trim0	supFam:putative MAVNR	tpm:2.59	len:408	ML:2	semiS:neuro
MAVNRTEADRRLLPPLWFITLLFRLHLTPRHGAPPVCPCEAHVCHVFGVGG
>striatus.TRINITY_DN16726_c0_g1_i1_frame_3_0.trim0	supFam:putative MEVLL	tpm:2.39	len:297	ML:2	logit:neuro
MEVLLLLLFLYQEDLAVSTIVLYNFIDPGFLCEIPATLPWKSISPWYICPRPV
>marmoreus.TRINITY_DN7633_c0_g1_i1_frame_-3_0.trim0	supFam:putative MLIAM	tpm:1.73	len:226	ML:2	neuro:bp
MLIAMLTWVVLQRHLIHHLISCPHGSDTSAQVFQCFFFSCLSVTCMKNNTNLIYKCKKLKKC
>magus.TRINITY_DN2753_c0_g1_i1_frame_-3_0.trim2	supFam:putative MGSFC	tpm:8.57	len:610	ML:2	neuro:bp
MGSFCCFLLFVYGFLWSEEEHIPRKKKENTDNNSFCNASPDQFLTGSNDKKRTYTSETSSKSV
>terebra.TRINITY_DN3007_c0_g2_i1_frame_3_0.trim0	supFam:putative MGGRK	tpm:25.86	len:966	ML:2	logit:neuro
MGGRKLCFLSTAVSSLCMLVVSILGRHQEQTSDASRADCLLSRKSQRSDLILPSQFQMMVSDFCGTRCVYSVCVCVCVCVCVAVTKCGGWQSGFVFSAEIRVREDKYSVCSAR
>terebra.TRINITY_DN1788_c0_g1_i1_frame_3_1.trim0	supFam:putative MATCM	tpm:7.45	len:988	ML:2	logit:neuro
MATCMVISSLRVASVKCIVAECSCYSVVTADGSNWLCCKFLNRCRKVVSTLETFRCRECE
>terebra.TRINITY_DN2610_c0_g1_i1_frame_2_0.trim0	supFam:putative MQRKK	tpm:17.40	len:1557	ML:2	logit:neuro
MQRKKQLILMVGMMWSVAKADKAVAGGREKRLKWVTVYHTGVDIGCENAHQSLFIQYFITIYCCMLLVMAACSKASCGYILIQGGRGC
>virgo.TRINITY_DN930_c0_g1_i1_frame_3_0.trim0	supFam:putative MFLFA	tpm:5.95	len:625	ML:2	neuro:bp
MFLFALCVFVCVPQLKRQRGCHWVYTLSHANVFDCISVDEGITCMTTLDCLARKVAAVSPKSCDCCGGYGCGYDYCPVSNTHMYSSS
>terebra.TRINITY_DN2111_c0_g1_i1_frame_-2_0.trim2	supFam:putative MCFLS	tpm:9.34	len:650	ML:2	neuro:bp
MCFLSTFHCLLLFCRSIYTSSVRHAKLIRNNQQQQQQSAKQASPFKSLCIVSLEKSDIDKEKDKRLFFFKKGKISKANSIDQHYIQHARVGALCCQLTVN
>gloriamaris.TRINITY_DN2594_c0_g1_i1_frame_3_0.trim5	supFam:putative MKARK	tpm:2.58	len:716	ML:2	logit:neuro
MKARKIALMITNFTSCSLAWSRLSLLKMLLYQKCCCLKGQRNPQSQGDPGPKRK
>marmoreus.TRINITY_DN2815_c0_g1_i1_frame_1_0.trim0	supFam:putative MCNII	tpm:5.48	len:1051	ML:2	neuro:bp
MCNIIFFFFSHCNSLFVFLPGCQYLVSSLCVREEGSISRQMPIGVCVCVSPYMVLETAFNESKILCLYSKMVQKG
>gloriamaris.TRINITY_DN1827_c0_g1_i1_frame_2_0.trim2	supFam:putative MLTYL	tpm:1.91	len:814	ML:2	logit:neuro
MLTYLCACVWVWMCADTHVHMCAHKSERIYACACVYMRACVHMCVYVRAQRESS
>gloriamaris.TRINITY_DN3116_c0_g1_i1_frame_2_0.trim2	supFam:putative MTGVV	tpm:7.27	len:1250	ML:2	neuro:bp
MTGVVATVGVMAVVMVVMAVMAPGMAAVVAVVVAESSVVAGDKGLCIPWHRKRREWFFLFFVYVNEMKKF
>magus.TRINITY_DN8951_c0_g1_i1_frame_3_1.trim0	supFam:putative MLLFS	tpm:36.14	len:1276	ML:2	logit:neuro
MLLFSLLLVSSTLFVVAASLTLLRCFVVDFLVACFFDTFCCCFFLNTTKMLCC
>magus.TRINITY_DN7961_c0_g1_i2_frame_3_1.trim0	supFam:putative MYNMS	tpm:5.63	len:831	ML:2	neuro:bp
MYNMSSCSLRLMLYPFLALSVFHSHRTLIVLSPSLCPQAVLVLLDPCQSMENASVIFCFSSKNEDSFMLDE
>gloriamaris.TRINITY_DN5971_c0_g1_i1_frame_2_0.trim0	supFam:putative MIMVV	tpm:2.98	len:465	ML:2	neuro:bp
MIMVVVYVHVRMSLSNAVLLLMSQGVKLHSKSLFHAMFCGGTVNVFCWIDNCSDRHHFSRLDKANIVGTHWLNNAKRA
>marmoreus.TRINITY_DN2583_c1_g1_i7_frame_-2_0.trim0	supFam:putative MCCNT	tpm:4.34	len:1645	ML:2	neuro:bp
MCCNTCQFIMLILVLTGPAQRVCASLVHLLLADHTQDMIQQASFLSPGSSVLVERKTVEVINAEGKLKILCKG
>magus.TRINITY_DN16131_c0_g1_i1_frame_1_0.trim0	supFam:putative MSSRS	tpm:4.31	len:255	ML:2	logit:neuro
MSSRSLPRSPPLLLLLLLLLKSCFLIGRSKCLRRCHMTSSHLVDVCHGFSLSLSLSLG
>terebra.TRINITY_DN2846_c0_g1_i1_frame_3_1.trim0	supFam:putative MMRFI	tpm:13.65	len:1042	ML:2	neuro:bp
MMRFILLQVMLWTLAPCLSPHFMANGFSPHVLPHLGRTALSRDLMILVLYSSK
>striatus.TRINITY_DN9079_c0_g1_i1_frame_-2_0.trim0	supFam:putative MCLCV	tpm:1.94	len:356	ML:2	logit:neuro
MCLCVFRCLYVSTSPCVCVFRCLCAHHHVSVYVQVSVCEHITMCLCMFRCLYVCTSPCVCVCSGVCM
>terebra.TRINITY_DN199_c0_g1_i1_frame_2_0.trim0	supFam:putative MLHIL	tpm:14.56	len:567	ML:2	semiS:bp
MLHILMLPPTSMRMVCVCVCACVCVCVCVCVRERERDKNVYGMCKFWKDSKHDYVAASAVCQQQVPLVYFFLHGKKM
>magus.TRINITY_DN8858_c0_g1_i3_frame_-3_1.trim1	supFam:putative MFLLA	tpm:12.03	len:2478	ML:2	neuro:bp
MFLLAHVWKCVLLLAKVFISLASYNTHTACKGVYLLGSLQYKGVYLLGSLQYTYFANNVFHNVLAFNPQSQTVRTFFKFKIRKIKTKIK
>marmoreus.TRINITY_DN2488_c0_g1_i1_frame_-3_0.trim0	supFam:putative MIFLG	tpm:10.29	len:2191	ML:2	neuro:bp
MIFLGCLPLVQAFIYSFLLSPTPSCSRLVITGFRIKCSLSWNQVPRLQTQMNTQNKEQSNVYFI
>virgo.TRINITY_DN3529_c1_g1_i1_frame_3_0.trim0	supFam:putative MNMSS	tpm:7.50	len:633	ML:2	neuro:bp
MNMSSRLCHYCTICWFLLWFRSVIHMCSTANEKQLHKFSKCQEILLKHLVQQLKDRINFVPSLKNKLKVNEGFVL
>virgo.TRINITY_DN3436_c0_g1_i1_frame_-2_1.trim0	supFam:putative MHILH	tpm:18.03	len:708	ML:2	neuro:bp
MHILHHKMPPDLVTVLILQAHALMLITQPKSTAGAHSIPLPNVSTCKVFGFSCNCSGCFHWR
>textile.TRINITY_DN8393_c0_g1_i1_frame_2_0.trim0	supFam:putative MKNVS	tpm:2.49	len:265	ML:2	logit:neuro
MKNVSALLGLVELLCGCIFCVLNEKHECAVRYGGTGVWLHLLCLHLNEKRECAVRSGGTVVWLHLLCIE
>marmoreus.TRINITY_DN12871_c0_g1_i1_frame_2_0.trim1	supFam:putative MILFH	tpm:7.59	len:701	ML:2	neuro:bp
MILFHGLFLAKLPLTLLHWTPNSVLETHIYIWQGSTLVNRTDMHKVSKIKLTCT
>magus.TRINITY_DN1885_c0_g1_i1_frame_-2_3.trim0	supFam:putative MYVYV	tpm:17.23	len:3163	ML:2	semiS:bp
MYVYVCAIVCVCVCGCVLQVPACVCVCVCVYTLYSSFKQNVRFRRDRLVSLDLAMQSKQWKRYSTTGCFLSLEKTLTFAFSASHSRVI
>striatus.TRINITY_DN21362_c0_g1_i1_frame_1_0.trim0	supFam:putative MPFSS	tpm:2.23	len:1214	ML:2	logit:neuro
MPFSSTCGKLPVHSSYILVLIFEWVCMCMCVDKIEICSEVKCEVKCLCERMKVLL
>marmoreus_MP.TRINITY_DN2709_c0_g1_i1_frame_-1_0.trim0	supFam:putative MLLTK	tpm:20.24	len:792	ML:2	neuro:bp
MLLTKSVPNPILHLIITRCLLSILLFKTNSEGKKYSHQTSQRMWLFLTVKDDHVCNGLLADGGSTLCLVHSFSSITHFTQDHKV
>magus.TRINITY_DN6705_c0_g2_i1_frame_-3_1.trim0	supFam:putative MSMLR	tpm:250.31	len:887	ML:2	neuro:bp
MSMLRLPRNLNGLPLTMLMMPLMVCSVTCLPTSPAVSTQSAFVSVASKASNSSAALRYSFIWSDDSSAHRAAVAELRTERLPHDHQ
>magus.TRINITY_DN21006_c0_g1_i1_frame_-1_0.trim0	supFam:putative MTKSI	tpm:14.12	len:365	ML:2	logit:neuro
MTKSITLAFFTWFSNSVQGMVSLTSIPYMFLCVRRTCNCHTYNNQCGLVNSF
>virgo.TRINITY_DN4408_c0_g2_i4_frame_-1_0.trim0	supFam:putative MSSQP	tpm:10.20	len:1047	ML:2	neuro:bp
MSSQPRLWMPVTHMRLVMVCPPMLIVSGCCCRVSFLSSNAPVCACLSIIVSTSSDVPYVCMYVSF
>striatus.TRINITY_DN7344_c0_g2_i1_frame_-3_0.trim0	supFam:putative MWKSP	tpm:3.89	len:1124	ML:2	logit:neuro
MWKSPHTETVNLSLVCFVCLYVCCLLVHLERACNEQIKRTSDKVPPTLREITIFLLSAMGNQEAVCFFFFPPVPCICHQEAIPLGIFCLF
>virgo.TRINITY_DN2040_c0_g1_i1_frame_-1_0.trim0	supFam:putative MLSLY	tpm:12.86	len:1587	ML:2	neuro:bp
MLSLYSFLILTGPVQIYDSVGNMNHIETFTSFNENDPVTRSRTKNFPISLIAMTVKMALEHKCGCQHDGEISSFKTDKIQPSLFSGN
>textile.TRINITY_DN7012_c0_g1_i1_frame_-3_1.trim0	supFam:putative MCCRV	tpm:2.45	len:636	ML:2	neuro:bp
MCCRVCFPIFFLHVCQLQVFSFFMVVCNLIERILEQNCTMNVCSGLNCNRILTTSQILTYCNPIT
>striatus.TRINITY_DN6991_c0_g1_i1_frame_3_1.trim0	supFam:putative MHACV	tpm:25.09	len:2073	ML:2	logit:neuro
MHACVCVLCACERVCARACVFCVCVCMHACACVCVSVCACMRMCLRAYMCVQN
>magus.TRINITY_DN2129_c0_g1_i1_frame_3_2.trim4	supFam:putative MKKMG	tpm:6.92	len:1515	ML:2	logit:neuro
MKKMGSQSRGLLVLSTALVCSFAGCVSEGVCASSKYGWQFKPCDPLTHVFL
>marmoreus.TRINITY_DN12340_c0_g1_i1_frame_3_0.trim0	supFam:putative MDNIF	tpm:3.06	len:743	ML:2	logit:neuro
MDNIFLPAINFLSFFMFLSVKNVYEDPTSDNNMWNASRLIYLRRPPQTRLDCMFPTNMVVCRHS
>marmoreus.TRINITY_DN8351_c0_g1_i1_frame_-1_0.trim1	supFam:putative MTHGT	tpm:5.24	len:356	ML:2	neuro:bp
MTHGTGVHLWMFGSSLTSTSWGQDVHSSNCYQSESCLSFRVYDTHTKGFVGRRISRFCQICIQTS
>striatus.TRINITY_DN19457_c0_g1_i1_frame_2_0.trim0	supFam:putative MWVGM	tpm:2.63	len:429	ML:2	neuro:bp
MWVGMFSCVSHMVYVCNLMRVLFLLHALTFVQDECQWVGTIKCPIQNSHAHSRQKIAFCSHLKGKSK
>terebra.TRINITY_DN2087_c0_g1_i1_frame_1_0.trim0	supFam:putative MCCWL	tpm:19.91	len:574	ML:2	semiS:neuro
MCCWLLLVFFFLLFFFHYCSGCSDFILPFVTWKTVCVFFVIFVLYMEDSLCFLCNFLFVLSPVRRKGQRETNW
>striatus.TRINITY_DN24279_c0_g1_i1_frame_-1_0.trim0	supFam:putative MLYYA	tpm:6.59	len:902	ML:2	neuro:bp
MLYYAIFTCYLLFISSALSISRGACPPYIYIKCLFFRSPFPNLKLLIFASFEFP
>textile.TRINITY_DN14121_c0_g1_i1_frame_1_0.trim0	supFam:putative MTKLC	tpm:2.43	len:793	ML:2	neuro:bp
MTKLCILSQVTSGICFTLYCCTMTVMEEASLDWHSEVVGCSCSCDEAVQELKFGPSYTEKCSYFVLMYQ
>marmoreus.TRINITY_DN10876_c0_g1_i1_frame_2_0.trim0	supFam:putative MKHYF	tpm:3.80	len:387	ML:2	logit:neuro
MKHYFFPPWNQMFWFVPSAIHLSTLLLWFCTHSPKGTSCFPCSMLKRRSVQEQVITCFLPIHSIWFHSPSDNILLCCCC
>imperialis_MP.TRINITY_DN551_c0_g1_i1_frame_1_0.trim0	supFam:putative MMKRT	tpm:42.47	len:998	ML:2	neuro:bp
MMKRTHAHHTNRTLLMTPPFVFLSFFLRTQADTPAGTACIDRQWSFVCTTVFHPAIKATILNLRGRCIVCVNLSSIPTAKLAFSSESW
>textile.TRINITY_DN5460_c0_g1_i1_frame_-1_1.trim0	supFam:putative MCGSL	tpm:3.06	len:540	ML:2	neuro:bp
MCGSLFSMLTDTRPLTDPGLLAARNLFVLFFRLTLLKTLTQATQCSSKNCRDTRILKLACKCPLVGESADHLR
>striatus.TRINITY_DN3975_c0_g1_i1_frame_1_0.trim0	supFam:putative MLKEV	tpm:3.96	len:784	ML:2	neuro:bp
MLKEVIMLASLLIAGFPLSPEIIPSCVRCEMSVTVISTIVFRVGDRKNFGKFQTSSFCHP
>virgo.TRINITY_DN1627_c0_g1_i1_frame_-2_0.trim0	supFam:putative MYGVI	tpm:10.74	len:901	ML:2	neuro:bp
MYGVILFLCNVLGCVRCHPLLRSHVVCMIPFLCVMPCVVMYDVILSLCVLSHVLW
>magus.TRINITY_DN21489_c0_g1_i1_frame_3_0.trim0	supFam:putative MYSFS	tpm:6.41	len:305	ML:2	semiS:neuro
MYSFSFLFIHLVFFSLSSCDSVYSDRHTDFSCCECLYVALLPSSFSIDTRYILLFLHNSTEVQLSIRHVAVQASSVKVPVS
>striatus.TRINITY_DN9098_c0_g1_i1_frame_2_0.trim0	supFam:putative MMFVT	tpm:3.06	len:1335	ML:2	logit:neuro
MMFVTFLPYFLPWTMMVQTGCRPDVQTWCSVLFCSAAGLCHSSCHKHSSTAKMDG
>magus.TRINITY_DN18821_c0_g1_i1_frame_2_0.trim0	supFam:putative MKYRQ	tpm:6.48	len:269	ML:2	semiS:neuro
MKYRQAILFCLCVYLCATANERASERMEERGSGGWCREWMKEGMISNGLCCLKYTTLLQQSAVQKHGMSFIN
>gloriamaris.TRINITY_DN8542_c0_g1_i1_frame_3_0.trim1	supFam:putative MIAIF	tpm:3.66	len:1865	ML:2	logit:neuro
MIAIFFNLFIRRSCVLCRVSLVLYLLYQEAACLVAQALNDSAVLSLVDQHGQKSFRQSLYHSLASICWCLYFYRLQRCQLFMYIIGSSQV
>marmoreus.TRINITY_DN2522_c0_g1_i2_frame_-1_1.trim0	supFam:putative MLFFF	tpm:10.37	len:2316	ML:2	neuro:bp
MLFFFLNVLSSLFLEVAVLLNRLCGSRITGKILKHCTTKWSTDHTRTHHAPSHTQYWSHPL
>gloriamaris.TRINITY_DN8527_c0_g1_i1_frame_-2_0.trim0	supFam:putative MLYYA	tpm:2.53	len:1047	ML:2	neuro:bp
MLYYAIFISYLLFISSAFSISRGARPPYTYIWCIFLGVDSPLGQFPNLKQLIFALLEFP
>marmoreus.TRINITY_DN4733_c0_g1_i1_frame_-1_0.trim1	supFam:putative MARRH	tpm:4.61	len:535	ML:2	neuro:bp
MARRHRKTARFLMMRAVLVVAAKSQAGQEKANGPGTGRIGRRKKAGLFQPRLGTKAGRQAGQGWQAKGRCPQKTA
>marmoreus.TRINITY_DN4921_c0_g1_i1_frame_2_0.trim0	supFam:putative MTRIV	tpm:6.05	len:899	ML:2	neuro:bp
MTRIVALLLYTVSRICSALSSHTRFGILQQAYFWSSCNPLFRTCGSPHEILKG
>gloriamaris.TRINITY_DN1332_c0_g1_i1_frame_2_0.trim0	supFam:putative MSWMF	tpm:1.59	len:404	ML:2	neuro:bp
MSWMFISCLLQSSCSLQILFICHPSLRVSHFHSDMHRYCYIFVNFHLTKRRDTPDSL
>virgo.TRINITY_DN3271_c0_g1_i4_frame_-3_0.trim0	supFam:putative MNCSC	tpm:6.55	len:424	ML:2	logit:neuro
MNCSCRGTMWTALVGELCGLLLLGNCVDCSCRGTVWTVLVGELRNCSCQGTMCRGSMDCCCRDTM
>striatus.TRINITY_DN45_c0_g6_i1_frame_2_2.trim0	supFam:putative MKFKS	tpm:1.25	len:1535	ML:2	logit:neuro
MKFKSVLFLCLWLNHVVGVCLKLFYVCAVACVCNVYQVCVYRSVCVCVVVCVCVCVCVCVCVCVPA
>striatus.TRINITY_DN5428_c0_g1_i1_frame_1_0.trim0	supFam:putative MFVCC	tpm:1.62	len:412	ML:2	logit:neuro
MFVCCVLTGVCVLCADRCLCVRGAGRCVLCADRCLCVCGAGLMQCCVVDGAEGREMDTEL
>virgo.TRINITY_DN15330_c0_g1_i1_frame_3_0.trim0	supFam:putative MCVNR	tpm:10.20	len:470	ML:2	neuro:bp
MCVNRWVLMCVCVRVSKSVDVCIIVKGRERNLKVRGVGRKMMKPRFFVVHQCLYNVKSTVQTGLCEDKWIL
>magus.TRINITY_DN21491_c0_g1_i1_frame_1_0.trim0	supFam:putative MKLNY	tpm:16.87	len:288	ML:2	logit:neuro
MKLNYTVFLSLLCIFTSSVCLGGAVPSNIACFNQVKYNYLTCWHSGRMSCADEGK
>magus.TRINITY_DN17734_c0_g1_i1_frame_-3_0.trim0	supFam:putative MAGIL	tpm:5.67	len:910	ML:2	neuro:bp
MAGILKLCVFLLKLTMRSLQPTILPDHPVLMPLSFSYLLCNSPNCSYPHAFHSLC
>magus.TRINITY_DN9732_c0_g1_i1_frame_3_0.trim0	supFam:putative MLFMP	tpm:10.73	len:769	ML:2	semiS:neuro
MLFMPLLIGLLSTGPVPDGIVDCCVYRCLYGFHGGHTHTHTHTILHHSYICSLRRVYL
>textile.TRINITY_DN8857_c0_g1_i1_frame_1_1.trim0	supFam:putative MHIIF	tpm:27.47	len:2196	ML:2	neuro:bp
MHIIFALILLETECPEAVDHEEDFAEKKIGWQCLCCHGLLTRVVPFYTITLLSHKL
>marmoreus.TRINITY_DN3018_c0_g1_i1_frame_2_0.trim0	supFam:putative MFCSL	tpm:1.45	len:205	ML:2	logit:neuro
MFCSLFTSQISVSIALLSCTDNEPRDHIVNLSKRSHCKSGYCVEIDQAICSL
>magus.TRINITY_DN10434_c0_g1_i1_frame_-3_0.trim0	supFam:putative MFHML	tpm:7.28	len:284	ML:2	neuro:bp
MFHMLKLLLLPPFIASTFNTQPLNLILHSSTRTTSHTKKTSLGKDSVKTKTKKKTSSRLKELGNKDD
>marmoreus.TRINITY_DN11968_c0_g1_i1_frame_1_0.trim0	supFam:putative MRACT	tpm:1.49	len:449	ML:2	logit:neuro
MRACTSMFECVCVVVCMHGSVHACTRTRTHVHACVRVRVCVCVCMRECVCVLECV
>gloriamaris.TRINITY_DN749_c0_g1_i1_frame_1_2.trim0	supFam:putative MASTS	tpm:1.73	len:1964	ML:2	neuro:bp
MASTSFSAFLYICMPVSCFWERSTCASLCNMLPLWLSSISVVTLACCRRQKRNWLNYNPERVV
>striatus.TRINITY_DN6646_c0_g1_i1_frame_-3_0.trim1	supFam:putative MCLKS	tpm:2.48	len:1094	ML:2	neuro:bp
MCLKSKFSQQLLFLFSFPRLLCLLSHTRAYSPYNPGDPQTAVNIKSSWGYPPQEALHCHQVTSVKFSSAPHNPTYARHHLLISTKPPTDNNCVVADPVLVSECCNLLHPTIIPINLMTATQTHHGLTQMGRLI
>magus.TRINITY_DN13248_c0_g1_i1_frame_-3_0.trim0	supFam:putative MSWQN	tpm:4.23	len:323	ML:2	logit:neuro
MSWQNYLMQVLSLINLYLLSFPFRQCRERNVMVPHPSDICLHHCNCPQKYH
>magus.TRINITY_DN8011_c1_g1_i2_frame_1_4.trim0	supFam:putative MFPCC	tpm:67.57	len:4884	ML:2	neuro:bp
MFPCCSLALLSCSFGLCQPVMVSCPPCWSVFCPLPSLCQPVVVRQCWFVTLLLSCAHSLLGSEAVHQRTSKLYGTLE
>virgo.TRINITY_DN4314_c0_g1_i2_frame_3_1.trim0	supFam:putative MVLFA	tpm:18.40	len:2402	ML:2	logit:neuro
MVLFALWGFFIWGTGLAACVLVGASEQSFLPLLWCGTCLLSPSGLCLLDSLSACLPPELPCLPGVFLLDN
>striatus.TRINITY_DN10200_c0_g1_i1_frame_-1_1.trim0	supFam:putative MMTDH	tpm:10.63	len:2003	ML:2	neuro:bp
MMTDHCAVVLFFCLLFSIMPSLQGSSGVGHVETHLQKQLFLSFWCYHDVFFFPQL
>virgo.TRINITY_DN7358_c0_g1_i1_frame_1_0.trim0	supFam:putative MGLVT	tpm:6.09	len:989	ML:2	neuro:bp
MGLVTFLAMLGAVVYVCSSGHVIVVHRICCRVESVQLEIVQGPTLFLWKTNSSILSILQLQH
>marmoreus.TRINITY_DN2795_c0_g1_i1_frame_2_0.trim6	supFam:putative MSQRM	tpm:3.91	len:1080	ML:2	neuro:bp
MSQRMRRRTQPLCPLLTLLQTVTAPSIQSRTQRENCVRILSQKNLKEKLLLRP
>textile.TRINITY_DN8947_c0_g2_i2_frame_-1_0.trim0	supFam:putative MSHPI	tpm:5.43	len:676	ML:2	logit:neuro
MSHPIPTSWPPSIVAHQLFWIFTLFVLSRTVNMNTNPAMTTACLASGWKACHILKTWTVTLEYIQYQYCDNHCLSSRFVSCVLLFFRRIV
>virgo.TRINITY_DN5776_c0_g1_i1_frame_3_0.trim0	supFam:putative MMAML	tpm:4.08	len:480	ML:2	neuro:bp
MMAMLALMSLVLLVKSFVLCALISMLNTAEHFSRHSARLASSCSALASWLIMVGGSPSHLPVKLGKLQKLSEF
>textile.TRINITY_DN8673_c0_g2_i1_frame_-3_0.trim0	supFam:putative MALRI	tpm:1.85	len:622	ML:2	logit:neuro
MALRIAFVLEDCCMALRLLFVMRIVVCPRELLCPGGLLYIHEDCCMSMKIVVCP
>striatus.TRINITY_DN16944_c0_g1_i1_frame_-2_0.trim1	supFam:putative MYIYL	tpm:1.88	len:652	ML:2	semiS:neuro
MYIYLFCLVCMFFMAGEGDKRGEGAARGCHCPNSNLKKGGMWITDMRLLSQSGI
>ebraeus.TRINITY_DN3052_c0_g1_i1_frame_2_0.trim0	supFam:putative MHVCL	tpm:18.32	len:748	ML:2	neuro:bp
MHVCLCMFLGMCAHACTRACVCVFGHMCADKFVCMCVCHNYNTSNQLSLKYKAIWMTELN
>magus.TRINITY_DN7108_c0_g1_i1_frame_-2_0.trim0	supFam:putative MGIIL	tpm:13.58	len:1318	ML:2	neuro:bp
MGIILFLFFLLNNSKLKVYDQQSIRKFCFCLAQQTSKIKFIHVSSLMNSLD
>striatus.TRINITY_DN1146_c0_g1_i1_frame_1_0.trim0	supFam:putative MFITC	tpm:1.61	len:364	ML:2	logit:neuro
MFITCIWILYMSVSTMESDQRIFSCVQKIRTCRSFYTSCAWYVFVYVMCKNV
>marmoreus_MP.TRINITY_DN638_c1_g8_i4_frame_-3_1.trim0	supFam:putative MFWFI	tpm:19.61	len:1283	ML:2	semiS:neuro
MFWFILCSFGSLAPGFCDFSLFSFYFCSKMISRFIAPYIQDSVLHCRVSLACKFKHGV
>magus.TRINITY_DN8768_c0_g1_i1_frame_1_4.trim0	supFam:putative MFRAI	tpm:14.60	len:2169	ML:2	neuro:bp
MFRAILLSFVLAQHCLDVLVEFCPLSILLYNPVGGHGKWDDLICLQVLVYPY
>terebra.TRINITY_DN1795_c0_g2_i1_frame_3_0.trim0	supFam:putative MYIRE	tpm:3.70	len:551	ML:2	neuro:bp
MYIREVLLLLMLWLSLLLCPWQGEVQQRRLAYRQCLLFMGISLSLTLSLCHSLSHGPLELRVPFLLDTRTDELLIRDGWVFEFHDKNCLLLSLQSGMPVGVEYFSVGDQ
>virgo_MP.TRINITY_DN2206_c0_g1_i1_frame_2_0.trim0	supFam:putative MAWPS	tpm:13.10	len:462	ML:2	logit:neuro
MAWPSCVMFLSVFWSVCVAVCGVSICTVVLFSSAVICQWWWCERCCCCMAV
>terebra.TRINITY_DN4789_c0_g1_i1_frame_3_0.trim0	supFam:putative MSINL	tpm:2.31	len:225	ML:2	logit:neuro
MSINLYDCLKFVCACLSACVCVLCVCCVCVCQCVCVVCVCVCVSDLACIKKW
>striatus.TRINITY_DN7245_c0_g1_i1_frame_3_1.trim4	supFam:putative MLCMF	tpm:4.34	len:1185	ML:2	logit:neuro
MLCMFLIVCACLGVCFTICACLGVCFTICACLGVCFTVCACLGVTVCFIVCTCYSV
>textile.TRINITY_DN9199_c1_g4_i1_frame_1_0.trim0	supFam:putative MNCCA	tpm:297.75	len:750	ML:2	neuro:bp
MNCCAFLLLLLPELFIHAQRERQYEGKSVGQKEVSNQPKTIADGFGRVGEECRAVVYSVLFNVHARRSTKLADLSGHLFHAYICLLLKTTYYVRILRFASRES
>textile.TRINITY_DN2743_c0_g2_i1_frame_1_0.trim0	supFam:putative MSVLV	tpm:2.06	len:460	ML:2	neuro:bp
MSVLVSFCLFVEGEMNVCTLVLDKQDCTDFEEVQGLAHLKVVCLPACIVHQ
>gloriamaris.TRINITY_DN3024_c0_g1_i1_frame_3_0.trim0	supFam:putative MNCCA	tpm:27.62	len:1292	ML:2	neuro:bp
MNCCAFLLLLLPELFIHAQRERQYEGRSVGQKEVSNQPKTIADGFGRVGEECRAVVYSVLFNVLARRSTKLADLSGHLFHAHICLLLKTTYYVRILRFASRES
>imperialis_MP.TRINITY_DN960_c0_g1_i1_frame_-1_0.trim0	supFam:putative MGFLW	tpm:14.80	len:240	ML:2	semiS:neuro
MGFLWGCGILSFICMVSNLLLQYYMAVEHMCYNITDPWDPGVTRVQGSRTWC
>marmoreus.TRINITY_DN11328_c0_g1_i1_frame_2_1.trim0	supFam:putative MLETG	tpm:7.44	len:913	ML:2	logit:neuro
MLETGTVLLDWIPFSVLCWYRVCVPVYSSLKTSEQTFIFFGRVVSMSSTFSLVRERNLQCCSTFCAYLCCVCVCRERHRSE
>magus.TRINITY_DN7842_c0_g1_i1_frame_3_1.trim0	supFam:putative MFWSV	tpm:29.37	len:735	ML:2	neuro:bp
MFWSVVLFVTSLLSVFQNKLVFVIGEVVSIVNFNGVADVEDSILIHMHVLQC
>textile.TRINITY_DN5454_c0_g1_i1_frame_-1_0.trim0	supFam:putative MAFLI	tpm:2.47	len:981	ML:2	neuro:bp
MAFLINDIIISFLLILCAQHQTSDSASCIPSTTAVAIFSCAYSCYNLQVPFIMFIRNQSISYCVHFIDFCFSSGYHTVFLHYEQPRL
>textile.TRINITY_DN8155_c0_g2_i1_frame_3_1.trim0	supFam:putative MLDLC	tpm:9.25	len:1049	ML:2	neuro:bp
MLDLCVMWFSLWTRWFLPFLHILLYQCTFPHCHHRHSRRHHQHRQRSSSSMTMYDVDCYQDIVSRNLTVLLILIVDASTAIV
>terebra.TRINITY_DN3161_c0_g2_i1_frame_-2_0.trim2	supFam:putative MLSLL	tpm:14.51	len:811	ML:3	semiS:neuro:bp
MLSLLIVWTMVLSSLSFFVFKLSPFPALSVSQPPCPPSTSLCSNGLISMLSQSHDSHVTHAVSLTQPNSVS
>gloriamaris.TRINITY_DN10087_c0_g1_i1_frame_-1_0.trim0	supFam:putative MTVTL	tpm:1.18	len:291	ML:3	logit:neuro:bp
MTVTLSFTWWNIMSHITFCLLTQLSGKHYSSQQWEEQGKCRPRWGMKTGLQRQTGSCTLPFLNSSNHCITT
>magus.TRINITY_DN5378_c0_g1_i1_frame_2_0.trim0	supFam:putative MLLRW	tpm:6.85	len:1501	ML:3	logit:neuro:bp
MLLRWMMIVLCWSNVSVAFVFSKLEGERPDEKVDQIAVNSHILHHRKSSVTWSLYRWCG
>textile.TRINITY_DN15763_c0_g1_i1_frame_3_0.trim0	supFam:putative MIGYS	tpm:1.66	len:447	ML:3	logit:neuro:bp
MIGYSVFLLCCYSVLVVSVSSYLLPWCRGCFCVSLEYCRSVLVAFCVCLVCCFSVLASSCVFLVLSLW
>magus.TRINITY_DN11932_c0_g1_i1_frame_1_0.trim0	supFam:putative MHAIT	tpm:7.53	len:303	ML:3	logit:neuro:bp
MHAITLLLISLLSSFLLRSLTQCMICASFRHGAISQSICISELVDLRSCVFLLLEIFS
>virgo.TRINITY_DN4139_c0_g1_i1_frame_-3_1.trim0	supFam:putative MLSIG	tpm:14.50	len:887	ML:3	semiS:neuro:bp
MLSIGQCVFVFIFFHHVSSTWKMTSQKSTMVCKSKPTTIKLKMNITNRCQSIH
>textile.TRINITY_DN7649_c0_g1_i1_frame_2_0.trim0	supFam:putative MCVYR	tpm:1.63	len:503	ML:3	logit:neuro:bp
MCVYRWVLMCVSVFVRVSKSVDVCIVKGRERNLKVRGVGRKMMKPRFFVVHQCLYNVKSTVQTGLCEDKWIL
>terebra.TRINITY_DN2840_c0_g1_i1_frame_3_0.trim2	supFam:putative MCYNG	tpm:5.17	len:1606	ML:3	logit:neuro:bp
MCYNGCLVPRVTFTILLVILEIVPSKRSEVCVDPVRGFLCRGLSGSGPSLV
>striatus.TRINITY_DN8484_c0_g1_i1_frame_1_0.trim0	supFam:putative MPFVS	tpm:8.91	len:848	ML:3	logit:neuro:bp
MPFVSLPVSIFFFHLLLFLPDRTGAACLLYEGSIVAPATLSSSNFMFQRLHPCCRI
>coronatus.TRINITY_DN747_c0_g1_i3_frame_-2_0.trim0	supFam:putative MWIDK	tpm:162.37	len:946	ML:3	semiS:neuro:bp
MWIDKAAILALVLNVARAGDTVCGGQYLCDLNMMKPINQIGDDPFYTMLINDPNMERGNFEFSGYILTSILKSGMEFMNVKEFGLVDERCEVYYDSDCPVFGDGCGKMSYAASFLVADDGNYLAIYTVWQPQNNHIMEIFTRTYEGPERDASDLPAEFLLHIRNRCCDEVAEDRFYQRKFPVKHFIPDCSR
>coronatus.TRINITY_DN70_c0_g2_i1_frame_1_0.trim0	supFam:putative MTLPK	tpm:504.01	len:692	ML:3	logit:neuro:bp
MTLPKSVLIFFTIAMTTSTSIAMTRNCFVKGNGPCKKLALYKAVYSETYCVHHCTCRIGRYSILVHPWKWFFCRVPNNVGHCSHQLPVSNGKLQCKCDTYRLEQRPTLRIVCAS
>textile.TRINITY_DN9050_c0_g1_i1_frame_1_3.trim0	supFam:putative MLILS	tpm:23.42	len:2866	ML:3	logit:neuro:bp
MLILSRCCWTFTFLLQHVVGYEHLSVDLEVCNQNIFHCDQPCLTVWHSLQYKLYFVCFHFVCCCKCSCLATLVFVYQYCSLSSWAVVIVLFSLCLIAVYCLKFKVV
>magus.TRINITY_DN12518_c0_g1_i1_frame_3_0.trim0	supFam:putative MDTLT	tpm:9.58	len:341	ML:3	semiS:neuro:bp
MDTLTIFCVVFCAFVMNSSARGISNGKTTRQSFCMDFVLAAIKCGKTPRFSAPFSSSPFPTLKKVK
>coronatus.TRINITY_DN743_c0_g1_i1_frame_2_0.trim0	supFam:putative MILSM	tpm:73.90	len:1292	ML:3	logit:semiS:neuro
MILSMFFFLLASCTSVHILCQVYDSVFFYFYSLSHSYDTRSSCELCKSYSCLFAFHAVALTFT
>coronatus.TRINITY_DN360_c1_g1_i1_frame_2_0.trim1	supFam:putative MQTAN	tpm:9.61	len:734	ML:3	logit:neuro:bp
MQTANYLTLFSSLNLLLNMQFVWACKEMMQKLMGMKYMWFYDIKYCIQMHTVSVDAFCRSVTITGNFKTYSHVQGSY
>virgo.TRINITY_DN18000_c0_g1_i1_frame_2_0.trim1	supFam:putative MTETV	tpm:6.13	len:889	ML:3	logit:neuro:bp
MTETVYKGMKRIRFLFLSTILYSLSNSVSPYSPCHVMNSLRNPTSQTISDKESCKIVSADMFIFSGVCCKSFVLASWCHVLWFCSCFNEMSQV
>marmoreus_MP.TRINITY_DN2341_c0_g1_i1_frame_2_0.trim0	supFam:putative MTARF	tpm:3.25	len:327	ML:3	logit:neuro:bp
MTARFFFAAGWTAFFLVTFFLVLKCESLSDFSESNSREERELSSEDESSRRFFGLVFFVESLRECN
>marmoreus.TRINITY_DN9830_c0_g1_i1_frame_2_0.trim0	supFam:putative MVMVV	tpm:2.71	len:533	ML:3	logit:neuro:bp
MVMVVIVHYIFCFTCVLLQSIHYLCLGPTPISTNQLGAGVGKTGRQGVYHNLWVLPPGGLVTRVEVCTFCIFPSRAWYSPSEHGNGGCSFCGLGISLTFRAWWFGAKSL
>striatus.TRINITY_DN17238_c0_g1_i1_frame_-1_0.trim0	supFam:putative MQILT	tpm:1.93	len:256	ML:3	semiS:neuro:bp
MQILTIIFCMLLSDLSCYPFFRIAQDDAENATGLLPTSACELNADASKLAA
>ebraeus.TRINITY_DN815_c0_g1_i3_frame_1_15.trim0	supFam:putative MSTHQ	tpm:9.26	len:13054	ML:3	logit:neuro:bp
MSTHQRSVVTLILVVLVEGLCSRSESSHCMTPLKRTLLSRLSSMTFSPAPCP
>terebra.TRINITY_DN8978_c0_g1_i1_frame_-3_0.trim0	supFam:putative MFIYL	tpm:5.25	len:342	ML:3	logit:semiS:neuro
MFIYLYILFIIYTTVLSTCLHHQENTNQHTNSQIQNNKSWNTCIVWSRRCIYIYNLLITPMSVRFRFCSF
>striatus.TRINITY_DN1398_c0_g1_i1_frame_3_1.trim1	supFam:putative MLCHN	tpm:3.29	len:1053	ML:3	logit:neuro:bp
MLCHNLYSFWMPYTSAIIRLVCVDACYLSCPVCLNECPSVVSMCAIIPSSESVCT
>striatus.TRINITY_DN10313_c0_g1_i1_frame_3_1.trim0	supFam:putative MAILF	tpm:8.90	len:1362	ML:3	logit:semiS:neuro
MAILFYLHLLVAFSCFLLFSNVLGVRNHGECPALVAQPSFLCPMRGHWFSYQARTSPCSLFPSQDIFFPDHLTRLGIDIFVCLLACYRI
>striatus.TRINITY_DN7821_c0_g1_i1_frame_2_0.trim0	supFam:putative MVTVR	tpm:10.44	len:1540	ML:3	logit:neuro:bp
MVTVRLNAAVLLAPVVSPLLVVFVDKPPCVGTHRVAWDNNCPAFCEQSASTCS
>terebra.TRINITY_DN3455_c0_g1_i1_frame_1_0.trim0	supFam:putative MFGLR	tpm:26.76	len:1093	ML:3	logit:neuro:bp
MFGLRWKSIRLYLTLCFVLLFVCAAGGKEGDPKDVATDGMHPDPKDVATDGIYPDPRDVATDSGKEGDPRDVATDDVKDTDLGDVAKKDLTYKDQVTQLLESLSPEDIAKLENMTDKEMENKTAFLSPEEGCDFLGVGLVDDPNYHKGLLHDYVVMERFGYWEMRCEEFAYKDPDDANVKDAAAQKPSYCP
>virgo.TRINITY_DN2432_c0_g1_i1_frame_-1_0.trim0	supFam:putative MGLLL	tpm:8.79	len:1506	ML:3	logit:neuro:bp
MGLLLFLYIFSSMTYVSNGAGLCDKSCVPSFVTQCRMTAHLCFCWLTVRHRG
>marmoreus_MP.TRINITY_DN3266_c0_g1_i1_frame_-3_0.trim0	supFam:putative MKLSI	tpm:13.36	len:762	ML:3	logit:neuro:bp
MKLSISVALLVVVLATTTEAGWVRKALGTVGNVAKTVITKETVKGISGIVKGMGPALVMGAIGKRSVDSQPLQGAAREAKARSLLRELELACPQFPDLQNKRGLNDADLRVAFAETDENKDGRLNSVELDLYENVLDAVQHCLDILRKPQPIRGM
>textile.TRINITY_DN6343_c0_g1_i1_frame_1_0.trim0	supFam:putative MPPFL	tpm:4.97	len:506	ML:3	semiS:neuro:bp
MPPFLQLLRLICWFTCGVEHVAVPSCQVAILFEAALLTEHMDMVDNQCKYP
>magus.TRINITY_DN4836_c0_g2_i1_frame_3_0.trim1	supFam:putative MAVVL	tpm:3.69	len:1068	ML:3	logit:semiS:neuro
MAVVLLLALELYVTWTAVCMCRTKLVQEQHGYDGLKLHSLATVHFHCSFNMRNVRVNVNGP
>virgo.TRINITY_DN2725_c0_g1_i1_frame_-3_0.trim0	supFam:putative MMLRE	tpm:10.44	len:1360	ML:3	logit:semiS:neuro
MMLRESLILLITLTSLATANDDLRAEVCAEACHDAMHWEICAQQNRCNSLGGESRLLCMENCLYDGVNCEFGCWDSYDIIMSACSAQCEAGDGANAAQCSRNCFLREYQTQKK
>terebra.TRINITY_DN7108_c0_g1_i1_frame_1_0.trim0	supFam:putative MCMWI	tpm:5.87	len:348	ML:3	logit:neuro:bp
MCMWITSFIIRVPFLFLFHPLCFLTQMFAKVFSQVVCMCAYDKGCLCTQTCICTVACSVLLLKWRYG
>magus.TRINITY_DN8276_c0_g2_i1_frame_1_0.trim0	supFam:putative MLAEA	tpm:27.40	len:617	ML:3	semiS:neuro:bp
MLAEALLMIMYSLSVCSDVPCHRIDNQLCITEESLTAVPVLVVGKFVDVECLRSLCVSFN
>gloriamaris.TRINITY_DN393_c0_g2_i1_frame_-3_0.trim0	supFam:putative MWISF	tpm:5.97	len:1414	ML:3	logit:neuro:bp
MWISFVFLLCCFMSDVQSIPYKVVHLCTRSVQKQKSVLAPHYLASFATGDTTKIEVYECYSIRLQITFL
>coronatus.TRINITY_DN671_c0_g1_i2_frame_3_0.trim0	supFam:putative MMVMM	tpm:251.90	len:612	ML:3	logit:semiS:neuro
MMVMMMMMMMVVMVVGFTVGGHVHESHGPQLRGHFDDSIHDDNTIHQHRLFARLPLEKKDDHRSVDLPAGAGADNMKLQRQSRQGFCCASIPVLWFCCMSWPFIFY
>magus.TRINITY_DN13295_c0_g1_i1_frame_1_0.trim2	supFam:putative MFFSS	tpm:9.45	len:401	ML:3	logit:neuro:bp
MFFSSMLLFFTQLSLVCLVCNVQPPVRIILTTGYLNGVLCFSAQNCIGSLCVFKGLQVGVTA
>magus.TRINITY_DN8567_c0_g1_i3_frame_2_0.trim0	supFam:putative MKLSI	tpm:378.66	len:902	ML:3	logit:neuro:bp
MKLSISVALLLVVVLATATEAGWVRKAMGTVGNVAKTVITKETVKGISGIVKGLGPGLVMGAIGKRSVDSMPLQGAAREAKARSLLRELELACTQFSDLQNKKGLNDADLRVAFAETDENKDGRLNSVELDLFENVVDAVQHCLDILRKPQGM
>coronatus.TRINITY_DN2125_c0_g1_i1_frame_-3_0.trim0	supFam:putative MMISV	tpm:10.63	len:534	ML:3	semiS:neuro:bp
MMISVSILMYLTVTVVKVTDITRERDVQCYTFRRETVGCLYDDVCSVTRMMGCLQYCYCTDNRVCNHTAVRTIGGYTYGLCRRAEEYMPCHDGEIPVVREKFHDVYGFKFWCSCTNGYKCNSTTREVTCVQMAQAGNDQ
>striatus.TRINITY_DN22663_c0_g1_i1_frame_2_0.trim0	supFam:putative MCVCL	tpm:4.69	len:582	ML:3	semiS:neuro:bp
MCVCLLCFMPLIQAYLLFMLFIESVPESMWYCLEPKTFVFENQKGHVQWNFAGNDFHSCRR
>textile.TRINITY_DN8822_c1_g2_i1_frame_3_0.trim0	supFam:putative MVKCL	tpm:255.16	len:648	ML:3	logit:neuro:bp
MVKCLVLLFLGCLAFTTCFADLRLKLRPKWYPGCCMNFVAPCDVTSCPNYPTAHCENVMCMCAAAFHYNGRLLTYAECNSR
>gloriamaris.TRINITY_DN7932_c0_g1_i1_frame_2_0.trim1	supFam:putative MLVIQ	tpm:2.19	len:728	ML:3	logit:neuro:bp
MLVIQLYFVLVLSIFLSIEHMTQPSPRDQTDGEIEVDHLYSSAPLIWKMGFCFVLFCFCFY
>imperialis_MP.TRINITY_DN379_c1_g1_i1_frame_-2_0.trim1	supFam:putative MFTLT	tpm:1425.73	len:583	ML:3	logit:semiS:neuro
MFTLTNRRLFFLSFLSCVNQVQSRSLTVAAVHITNCNVTDKSHKCPVPACLKVLSRHLHA
>magus.TRINITY_DN5365_c0_g1_i1_frame_3_0.trim0	supFam:putative MCPWK	tpm:10.65	len:569	ML:3	logit:semiS:neuro
MCPWKSFVMLTMMLLHARFLQQKTSCPHLALAEVTPMRPSTTTTTLMGMTVGSNPRLSQSWRLCLLFQLLSCICCKRKQMKRSEEDFRNSAVNWNICF
>gloriamaris.TRINITY_DN3258_c1_g1_i1_frame_3_2.trim0	supFam:putative MVLFL	tpm:15.12	len:2488	ML:3	logit:neuro:bp
MVLFLHDIGLFAFTVFLLWGEWGHGKDHFENVICLPVVDTESNEYFCQHVFVYKCICPFTNTVLPKPSAMLAARS
>gloriamaris.TRINITY_DN1537_c0_g1_i1_frame_-2_0.trim0	supFam:putative MNSVR	tpm:1.11	len:329	ML:3	logit:semiS:neuro
MNSVRLLHFLLITIWFLSTLQQCRAVPTIPCELISKDNRTTTLQHHSNRCIGEY
>gloriamaris.TRINITY_DN3604_c1_g1_i3_frame_2_0.trim0	supFam:putative MIVVL	tpm:8.83	len:934	ML:3	logit:semiS:neuro
MIVVLVVVATVVVVVVVAEAAAVATAAEAAVVKVKKTKTSRAHYIFNAPMREQDENFYIESDTVISNFTNYNPLSTAIKEIKCCVVILKSITLAS
>striatus.TRINITY_DN10724_c0_g1_i1_frame_2_1.trim0	supFam:putative MDGYH	tpm:4.28	len:632	ML:3	logit:semiS:neuro
MDGYHPPTPLVITAGFLFFVLPVLIEQGVVLYDGNEEMLSVRWERRNAVCQSACLSVVKMCSTRSRQNFWADLSENL
>magus.TRINITY_DN9746_c0_g1_i1_frame_3_0.trim0	supFam:putative MELRK	tpm:15.01	len:1342	ML:3	logit:neuro:bp
MELRKVWLLAVLVLAVLSTAVVNARPHGHLALDELTDIASSMAHTLDEVVSMLDRPRSRRRRMVQFHIGRQHHHPQHRFRRGRRMRYRKQRASRNPNISDH
>striatus.TRINITY_DN20233_c0_g1_i1_frame_2_0.trim0	supFam:putative MVCPI	tpm:2.65	len:450	ML:3	semiS:neuro:bp
MVCPICFLVLHSFACVKSTNVYDLSEWATKFVSDNHGDACLVRKCESGQCCCHCVLRILSRFFNVSKICRTRTVADLLTGVKCTMYIVEA
>virgo.TRINITY_DN4261_c0_g1_i1_frame_-3_0.trim0	supFam:putative MGPAR	tpm:48.14	len:1415	ML:3	logit:neuro:bp
MGPARCAALCVLLTVCLFAVARANNNDKCFAVRFKMEGCIDGAQFNFQRLDRSSYNRRLCRGIKPMSECITKNRQLCPDIPTFKEESGQAVDAMMDTYSQVCLGAAGHPQQGEAGQGRCTGDRKKFRRRIGRCHRHLEVALKEEQMCEPMRKTIRCMRKQLNNHRACPWMRDTAAQQVQFGIDYYVARRLIRYRCK
>terebra.TRINITY_DN3507_c0_g1_i1_frame_-1_0.trim0	supFam:putative MPFLL	tpm:8.94	len:1030	ML:3	logit:neuro:bp
MPFLLLLFMPFFFSGLTHSNSTLQGHRQCGPQSYDDMVFIGTARCRQQTSKCLGSSAGVDGTHNASNVR
>gloriamaris.TRINITY_DN12527_c0_g1_i1_frame_-2_0.trim0	supFam:putative MSVCI	tpm:2.34	len:899	ML:3	logit:neuro:bp
MSVCIPMIGLSLSLYVLTSTHVLQFSYLYASPSLRIPSVHGVPCVCTPCPCSSLSLYNSASVSMSVCIPVCDVCVPVSL
>gloriamaris.TRINITY_DN2615_c0_g1_i1_frame_-2_1.trim0	supFam:putative MTTDY	tpm:4.56	len:1587	ML:3	semiS:neuro:bp
MTTDYCAGVLFFCLLFSIMPSLLDSSGVGHVETHLQKQLFSCILMLPWCFSS
>marmoreus.TRINITY_DN7994_c0_g1_i1_frame_2_0.trim0	supFam:putative MCVYR	tpm:5.72	len:429	ML:3	logit:neuro:bp
MCVYRWVLMCVCVRVSKSVDVCIVKGRERNLKVRGVGRKMMKPRFFVVHQCLYNVKSTVQTGLCEDKWIL
>gloriamaris.TRINITY_DN2874_c0_g1_i3_frame_3_0.trim0	supFam:putative MFGLR	tpm:2.62	len:1025	ML:3	logit:neuro:bp
MFGLRLKSIRLCVTLCFVLVILCAAGGKEGDPMDVPTDGGKEGDPVDVPTDGGKEGDPMDVPTDDVQDKDPKGVAQNGATGKKPKVLINPDFSNKDQVTQLLESLSREDKAKLENITQEEAEENSAFLTREEGCDFLGMGPLFDDPNYHKDLLYDYINMERFGFWEMRCEEFADKDTDDPNVKDTADQKPSYCT
>marmoreus.TRINITY_DN5566_c0_g1_i1_frame_-2_0.trim0	supFam:putative MISCL	tpm:4.85	len:576	ML:3	logit:neuro:bp
MISCLAPCLLFGWFHCVELIELCGGMRTQQFCVNVVVFIIMHSALQVDLHCEPRCVFTNTCRRIKCIIKE
>magus.TRINITY_DN7339_c0_g1_i1_frame_3_0.trim0	supFam:putative MLLLL	tpm:8.11	len:798	ML:3	logit:semiS:neuro
MLLLLFCVLCSSLGCLFWGVFLQRMEGERESKAVGKARAAGKVCVIRVCVKSSSIRTCVCGCFAQSCCCRRCN
>coronatus.TRINITY_DN758_c0_g1_i1_frame_3_0.trim0	supFam:putative MTSQV	tpm:21.65	len:957	ML:3	logit:semiS:neuro
MTSQVNHSLFFLLMTVFVAVLVWMPSGCSADIACVKVRDVSLENGMPVSGVAIKAYKKNGQQQSWPSPQPINGDVSFSAGDMVCTSVFDNDLNPVTEVRLHIATGFLNPQYVLICPEDDTYSYKCAGICTICYYSGISSPFRCRRQNHGCFSCPS
>gloriamaris.TRINITY_DN2705_c0_g1_i1_frame_-3_0.trim0	supFam:putative MLMLM	tpm:4.86	len:951	ML:3	logit:semiS:neuro
MLMLMLLMLLPLPAMGVVAVVVGQADSGRVVGGHHGSVEFSDLSCLVGVLRITGHGNYPEPTLKVRVKVLRVELSPLGRCGLGAVALLIDDGYVLVLRVFRNVGDEVPVGLGRFMVPVQ
>virgo.TRINITY_DN13748_c0_g1_i1_frame_1_0.trim0	supFam:putative MCTLD	tpm:4.38	len:259	ML:3	logit:semiS:neuro
MCTLDALKHLLIMICCILCGCTLSRDDSSRNGQDFYHLAELCVHTCCGNYTLAITVSCSETKKI
>striatus.TRINITY_DN6945_c0_g1_i2_frame_-2_0.trim0	supFam:putative MLVLS	tpm:4.71	len:1294	ML:3	logit:neuro:bp
MLVLSLCLGVTQVLPGSTSDSYRAEPMTFAGYRYVTLTNGTKVPADRVSSLYVCDYYTPSLCTLCVGLLTEMDKSLFALCIVS
>textile.TRINITY_DN8690_c1_g1_i1_frame_3_0.trim0	supFam:putative MFIFL	tpm:38.43	len:713	ML:3	logit:neuro:bp
MFIFLCWLKKICTMFDVHFRLCVGVTRSVFLSQVRFRLSWFKKLCGVCDDRLRLCGTSESHGTRFTLVFCCELF
>gloriamaris.TRINITY_DN2874_c0_g1_i6_frame_3_0.trim0	supFam:putative MFGLR	tpm:7.04	len:986	ML:3	logit:neuro:bp
MFGLRLKSIRLCVTLCFVLVILCAAGGKEGDPMDVPTDGGKEGDPVDVPTDGGKEGDPMDVPTDDVQDKDPKGVAQNGATGKKPKVLINPALSREDKAKLENITQEEAEENSAFLTREEGCDFLGMGPLFDDPNYHKDLLYDYINMERFGFWEMRCEEFADKDTDDPNVKDTADQKPSYCT
>virgo.TRINITY_DN743_c0_g1_i1_frame_-3_0.trim0	supFam:putative MQFST	tpm:4.96	len:378	ML:3	logit:semiS:neuro
MQFSTIPLCMFLFLFTKVSCYKTAQGQGPREEKEQQQSTTPTCYHPPVPQLPVTRREVCFR
>marmoreus.TRINITY_DN2320_c0_g1_i1_frame_-1_1.trim0	supFam:putative MMTDY	tpm:7.81	len:1743	ML:3	semiS:neuro:bp
MMTDYCAVVLFLCLLFSIMPSLQNSSGVGHVEMHLQKQLFSCILMLPWCFSS
>virgo_MP.TRINITY_DN219_c0_g1_i1_frame_2_0.trim0	supFam:putative MRPWG	tpm:14.21	len:3016	ML:3	logit:neuro:bp
MRPWGPSRRWRLLRPVAAAAFLPARLPAAAAGQPHDADTLPTAAATAASGLEACSPTPGCRQFQTRQGVTSVCSHSVAVD
>magus.TRINITY_DN5063_c0_g1_i1_frame_2_0.trim0	supFam:putative MSIIN	tpm:19.13	len:589	ML:3	semiS:neuro:bp
MSIINVPTTLVCVWLLLFFLPRHSTTSDLTSPHAKAHTLKYSELLMTITSW
>striatus.TRINITY_DN20847_c0_g1_i1_frame_1_0.trim0	supFam:putative MISCL	tpm:6.13	len:235	ML:3	logit:neuro:bp
MISCLAPWLLVGWFHCLELIELCGRMRTQKFCASVVVFIIMHSALQVDLHCEPRCVFTNTYRRIKCIIKE
>textile.TRINITY_DN3990_c0_g1_i1_frame_-3_0.trim0	supFam:putative MFISL	tpm:1.84	len:313	ML:3	logit:neuro:bp
MFISLLIYMLCICMYICTCKHTWACMGVYEPVCVYVRVYALIYNCACAHLCPSTNLTLSYECIATISYLIANAIG
>textile.TRINITY_DN8822_c1_g2_i3_frame_3_0.trim0	supFam:putative MVKCL	tpm:223.69	len:648	ML:3	logit:neuro:bp
MVKCLVLLFLGCLAFTTCFADLRLKLRPKRHPGCCMNVVSPCDVTSCPNYPTAECENILCMCTAAFYYNGQLLTYAECNSR
>gloriamaris.TRINITY_DN3551_c0_g1_i4_frame_-1_1.trim0	supFam:putative MVLCV	tpm:2.78	len:1369	ML:3	logit:neuro:bp
MVLCVSLGSLLCLPSQVMQALAYEKMKGQAPTLLPWEISATRALCIVMTPKLLCKMKFHTSVRKALKPQKHGQDI
>imperialis_MP.TRINITY_DN1296_c0_g1_i1_frame_-2_0.trim0	supFam:putative MYSHF	tpm:12.30	len:437	ML:3	logit:semiS:neuro
MYSHFVLATRKCILITSHFLFLCLSVHVLLCTAVSALCCAEMYIYENFEFCVCNFLCLGKVDEKTYNSWP
>striatus.TRINITY_DN9079_c0_g1_i6_frame_-2_0.trim0	supFam:putative MCLCV	tpm:2.07	len:301	ML:3	logit:semiS:neuro
MCLCVFRCLYVSTSLCVCVCSGVCMCAHHHVSVCVQVSVCEHITMCLCVFRCLYVSTSPCVCVCSGVCM
>marmoreus.TRINITY_DN2183_c0_g1_i1_frame_-1_0.trim0	supFam:putative MGTAR	tpm:51.30	len:784	ML:3	logit:neuro:bp
MGTARCAALCVLLTACLLTVTTANNNDQCFLVRFEMEGCIDSADFKFKRLDRTSYNRRLCRGIKPMSECITKNRRLCPDIPTFKEESGQAVDAMMDTYSQVCLGAAGGSQQGGAGQGRCTGDRKKFRRRMGRCHRHLEVALKEEQMCEPMKKTIRCMRKQLNNYRACPWMRDGAARQVQFGIDYYMARRLIRYRCK
>ebraeus.TRINITY_DN666_c0_g1_i1_frame_3_0.trim0	supFam:putative MVLYF	tpm:123.57	len:1022	ML:3	logit:neuro:bp
MVLYFQYQYTILLLLYPLVPASVTAHKGTSRSRQLSPRIQRWSPDSLHPYPNADS
>terebra.TRINITY_DN301_c0_g1_i1_frame_1_0.trim0	supFam:putative MRTSV	tpm:8.08	len:733	ML:3	logit:neuro:bp
MRTSVLVILLLTFLLVSDSEEGWVRRSLRRVGKGFRRAGKSIRKVAKFIRKNEHNIKTGIAVARIFGKRSAEPPCPPANDDDGMDKQTATNLLKKLQLECPQFGLQGQKLSKATVIQGFEAVDDGDGSLTEAELKEFENVLEAFKVCSGEIDVKAE
>striatus.TRINITY_DN4018_c0_g1_i1_frame_2_0.trim2	supFam:putative MQHLH	tpm:5.67	len:650	ML:3	logit:neuro:bp
MQHLHAIIFVTCLLISIPKNNANMRPALNHSLERLKVIAELSATTVNFFLIKRHDDHVQTSKLRFNPGKSYAQSKKVAEFFNHGRCCRWCWKNKIRQKLRR
>virgo.TRINITY_DN992_c0_g1_i1_frame_1_0.trim1	supFam:putative MSSLT	tpm:10.12	len:1145	ML:3	logit:neuro:bp
MSSLTVSYWSVFSLCLMVMGDETSHILHDRSLHICCFGAGTDKGWRASLCCHCFQAAVYLQRSLRLTTWS
>virgo.TRINITY_DN4262_c0_g1_i2_frame_-1_1.trim2	supFam:putative MFILV	tpm:6.51	len:3426	ML:3	logit:neuro:bp
MFILVALHGLLSMPCATVLHGLASSQDSFGYLFMNFHCCRISVPNKFCACYTNAFYIDDLNTG
>striatus.TRINITY_DN7136_c0_g1_i1_frame_-1_0.trim0	supFam:putative MSPQL	tpm:4.16	len:675	ML:3	logit:semiS:neuro
MSPQLILLLFHEVCVCVCMHEHMRVLCISLCVCVCVCVRAHVCSCTCFVAGSL
>magus.TRINITY_DN1709_c1_g1_i1_frame_-1_0.trim0	supFam:putative MVLSS	tpm:10.05	len:604	ML:3	logit:semiS:neuro
MVLSSIILLLLLSLQLSRPSMAYVKLSVIRVKRINDSMKHKHTEDRKRRQTREIGVTLW
>virgo.TRINITY_DN842_c0_g1_i1_frame_2_0.trim0	supFam:putative MLMLM	tpm:6.29	len:925	ML:3	semiS:neuro:bp
MLMLMLELFNFFFSLGQLVFFYISDRDDDMFADVYDETKGLNWPLVSLEGWYTLAMTDLSIMTVCV
>coronatus.TRINITY_DN716_c0_g1_i2_frame_-3_0.trim0	supFam:putative MSGLY	tpm:186.57	len:2527	ML:3	logit:neuro:bp
MSGLYLVLLAMFLITFQPDGCDGQDGAVNNPRGFLIGFHAAKHLQRAKRPWEDTEESSKLYNIK
>virgo.TRINITY_DN4103_c0_g1_i1_frame_3_0.trim0	supFam:putative MRTSV	tpm:29.52	len:729	ML:3	logit:neuro:bp
MRTSVLVILLLTFLLVSDSEEGWVRRSFRRIGKGFRRAGKSIRKVAKFIRKNEGKIRLGLTAANVIGKRSAEPPCPPANDDDGMDKQTAANQLKKLQLECPQFSLQGQKLSKATVIQGFEAVDDGDGSLTEEELKEFENVLEAFKVCSGETDVKAE
>marmoreus.TRINITY_DN10261_c0_g1_i1_frame_-3_0.trim1	supFam:putative MFIQF	tpm:4.23	len:422	ML:3	logit:semiS:neuro
MFIQFFTYVALFVWVVQKVFSSCIQFTGISKVCSMLQKLEFFRHLNNDFRNPHG
>virgo.TRINITY_DN13957_c0_g1_i1_frame_-3_0.trim0	supFam:putative MMVRA	tpm:19.27	len:223	ML:3	logit:semiS:neuro
MMVRAYAQCFFFFFFLFLFLCTGQCDINIHKLNTVECFKYLLQLLWRVRFPVLFSFRPVL
>ebraeus.TRINITY_DN2205_c0_g1_i1_frame_3_1.trim4	supFam:putative MMALC	tpm:29.56	len:2463	ML:3	semiS:neuro:bp
MMALCVLVGLLVLVIISACSHPTLKLIAVLFLSEWYTNHYPPRQGSARLHPVKRAFSWTVLLAVQLLKLTTICGYG
>magus.TRINITY_DN8999_c0_g1_i1_frame_3_1.trim0	supFam:putative MISHW	tpm:5.41	len:1352	ML:3	logit:neuro:bp
MISHWSMSVNIFSICIRFTLFRVLTRVSIQLSFHTAQVFYMIQTCEYVSYCYAQNHYLIHSISCFRLFCCESELDCDLVELT
>gloriamaris.TRINITY_DN11026_c0_g1_i1_frame_-1_0.trim0	supFam:putative MARVL	tpm:3.00	len:599	ML:3	logit:neuro:bp
MARVLHVNTACCFISLLFHLIKVLTPQTPEIGSPQSGKIQQPFVPYHIFQQKGKRLLFKKPKLLFKRCCCLTDDSCGYESSKNLEATSSEVTLASPN
>marmoreus.TRINITY_DN2271_c0_g1_i1_frame_3_0.trim0	supFam:putative MVTVT	tpm:6.85	len:1981	ML:3	logit:neuro:bp
MVTVTHITIHKHLSSWLLSFLTHLICAGQGFQITFRKLMNTMCVHTMCVCRCIHSIGFMTCSLALSR
>magus.TRINITY_DN8431_c0_g1_i2_frame_2_0.trim0	supFam:putative MSRLG	tpm:35.16	len:395	ML:3	logit:neuro:bp
MSRLGVTLLTFLLLVAPITSREDERDGRAMQRQPDQSKRFAFDNVVTLLRPGLQEWKAHKAWQQ
>terebra.TRINITY_DN3455_c0_g1_i3_frame_1_0.trim0	supFam:putative MFGLR	tpm:35.39	len:1057	ML:3	logit:neuro:bp
MFGLRWKSIRLYLTLCFVLLFVCAAGGKEGDPKDGATDGGKEGDPRDVATDGIYPDPKDVATDDVKDTDLKDVVKKDLTYKDQVTQLLESLSPEDIAKLENMTDKEMENKTAFLSPEEGCDFLGVGLVDDPNYHKGLLHDYVVMERFGYWEMRCEEFAYKDPDDANVKDAAAQKPSYCP
>gloriamaris.TRINITY_DN10878_c0_g1_i1_frame_2_0.trim0	supFam:putative MGLLL	tpm:3.03	len:409	ML:3	logit:neuro:bp
MGLLLFLYIFSSMTLVSDGAGLCNKSCVPSVVTQWRMTAHLYFCRLTVRHRG
>coronatus.TRINITY_DN501_c0_g1_i5_frame_1_0.trim0	supFam:putative MLRLP	tpm:272.87	len:421	ML:3	logit:semiS:neuro
MLRLPIFILLVLVLSPAASVPDFGMRTKHLPRVPWLRCLFTPEFEGEDWGGGRRHQMC
>virgo.TRINITY_DN2420_c0_g1_i1_frame_3_1.trim3	supFam:putative MCTCV	tpm:14.87	len:2454	ML:3	semiS:neuro:bp
MCTCVTLVFFFYPPFACCEWLVTGNLHKLCSRALKHLEGKEDEMEEEKRTARSWDRD
>ebraeus.TRINITY_DN752_c0_g1_i1_frame_2_0.trim0	supFam:putative MEMIQ	tpm:91.37	len:2501	ML:3	logit:neuro:bp
MEMIQYSSFFLVVTTVVVLMAVSTASGCNVDRVCVQTISTSGQFGVDPQTDGPVYIQAKNGVNRWPFFMTLHSSNGFQRGETRCFDMFNNFNAVNAVIVRVGNDAWWPDYIRFCPQDRNTYYHCQWKGQCGTANNCLIQNRDATVSCSQRTGNGCP
>marmoreus_MP.TRINITY_DN565_c0_g1_i1_frame_-3_0.trim1	supFam:putative MWSMC	tpm:18.50	len:1331	ML:3	logit:neuro:bp
MWSMCVSFELFGFFFSRKICAIWTLQDFSFASTEKEDEEQVTVMSKRMKKCTLCGRVRKGLCDRDPSDCDCE
>virgo.TRINITY_DN7793_c0_g1_i1_frame_-2_0.trim0	supFam:putative MESAG	tpm:4.20	len:434	ML:3	logit:semiS:neuro
MESAGGGGHTALLHGLQLLLLLLLLLLTRAEGRRVADVHHLPALSRVRACTLTLTLAYRRSVRFGIAKLMH
>terebra.TRINITY_DN7522_c0_g1_i1_frame_3_0.trim0	supFam:putative MIIHL	tpm:4.94	len:596	ML:3	semiS:neuro:bp
MIIHLVLFLCMQGFSAVCVRYIPGQRMVLSSSLGIKYITVILSKKYASFYLKLKREGERKGGNE
>virgo_MP.TRINITY_DN2018_c0_g1_i1_frame_3_0.trim0	supFam:putative MASGL	tpm:20.44	len:419	ML:3	semiS:neuro:bp
MASGLQRLSSSSWLLSLLLLFLFLVPAVVLSGSSVREEGGRLAGKHVLLPVLLFQGRL
>gloriamaris.TRINITY_DN3112_c0_g1_i1_frame_2_0.trim0	supFam:putative MVKCL	tpm:250.81	len:541	ML:3	logit:neuro:bp
MVKCLVLLFLGCLAFTICFADLRLKLRPKQQRGCCVNFVAPCDVTSCPNYPTAECINVMCMCTAAFHYNGRLLTYAECNSH
>coronatus.TRINITY_DN1562_c0_g1_i1_frame_-3_0.trim0	supFam:putative MQPSV	tpm:181.86	len:469	ML:3	logit:semiS:neuro
MQPSVMLVLLMLTMPLSNGAILKAASGRKAFVPYDRSNLDSHIGKRRCPAGCRSCPDPYTCEPS
>magus.TRINITY_DN14402_c0_g1_i1_frame_-3_0.trim0	supFam:putative MTWLP	tpm:7.84	len:1905	ML:3	logit:neuro:bp
MTWLPQSSADCRIFSSALFLVCWMACHCSGLCCWTTSCSEARNFCKSTGQYPCQGLPP
>textile.TRINITY_DN8835_c0_g1_i1_frame_3_1.trim0	supFam:putative MKMPK	tpm:3.40	len:1862	ML:3	logit:semiS:neuro
MKMPKTLHVILSFSLSFSVCLSSVDCVDLYSRNSVSHSVFYILCRSIFKKTVDSFPCTSHLASEVVIFLCCRCFSADNVDLCSGELSLKV
>virgo.TRINITY_DN4290_c0_g4_i2_frame_-2_0.trim0	supFam:putative MWPSI	tpm:183.49	len:261	ML:3	logit:neuro:bp
MWPSIAFFIFVRIFPSPIIPSVVSARRPFCLGPEIHGKAPLCLFPFQDTGN
>textile.TRINITY_DN14408_c0_g1_i1_frame_-1_0.trim0	supFam:putative MTSVS	tpm:1.30	len:655	ML:3	logit:neuro:bp
MTSVSVILFLNAIAQTLFVHISETAHGFQRLIRVWGMVSDPCTYTDCCVASRNRTCSNSIQFNPIN
>marmoreus_MP.TRINITY_DN629_c0_g1_i1_frame_2_15.trim0	supFam:putative MSTRQ	tpm:13.37	len:15988	ML:3	logit:neuro:bp
MSTRQRSVVTLILVVLVEGLCSQSESSRCMMPLRRTPLSKLSSMTFSPALCP
>virgo.TRINITY_DN16487_c0_g1_i1_frame_-3_1.trim0	supFam:putative MCLFM	tpm:8.98	len:965	ML:3	logit:semiS:neuro
MCLFMLTFVNLLSFISPQSILQPIAPFPFLLVPHQQHVSQITGGSKCCGRRREEECEEQHHSI
>virgo.TRINITY_DN20260_c0_g2_i1_frame_2_0.trim0	supFam:putative MGPVS	tpm:1.97	len:295	ML:3	logit:semiS:neuro
MGPVSRRNIIVILLIYLILLWQQPGVLTYGNNSHSPDLPNSTWAATRCSKLWDQSLGGTS
>gloriamaris.TRINITY_DN2446_c0_g1_i1_frame_2_1.trim0	supFam:putative MLLRW	tpm:3.48	len:1342	ML:3	logit:neuro:bp
MLLRWMMIVLCWSNVSVAFVFSKLEGERPDEKVDQIAVNSHILHPRRSFVTWSLYCWHG
>textile.TRINITY_DN14130_c0_g1_i1_frame_1_0.trim0	supFam:putative MCRWL	tpm:2.62	len:328	ML:3	logit:neuro:bp
MCRWLIFSPILLSVSHIQCVLFLLSNTSNKNIFVQFCFCYFRFLLVKHCMNVHVHCAYSGR
>virgo.TRINITY_DN2420_c0_g1_i1_frame_-1_1.trim0	supFam:putative MLSLL	tpm:14.87	len:2454	ML:3	logit:semiS:neuro
MLSLLVYMCVFVFFSVLLSAFLNNFNTYGDWYRENYPVCCVIVLYEVVQLTEFAMCQKAIGAGMQCSKS
>ebraeus.TRINITY_DN2249_c0_g1_i1_frame_3_0.trim0	supFam:putative MLACV	tpm:21.92	len:1210	ML:3	logit:semiS:neuro
MLACVVCMMCLYVCVGMCVCVEKRDITNEEREKQELADRDRKDNVCASVYVCVRKDGQKIERESERGETVEENVQFFFKNKLCVNKSL
>magus.TRINITY_DN15887_c0_g1_i1_frame_2_0.trim0	supFam:putative MICPI	tpm:13.32	len:352	ML:3	semiS:neuro:bp
MICPICFLVLHSFACVKSTNVYDLSEWATKFVSDNHGDACFVRKVNLDSVVVTVSCGSCQDFSL
>gloriamaris.TRINITY_DN4045_c0_g1_i1_frame_2_0.trim0	supFam:putative MFCVS	tpm:3.22	len:907	ML:3	logit:neuro:bp
MFCVSVISLKLVMSTLASPCLNSCSVILLETSVIQTVTACQCVSTSCGQCHQCLWTN
>ebraeus.TRINITY_DN725_c0_g1_i1_frame_-1_0.trim1	supFam:putative MVPFS	tpm:20.06	len:1024	ML:3	logit:neuro:bp
MVPFSHHFCGCVFSFIFVHLFCSSCCPRPVGQSMWCCHVVCWLLCFGDSET
>striatus.TRINITY_DN12470_c0_g1_i1_frame_2_0.trim0	supFam:putative MKFSN	tpm:1.73	len:559	ML:3	logit:semiS:neuro
MKFSNDMLVQVILILFELNSASALCDMDVDVCVCACSVGQPFSLKKVCNKPKICFLQRRFTCLSHIRNFWCLSKM
>striatus.TRINITY_DN10775_c0_g6_i1_frame_-2_2.trim0	supFam:putative MTGAC	tpm:13.26	len:1098	ML:3	logit:semiS:neuro
MTGACLASACPSLSLCVSWFVCCSIAWASAKTSGGILIKFENACEWWLQEVCLHCTQKNDLTKIWWEHT
>ebraeus.TRINITY_DN2081_c0_g1_i1_frame_-2_0.trim0	supFam:putative MVFFF	tpm:14.81	len:433	ML:3	logit:semiS:neuro
MVFFFLFILFIYSFQAHFVANCSIVNEIVARYEENVARKSSVYACMVRMCICVCVCV
>gloriamaris.TRINITY_DN2203_c0_g3_i1_frame_1_0.trim0	supFam:putative MFLDS	tpm:1.36	len:418	ML:3	logit:neuro:bp
MFLDSSYHGAAVIFFLLTFLFFSLISCKEKCVHTLIHKHTRTHRYTHIYTHTVTYTHTLKKKPVRYCE
>striatus.TRINITY_DN15095_c0_g1_i1_frame_-1_1.trim0	supFam:putative MCVCV	tpm:1.47	len:815	ML:3	logit:neuro:bp
MCVCVCLCACVCVRACLHVCVYVQSSLHAVKVKKKEKAQSSHTPKDSHFSNIDVSLPDIHQRPTVSIHSLHTLNKNMCMCVCVCVCVHVCVHACV
>terebra.TRINITY_DN3861_c0_g10_i1_frame_1_0.trim0	supFam:putative MWLLF	tpm:14.62	len:1171	ML:3	logit:neuro:bp
MWLLFVSLFRCFPFWSSSPTPFISITPTIHCLQAVFQVFCSPPPLPFPIAPLLCSHLLSHSNCSPPSHSTESCVMGAYCTGKSSFPSFSSCSLYTLSVRECFFFLVD
>striatus.TRINITY_DN10730_c1_g1_i1_frame_3_0.trim0	supFam:putative MTVLG	tpm:32.19	len:2780	ML:3	logit:neuro:bp
MTVLGWTWSCALCTSMQTMPLLQCFIHSPRSGGRVRVQVETGCGFLDFSRSSSASLCYSLVCKMSQLGFVLFLPVYCCQLTHSLN
>virgo.TRINITY_DN18644_c0_g1_i1_frame_3_1.trim0	supFam:putative MWLFC	tpm:6.89	len:457	ML:3	logit:semiS:neuro
MWLFCSLVCLLCICALSSSCYFYCKYVVLNFWPYTKECNCDLNKVLTLHSDCVCYRFCTMTIFTSP
>virgo_MP.TRINITY_DN1996_c0_g1_i1_frame_3_0.trim0	supFam:putative MALRF	tpm:9.70	len:379	ML:3	logit:neuro:bp
MALRFLKIFISILIYQLQLRSRVLSIQISYLSGICGFDYDYYLRSQLVDNCLFL
>marmoreus_MP.TRINITY_DN1338_c0_g1_i1_frame_-3_0.trim0	supFam:putative MKIST	tpm:21.24	len:650	ML:3	logit:neuro:bp
MKISTLAVALVIFLLVSDSEEVWIRRPRTYLRREGSWARRRPVRYYRGFGAYRRRPRVYKRDADSPCPPTADDDDDDGMDQETAINLLKKLELECPQFAIDPEVGLSKEVVIQAFDAVDDDGNDDLDDKELAQFEEVLDAFEVCAEEAAGGKD
>striatus.TRINITY_DN4535_c0_g1_i1_frame_1_2.trim1	supFam:putative MYLYA	tpm:4.42	len:2196	ML:3	logit:neuro:bp
MYLYATVLFIIKFLFFCLNSGGDKFRGIPSTLSTAKFYQSLSCCKFYVYRM
>coronatus.TRINITY_DN744_c0_g1_i2_frame_-2_0.trim0	supFam:putative MATRL	tpm:199.87	len:683	ML:3	logit:semiS:neuro
MATRLWMTLIMLVTVVMATALSNSTPLDEAKRNTPEKKDDGSDGCCFETAKCYHQCIEDGQQAYCWPWCRDEGRADCRERDSKDYCQEFTACYEYCESQLLTRCDEHCRYEAKWECLLGEEDCCSGAGEPFESCTMANVGYALTYYCFEQIKEVSCLL
>magus.TRINITY_DN8949_c1_g1_i3_frame_-3_15.trim0	supFam:putative MVVIL	tpm:3.93	len:6358	ML:3	logit:neuro:bp
MVVILHYILCFTCVLLQSIHYLCLGPIPISTNQLGAGVGKTGRQGVYHNLWVLPPGGLVTRVEVCTFCIFPSRAWYSPSEHGNGGCSFCGLGISLTFRAWWFGAKSL
>virgo.TRINITY_DN3694_c0_g1_i2_frame_-3_0.trim0	supFam:putative MSCLY	tpm:79.62	len:331	ML:3	semiS:neuro:bp
MSCLYLVLLTVFLNTFQPDGSDGQDGAADNRPVFLRGFRAAMHSQRARRVLDDEEIESSKLYNVK
>coronatus.TRINITY_DN588_c0_g1_i1_frame_-1_0.trim0	supFam:putative MTKLL	tpm:445.17	len:628	ML:3	logit:neuro:bp
MTKLLLVFSLWGVILMAAARRPLRRRVKVTIPEGTMEILEPVPNYIHLNEGCVDQCPLNEGALCVLDCRYVDNDGSRNGCIYNHYDPQTGKRVFCYGP
>textile.TRINITY_DN9131_c0_g9_i2_frame_-1_0.trim0	supFam:putative MMLVF	tpm:1.72	len:319	ML:3	logit:neuro:bp
MMLVFYLLTWVVPPVFLSVHDVGILPLDVGCPTFWARGSCRPITVSYPSSCYVWRMLTLLT
>magus.TRINITY_DN202_c0_g1_i1_frame_-2_0.trim0	supFam:putative MFAVL	tpm:10.27	len:400	ML:3	logit:semiS:neuro
MFAVLLVSVIFLSPLQAAEQKDGQIRSEVNRQCAAFSLSHSFPYYCGKIFAIQTSITSPSTSQLMA
>magus.TRINITY_DN7441_c0_g1_i1_frame_3_0.trim0	supFam:putative MCGGV	tpm:13.02	len:763	ML:3	logit:semiS:neuro
MCGGVGRGPFGIILYLWLSALGLAFSIATSRERWVCVQGEETGGMQVTQLALHCPNSA
>textile.TRINITY_DN7686_c0_g1_i1_frame_2_0.trim0	supFam:putative MWVTS	tpm:3.07	len:606	ML:3	logit:neuro:bp
MWVTSFIIRVPGYPFYFLFHPLFFLTQMFAKVLSQVVCMCAYDKGCLCTQTCICTVACSVLLLKWRYD
>striatus.TRINITY_DN7196_c0_g1_i1_frame_-3_0.trim0	supFam:putative MRCYR	tpm:3.68	len:2770	ML:3	logit:neuro:bp
MRCYRGPGLFAWSFLIIPVTNPILPVHSRISLLQLHPRIGSQSGSESRCRQRLGDCTSEERRRWNVDVGVGSWF
>magus.TRINITY_DN7267_c0_g1_i1_frame_1_0.trim0	supFam:putative MVWFV	tpm:32.76	len:1293	ML:3	logit:neuro:bp
MVWFVLLFVIHLLLLWEHETGGGHYGVTTFSNILYALCSKNSSRQMILREVPEQIELLLVVNHLCCSVVCNTVVPCHVMMLVSVLTSGTASFRWRLASRVGKKKRALGTC
>terebra.TRINITY_DN5090_c0_g1_i1_frame_2_1.trim2	supFam:putative MMWFG	tpm:3.64	len:1068	ML:3	logit:neuro:bp
MMWFGTFGFVSFCFGLFSSYVYRCIHCPIRERCYENEQMCAVLTHVITDRPVGVL
>magus.TRINITY_DN6830_c0_g1_i2_frame_3_0.trim0	supFam:putative MRMRM	tpm:37.16	len:1097	ML:3	logit:semiS:neuro
MRMRMNSYSCSIVVLSLCLLSLSQGEREREREKQKQKQRDRQRNRDRQTNRERKRETDRKNRQRERETETDRQTNRQTKREG
>virgo.TRINITY_DN4609_c0_g1_i3_frame_3_14.trim0	supFam:putative MRPWG	tpm:29.96	len:16024	ML:3	logit:neuro:bp
MRPWGPSRRWRLLRPVAAAAFLPARLPAAAAGQPHDADILPTAAATAASGLEACSPTPGCRQFQTRQGVTSVCSHSVAVD
>marmoreus.TRINITY_DN1604_c0_g2_i1_frame_2_2.trim0	supFam:putative MCCSS	tpm:4.38	len:1177	ML:3	semiS:neuro:bp
MCCSSSVDFFFAWVIYIHVHACSVQMNSILLEKTHFCLKVPKGPLRRLYFGCSMCR
>virgo.TRINITY_DN7960_c0_g1_i1_frame_-1_0.trim2	supFam:putative MCTCK	tpm:6.22	len:357	ML:3	logit:neuro:bp
MCTCKGFLGLFIHALCTSSGFCGLLCLNERTRFYEVCVSLACSYPHDHVQVTVECAHCSSVLCCYSLCVKCAAVLL
>coronatus.TRINITY_DN1078_c0_g1_i1_frame_-3_0.trim0	supFam:putative MASKQ	tpm:141.13	len:660	ML:3	logit:semiS:neuro
MASKQTAMAAWLLCGLFCLLWGHTESTVHKTATDSCGRVWFVELHPHDLPYTIACEAGTIKNFELSPMHGDCAGANDYSSDIMYKCRGVTSCEMPSENSEEPMEVHSSCNGLVPNKYSMAYICDGQNPDCEW
>textile.TRINITY_DN9131_c0_g10_i1_frame_-2_0.trim0	supFam:putative MMLVF	tpm:3.95	len:331	ML:3	logit:neuro:bp
MMLVFYLLTWVVLPVFLSVHDVGVLPLDVGCPRLCARGSCRPITVSYPSSCYVWRMLTLLT
>magus.TRINITY_DN2035_c0_g1_i1_frame_2_0.trim0	supFam:putative MNQIR	tpm:5.76	len:703	ML:3	logit:neuro:bp
MNQIRQPLLFLVASWPFCRWHSLLFLSASERCRKKDELLFLPVTGRGCQNNTYYNSCAIWKHLLIGRSLCH
>virgo.TRINITY_DN3561_c0_g1_i1_frame_2_1.trim0	supFam:putative MYVIA	tpm:44.04	len:1019	ML:3	logit:neuro:bp
MYVIAEACNSLRNAACLYFLLLLLYFSSDRVRGSGNQPAVDREEGESIRGRERGTGVGQKDEHMYTSSGVATVCGSTVKKLICNGYVLSSET
>virgo_MP.TRINITY_DN156_c0_g1_i1_frame_-1_0.trim0	supFam:putative MRVGD	tpm:23.28	len:929	ML:3	logit:neuro:bp
MRVGDILFLEFCALYWICPVSSRSVLCCWHYRPPYSVLFCAVGIVSCMCIVLCCL
>marmoreus.TRINITY_DN8537_c0_g1_i1_frame_-1_0.trim0	supFam:putative MWCVS	tpm:6.89	len:592	ML:3	logit:neuro:bp
MWCVSVISLKLVMSILASPCLNSCSVILLETNVIQTVTACHCVSTSCGQCHQCLWTN
>textile.TRINITY_DN9092_c0_g1_i2_frame_-2_1.trim0	supFam:putative MLMFI	tpm:4.57	len:1519	ML:3	logit:semiS:neuro
MLMFIFHVKMMSFLWFAVVLSESTVHSIMVMNFPWHMPFLKCVVLPSYHSDLL
>marmoreus_MP.TRINITY_DN172_c1_g1_i1_frame_-3_0.trim0	supFam:putative MKNAT	tpm:232.37	len:886	ML:3	logit:neuro:bp
MKNATGITATWLAMSTVTGRCSATLATRTASSTAVTTAATTSCSRPARGTRSVCPRAQCSKTAAGP
>striatus.TRINITY_DN16429_c0_g1_i1_frame_2_0.trim1	supFam:putative MFCGA	tpm:5.37	len:1540	ML:3	logit:neuro:bp
MFCGAFIIYIDAVLILCFIKLHNTVQRICVFGDTFNENRVLGFEFCYFVNFMVNVCSGSCQYFCSDCFTSQSIF
>striatus.TRINITY_DN14641_c0_g1_i1_frame_1_0.trim0	supFam:putative MLPIY	tpm:4.81	len:478	ML:3	logit:neuro:bp
MLPIYWLFFMTVLFFQCGDNGVGTPYDGWLGSNFIKMFLHIAYSRLYNTCSRLFPFMKGCCNT
>virgo.TRINITY_DN2251_c0_g1_i1_frame_-1_2.trim0	supFam:putative MNMMN	tpm:11.28	len:1905	ML:3	logit:neuro:bp
MNMMNINSIFLLSIFLDLKLSIRLDSENCGMIVDRHLAVSLICLWYASGHASSTSVKHTHLCYVNEISLCCFNI
>textile.TRINITY_DN8700_c0_g1_i1_frame_3_0.trim1	supFam:putative MHSLC	tpm:4.62	len:1071	ML:3	logit:neuro:bp
MHSLCWILPVFLSLARFDQPSYASVYFVGWLERCHYGHRNPAVVPPHISSSQPCCLIPPCCCSFSKEKLCRYASTCEQVETRLNEKNHEIFDKRILQGSPVSQV
>terebra.TRINITY_DN2511_c0_g1_i1_frame_1_0.trim0	supFam:putative MHELF	tpm:8.51	len:622	ML:3	semiS:neuro:bp
MHELFVLLVWILGQCFVKGHDFTFLEDVGILSPARRKNLVRILLISIRNLIYLSV
>virgo.TRINITY_DN4444_c2_g2_i1_frame_-3_0.trim0	supFam:putative MKLRV	tpm:42.44	len:532	ML:3	logit:semiS:neuro
MKLRVVCFLTVWACAFLTSGVMAAPWGSSSNSEESDALDEASLMAFELQTLIDTIRQRLATSDDSSDEDEDDTFIRRRRLLGGIHSRYPGSGRRFRNRPRVFVPRRRLGSSRNNVSPY
>magus.TRINITY_DN5069_c0_g1_i1_frame_-1_0.trim0	supFam:putative MLCLP	tpm:6.20	len:1163	ML:3	logit:neuro:bp
MLCLPLGLQFLLAVPVWSTLVCSFHWSPCRPWSFCQTAPSCSLLLPRLHYPNHPD
>textile.TRINITY_DN3472_c0_g1_i1_frame_-1_0.trim0	supFam:putative MILFV	tpm:1.91	len:552	ML:3	logit:neuro:bp
MILFVVGSVVLILSDHAQTTMQIWVKHCPLHTTDARLCACVTPHSEHPTSHNVMCKMSPF
>terebra.TRINITY_DN1172_c0_g1_i1_frame_3_2.trim0	supFam:putative MGSPS	tpm:14.97	len:1064	ML:3	semiS:neuro:bp
MGSPSHMKLFFFSSITVDIVVVQYASYDHRKTGTFIACKGSFVFHCKVTGRMFLMQEPRNPPAFVAFCCARRRQSAFKRFFSVRSLCCKFGRRLLMILSCTTPDFLIDSDP
>textile.TRINITY_DN5633_c0_g1_i1_frame_2_0.trim0	supFam:putative MFGFV	tpm:3.87	len:312	ML:3	logit:semiS:neuro
MFGFVSFSFSFFLFIYCVCVVHCISCTCLKEDYCKVLVCILQRAKKWCYRR
>coronatus.TRINITY_DN521_c1_g1_i1_frame_-2_0.trim0	supFam:putative MLGAS	tpm:14155.89	len:845	ML:3	logit:semiS:neuro
MLGASFTLVGFLLATTCLLNNPTGSRALNACEPSQVCAIRTHDQTNSVCQCANECPVDDLNVPASPSNLVRLYTCNTVRECEGDENPVDPVLGHLLELNCQCSLFSMSTVGEEYRWECVTS
>textile.TRINITY_DN5787_c0_g1_i1_frame_-2_0.trim0	supFam:putative MLLLM	tpm:2.19	len:287	ML:3	logit:semiS:neuro
MLLLMINYTFLISLCLCLHLTNTLSPEATTFRMKLKACCLDQLACCLIESMTVNS
>marmoreus.TRINITY_DN7683_c0_g1_i1_frame_-3_0.trim0	supFam:putative MNGEG	tpm:2.46	len:235	ML:3	logit:semiS:neuro
MNGEGPNLGPGWAGGGGNRWAALRLFIWALKFLVAEATDCCCCCWEAEMVLLLVLRLPWL
>magus.TRINITY_DN6981_c0_g1_i1_frame_2_0.trim0	supFam:putative MTTLI	tpm:3.86	len:691	ML:3	logit:neuro:bp
MTTLILSTILIYVRIFIAYVQESFSVHILSRCSWHSVFRITVTYAIHHLVRSCPCYVFVGGCAAGTSDSTSMRATFVSILLCALRCTTHCQELTPLLPPYFYLLTTPTTSTFLSCMKTKECTMISEQRMVVLFAERVCCLR
>marmoreus.TRINITY_DN1786_c0_g1_i1_frame_2_0.trim0	supFam:putative MLLIC	tpm:6.99	len:526	ML:3	semiS:neuro:bp
MLLICHWMMFHSALDLIWAVPTESWIQSNKGLLPPPTFDAADKDPTADLIWAMASKIWIQSSTSAIFDEEDLPTADI
>marmoreus.TRINITY_DN6311_c0_g1_i1_frame_-1_0.trim0	supFam:putative MMMMM	tpm:3.00	len:527	ML:3	logit:semiS:neuro
MMMMMMMMMMMMMMMMMMITVPQKGKLRESKRNVDVDDQMMMMMTTTTMTMTMINDDNDR
>striatus.TRINITY_DN24984_c0_g1_i1_frame_3_0.trim0	supFam:putative MVLTL	tpm:3.22	len:551	ML:3	semiS:neuro:bp
MVLTLCTWLTVVACVSCSRKGDDWCRCRCPSGSAIGLYCMDSASYHRSEMHGI
>ebraeus.TRINITY_DN661_c1_g1_i1_frame_-3_0.trim0	supFam:putative MVTCV	tpm:58.11	len:1351	ML:3	semiS:neuro:bp
MVTCVNIICWLSVCICCERLICSPVSSLCKHHLFVCFGLFCVFVFLMIISCGV
>textile.TRINITY_DN8765_c0_g1_i1_frame_-3_1.trim0	supFam:putative MTFSS	tpm:3.74	len:2134	ML:3	semiS:neuro:bp
MTFSSSVIVCLLFSVTVCPCWVLGIWQSRFSPTFPCIHTLHTAANFCCLSVSPHLSRSPLHFTFLCHRRTPSLKQACSLMNMPTGTCCLSTSLPLSSTQSLTLVQFSSLSRSH
>striatus.TRINITY_DN9522_c0_g1_i1_frame_-2_0.trim0	supFam:putative MYNIS	tpm:5.52	len:1029	ML:3	logit:semiS:neuro
MYNISVMLFFFFFLIPHVTCKYTKLIPHLMNIQHNLLFQLNWMGKCRKEWY
>virgo_MP.TRINITY_DN314_c0_g2_i1_frame_-3_0.trim0	supFam:putative MGPAR	tpm:9.01	len:931	ML:3	logit:neuro:bp
MGPARCAALCVLLTVCLFAVARANNNDKCFAVRFEMEGCIDGAQFNFQRLDRSSYNRRLCRGIKPMSECITKNRQLCPDIPTFKEESGQAVDAMMDTYSQVCLGAAGHPQQGEAGQGRCTGDRKKFRRRIGRCHRHLEVALKEEQMCEPMRKTIRCMRKQLNNHRACPWMRDTAAQQVQFGIDYYVARRLIRYRCK
>coronatus.TRINITY_DN2083_c0_g1_i1_frame_1_0.trim0	supFam:putative MKGLI	tpm:20.67	len:496	ML:3	logit:semiS:neuro
MKGLILLTVAALLLFSALTGPTLGAAVPEVRDKLGRTQNLKPQRNEDGSVPYLVAPARSAPVFRR
>striatus.TRINITY_DN10647_c0_g1_i2_frame_1_2.trim0	supFam:putative MMPGC	tpm:4.54	len:3301	ML:3	logit:neuro:bp
MMPGCSCLYISSGFFCLFFLFSVPAQCNMLGLFLCDFCCCCEDNAVYHHSDSLY
>magus.TRINITY_DN4920_c0_g1_i1_frame_3_1.trim0	supFam:putative MILRK	tpm:17.73	len:1636	ML:3	semiS:neuro:bp
MILRKIGCVLLWGCISSLCIVTPVSFNSAPTETHHSTEHLRCCLKFFMPYTVGKFCFKEEGCLCFDESSNACSLFCWRDADANSRNCRKRSLKPSKNNHCRKRSLKPSRNNLEEMVKLQRANTVSFSVYYTRTFFPLAETCCHQLWL
>textile.TRINITY_DN7444_c0_g2_i1_frame_2_0.trim0	supFam:putative MGHLR	tpm:1.57	len:766	ML:3	semiS:neuro:bp
MGHLRLHFISSILLASNWIACRFCQILNVRGVPWPSLSVSLNGTLVLFTASCETFAKNWHAVSWIKDVVTCCVENIRCIFHFKN
>virgo.TRINITY_DN7244_c0_g1_i1_frame_1_0.trim1	supFam:putative MLVIQ	tpm:5.95	len:339	ML:3	logit:neuro:bp
MLVIQLYFVLVISIFLSIERMTKPSPRDQTDGEIEVDHLYSPALLIWKMFFCFCFCFY
>magus.TRINITY_DN21368_c0_g1_i1_frame_3_0.trim0	supFam:putative MVFIF	tpm:19.29	len:581	ML:3	logit:neuro:bp
MVFIFVFHVFSCVCGFACELWVTDGKDHSSLCCCCLSFFFSLGKSFWTFMQFQYK
>striatus.TRINITY_DN3345_c0_g2_i1_frame_-3_10.trim0	supFam:putative MTARF	tpm:2.69	len:3033	ML:3	logit:neuro:bp
MTARFFFAAGWTAFFLVTFFLVLKCESLSDFSESNSREERELSSEDESSRRFFGLFFFVESLRECN
>textile.TRINITY_DN8924_c0_g1_i1_frame_2_2.trim1	supFam:putative MLLWA	tpm:1.48	len:948	ML:3	logit:neuro:bp
MLLWADLLVSFVLYISTEHFCSDFSVSRQGTFVCSIELDFTESRNIYLDYFL
>ebraeus.TRINITY_DN194_c0_g1_i1_frame_-2_0.trim0	supFam:putative MYKFS	tpm:20.33	len:505	ML:3	logit:neuro:bp
MYKFSNTIFLVFIYERMVVRGEAMCCWNVKHIPQALILYCLWLTSVKYTLYPRCACPLSCCVCCSVSCVMCTSVWVDQTVIG
>striatus.TRINITY_DN4735_c0_g2_i1_frame_2_0.trim1	supFam:putative MSIFF	tpm:2.23	len:459	ML:3	logit:neuro:bp
MSIFFQIFLCIFSCKSTFMPMVIPFTHVVEICLLEVMCQPHMWCVCVFVYAQGI
>virgo_MP.TRINITY_DN594_c0_g1_i1_frame_-2_3.trim0	supFam:putative MLLFT	tpm:34.79	len:2243	ML:3	semiS:neuro:bp
MLLFTFLCHLVCAFSLSLSLSYTHTYTPVDTYMPLHRNVHTYKYLNTLVLPSNTLGLKLMVICTAKLKHSVHVRTPLL
>magus.TRINITY_DN12778_c0_g1_i1_frame_1_0.trim0	supFam:putative MIYLI	tpm:6.38	len:462	ML:3	logit:neuro:bp
MIYLIMTCLLCLYILVVENVGHPCSSQHTNLHVSVVFGKWTPLSFCNFDTRGIFICICIRLYICVTLQWQRCLFFSCACVLGMLCSCDSKVLSVCLYMCV
>gloriamaris.TRINITY_DN654_c0_g1_i1_frame_3_0.trim0	supFam:putative MQILP	tpm:2.59	len:595	ML:3	logit:semiS:neuro
MQILPFYLLVISWLFLTCTRRLCWFCREEECMGGRERIYACMCERDDSIIV
>textile.TRINITY_DN616_c0_g2_i1_frame_-2_0.trim0	supFam:putative MFLLH	tpm:3.32	len:395	ML:3	logit:neuro:bp
MFLLHSLVLQWLGIQYCCGGIRCLEGTVLFWYSCKISFRHPRFSLRYFSFCLLNQ
>marmoreus.TRINITY_DN1858_c0_g1_i1_frame_2_0.trim0	supFam:putative MKLSI	tpm:8.71	len:754	ML:3	logit:neuro:bp
MKLSISVALLVVVLATATEAGWVRKTLGTVGNVAKTVITKETVKGISGIVKGMGPALVMGAIGKRSVDSQPLQGAAREAKARSLLRELELACPQFPDLQNKRGLNDADLRVAFAETDENKDGRLNSVELDLYENVLDAVQHCLDILRKPQPIRGM
>virgo.TRINITY_DN13251_c0_g1_i1_frame_-1_0.trim0	supFam:putative MATRP	tpm:4.90	len:407	ML:3	logit:semiS:neuro
MATRPIVLATAALLLTLALVINAFEDDSFENEIMKDAKDADNVLIIQEAAAEDEEPSPDELWKRVVPIPNPRCRCPYKNCRCKRRGSIVVCYCKRPFF
>gloriamaris.TRINITY_DN4207_c0_g1_i1_frame_-3_0.trim0	supFam:putative MSSIL	tpm:3.07	len:558	ML:3	semiS:neuro:bp
MSSILWLVRWKSRVVLLCYISGSAYKRSTQLQKYISNHIFIMTELAMVPCKWGLKRTSIISLVYFVPAGCIIDKCKCNLTVM
>virgo.TRINITY_DN12578_c0_g1_i1_frame_3_0.trim0	supFam:putative MWVVL	tpm:7.67	len:370	ML:3	logit:neuro:bp
MWVVLLILKALYSIESQFSFSNPGQQSFHCLPSHTLTTRTVISSQSCLLCQRFKQRKCQFIVLCSYHPSIQ
>coronatus.TRINITY_DN716_c0_g1_i1_frame_-3_0.trim0	supFam:putative MSGLY	tpm:21.71	len:2543	ML:3	logit:neuro:bp
MSGLYLVLLAMFLITFQPDGCDGQDGAVNNPRGFLNGFHAAMHPQRAKRPWDDHDEESSKPYIK
>virgo.TRINITY_DN3558_c0_g1_i1_frame_3_1.trim0	supFam:putative MGRVV	tpm:11.06	len:1464	ML:3	logit:neuro:bp
MGRVVNSIVIGWFPVLCEGDVLCFCPLCDRGENELILCVSVMCVFVPACVHSVVEVNMK
>striatus.TRINITY_DN19212_c0_g1_i1_frame_-1_0.trim0	supFam:putative MSTYL	tpm:4.43	len:1126	ML:3	logit:neuro:bp
MSTYLRTVLHLLLICAYFLPKQTAQQVHIYQSSLHILHHPYHHWRSCTNTVHCISLNTSAPNVLNIRGGEEGMVKQTNQCPFLCPLQIRR
>striatus.TRINITY_DN1032_c0_g1_i1_frame_2_0.trim1	supFam:putative MCKHD	tpm:3.13	len:1130	ML:3	semiS:neuro:bp
MCKHDITVCMLFVAWFVSSVTPAHGDSFLCRMEWNLMCKQDFVVVDVLRYMHTFRHRTLVCSHVHRN
>terebra.TRINITY_DN3160_c0_g1_i1_frame_1_0.trim0	supFam:putative MQPVQ	tpm:93.78	len:531	ML:3	logit:semiS:neuro
MQPVQSVTRCCLLLLLLSALCVSPHPLAIRGECVSLCLTAPLVPNCDCSKPWVDPKRTEVSTAP
>striatus.TRINITY_DN25314_c0_g1_i1_frame_1_0.trim0	supFam:putative MITLL	tpm:2.85	len:390	ML:3	logit:semiS:neuro
MITLLTFMILNGITKICCSELCSDRRVCVSCYKMIISRCTFTFPMCLSHRDKM
>striatus.TRINITY_DN10007_c0_g1_i1_frame_1_0.trim0	supFam:putative MLLRW	tpm:1.53	len:1450	ML:3	logit:neuro:bp
MLLRWMMIVLYWSNVSVAFVFSKLEGERPDEKVDQIAVNSHILHHRKSSVTWSLYCWRG
>terebra.TRINITY_DN3427_c0_g1_i1_frame_-1_0.trim0	supFam:putative MFGVW	tpm:69.32	len:556	ML:3	logit:semiS:neuro
MFGVWNICIIGLYFLTECFVWKNANELGDIACENGLHCFIECLMLRDPDAM
>textile.TRINITY_DN13863_c0_g1_i1_frame_1_0.trim0	supFam:putative MLCHN	tpm:1.20	len:211	ML:3	logit:neuro:bp
MLCHNLYSFWMPYTSAIIHLVCVGACYLSCPVCLNECPSVVSMCAIIPSSESVCT
>textile.TRINITY_DN1605_c0_g1_i1_frame_2_0.trim0	supFam:putative MDLQR	tpm:4.22	len:391	ML:3	logit:semiS:neuro
MDLQRTLRVLALVVLLLATSVALSAQRHEHHMPRVAHPVHRGVCPGGSLTRCLDDCLATVSKLSPIELADLCANHACNDC
>striatus.TRINITY_DN23713_c0_g1_i1_frame_3_0.trim0	supFam:putative MCLLV	tpm:3.81	len:331	ML:3	logit:semiS:neuro
MCLLVSVLVFAVCFLLFTCFAHPQETETFVSRCRNCAVMGLDDNQRHASKGGGERRF
>gloriamaris.TRINITY_DN3448_c0_g1_i1_frame_-1_0.trim0	supFam:putative MMLVF	tpm:10.63	len:343	ML:3	logit:neuro:bp
MMLVFYLLTWVVPPVFLSVLDVGILPLDVGCPTFCARGSCRPITVSYPSSCYVWRMLTLLT
>marmoreus.TRINITY_DN7100_c0_g1_i1_frame_-3_0.trim0	supFam:putative MVECW	tpm:4.73	len:409	ML:3	logit:neuro:bp
MVECWCQYSILFLFLQSSYCHCTHFCFSTLHRAYADWMVLLLACYQESAYLCPLWETEPCRGN
>textile.TRINITY_DN17825_c0_g1_i1_frame_3_0.trim1	supFam:putative MKILF	tpm:2.69	len:308	ML:3	logit:neuro:bp
MKILFLFSQYFMLTGWDDYDDDDDDDDDDDDNDVDDAVENHCQCYAEPVAFNICCDVLHCSLVLLYCYKHHVVYSC
>textile.TRINITY_DN6175_c0_g1_i2_frame_2_0.trim1	supFam:putative MLILW	tpm:1.25	len:442	ML:3	logit:neuro:bp
MLILWVIIIWQTTELDFMCLYAERGDVRLDRVQSAYTHIHSLYRECHLMDDKEGAHLC
>virgo_MP.TRINITY_DN533_c0_g1_i1_frame_1_1.trim0	supFam:putative MYVIA	tpm:47.71	len:1023	ML:3	logit:neuro:bp
MYVIAEACNSFRNAACLYFLLLLLYFSSDRVRGSGNQPAVDREEGESIRGRERGTGVGQKDEHMYTSSGVATVCGSTVKKLICNGYVLSSET
>ebraeus.TRINITY_DN3_c0_g1_i1_frame_1_0.trim2	supFam:putative MFILV	tpm:18.28	len:1124	ML:3	logit:neuro:bp
MFILVALHGLLSMPCATVLHGLASSQDSFGYLFMNCHCCRISVPNKFCACYNNAFYIDDLNTG
>striatus.TRINITY_DN2594_c0_g1_i1_frame_-2_1.trim0	supFam:putative MPNPL	tpm:3.03	len:1146	ML:3	logit:semiS:neuro
MPNPLFTGFLHFLNLTTVLFIPVINAHPPPETFQLNSHKFQTKFLHILRLGKTMPHSRSNKRQLSNQVKHDKKKILHHLNEQKVHIVSLLHPLIISCVCGFSLSTVDPVRG
>terebra.TRINITY_DN7129_c0_g1_i1_frame_3_0.trim1	supFam:putative MHSEC	tpm:5.02	len:575	ML:3	logit:semiS:neuro
MHSECICSLIFVFLVFRVSFALGESINQLQDKCLCWPNKKKKMFRKYLTQNI
>magus.TRINITY_DN9237_c0_g1_i1_frame_-2_0.trim0	supFam:putative MFFVL	tpm:5.08	len:450	ML:3	logit:semiS:neuro
MFFVLFVFLLTIVNSVCDAMTTLCGLRREDDGGKIIHDGLRASVPVYVCVCTRVHVCVHACMRAFICPPIC
>marmoreus.TRINITY_DN10380_c0_g1_i1_frame_3_1.trim0	supFam:putative MLDIG	tpm:4.22	len:548	ML:3	logit:semiS:neuro
MLDIGKFWIFLRTVLLIWLRIDLPSSPPSANNPDKWTKENDTLACWTKVKEKKKEL
>ebraeus.TRINITY_DN1413_c0_g1_i1_frame_-3_0.trim0	supFam:putative MPARH	tpm:66.24	len:267	ML:3	logit:semiS:neuro
MPARHTQGLCVYVCVCVSVCLSVCACMCVCVCLSVRARVRACVCVCVRDCVCACVHRLFCLV
>gloriamaris.TRINITY_DN394_c0_g1_i1_frame_-1_0.trim1	supFam:putative MNACV	tpm:4.29	len:833	ML:3	logit:neuro:bp
MNACVYACVSVCFMGMCAHACTRACMFGHTCAHKFVCMCVCHYYITIPAVSSP
>striatus.TRINITY_DN10486_c0_g2_i2_frame_-3_0.trim0	supFam:putative MYALL	tpm:4.91	len:2179	ML:3	semiS:neuro:bp
MYALLHAGIALFCGTCLLHIQCMRFYMQVLHCFVVHACSTLEHACTHQRLVSLKPCLHVTHTVEMTTTCLNIVSLS
>striatus.TRINITY_DN6491_c0_g1_i1_frame_-1_0.trim0	supFam:putative MGMSP	tpm:1.65	len:324	ML:3	logit:neuro:bp
MGMSPCLFCVLCVVISAGPFGVLNNIRLELWECCCCCHTLAKRLQGSSEQPK
>magus.TRINITY_DN7685_c0_g1_i1_frame_2_0.trim1	supFam:putative MRCVY	tpm:6.34	len:1038	ML:3	logit:neuro:bp
MRCVYRLWTVFWKFIEVLVVAVLQHSGMCSEKFLEVLDGVLEVLVLRGVFGRWSRGLERCCGGSGRCVEVCLYETEPNILCKVMRCPDKRSNF
>virgo.TRINITY_DN4466_c1_g1_i2_frame_1_0.trim0	supFam:putative MSCLY	tpm:1288.02	len:1819	ML:3	logit:neuro:bp
MSCLYLVLLTVFLITFQPDGSDGQDVAADNRPVFLPGFRAAMHPQRARRIDDDEEIDSKLYNVK
>striatus.TRINITY_DN7555_c0_g1_i2_frame_3_0.trim0	supFam:putative MKLLI	tpm:4.08	len:2096	ML:3	logit:semiS:neuro
MKLLITLIVVSTLLLKPAEGQGGAANDGTCMALSDCTDPNAECRNDGIGLKCLCQIRFENDGMGGECLLTGNQVCTKDAECYSGTCTDGKCEEDAKGATYTSNF
>striatus.TRINITY_DN4875_c0_g1_i1_frame_3_0.trim0	supFam:putative MYLYM	tpm:1.92	len:884	ML:3	logit:semiS:neuro
MYLYMNNLMFLLFVFLIALCVDAAERAEKLAVIPFHDILRENCDCWGLCWYSISCCWEGG
>virgo.TRINITY_DN4169_c1_g1_i1_frame_-3_0.trim1	supFam:putative MGGKT	tpm:14.59	len:1873	ML:3	logit:semiS:neuro
MGGKTVLFLVPLMICILFCLCLVQTWLTCDDDGSSLSNIGRALMHMYEKDCAGSKLVPVPLCSLSYWKKRRVQT
>ebraeus.TRINITY_DN3401_c0_g1_i1_frame_-3_0.trim0	supFam:putative MAAWF	tpm:11.61	len:238	ML:3	logit:neuro:bp
MAAWFSSWFCLPFSSLSCASPTPWVCSLLLCCSSVCLHGLPPRPALHLRFR
>striatus.TRINITY_DN9339_c0_g2_i1_frame_-3_0.trim0	supFam:putative MSLIS	tpm:3.40	len:1593	ML:3	logit:neuro:bp
MSLISFFFPFLSLSVCLSFSVSQLNIECDNLFLVSKCLGKLKQEQKQNLCASKQRNKQITTYS
>coronatus.TRINITY_DN739_c0_g1_i2_frame_-2_0.trim0	supFam:putative MSGAS	tpm:44.66	len:760	ML:3	logit:semiS:neuro
MSGASFILICITMTATLMLGSASGVGCGSSHGLKPCKVPGQVCAERTYSHCTPYCTCGNNLCPVDDVFIPGTFHHFSRFYTCDAVPGCGNEVEEPVTFYGKGLKLRCQCDTFVWTVDPGRFRWECYSWFRVAEETGLHPWP
>striatus.TRINITY_DN2906_c0_g2_i1_frame_3_0.trim0	supFam:putative MGLLL	tpm:4.38	len:565	ML:3	logit:neuro:bp
MGLLLFLYIFSSMTFVSDGAGLCNKSCVPSFVTQCRMTAHVCFCRLTVRHRG
>marmoreus.TRINITY_DN9922_c0_g1_i1_frame_-3_0.trim0	supFam:putative MMMVI	tpm:3.52	len:592	ML:3	logit:neuro:bp
MMMVIIIIIIVFLRERRVQVLHQRISAPPCGASFLADENLPRLSSHSRVSHSLGKGVRIKCTCIKNIPCSCIPQEQGMDSIVKRKTRKKQQTNKK
>magus.TRINITY_DN2351_c0_g1_i1_frame_2_1.trim0	supFam:putative MGTAR	tpm:452.96	len:928	ML:3	logit:neuro:bp
MGTARCAALCVLLTVCLFAVTRANNNDKCLIVRFEMEGCIDNARFNFKRLDRTSYNSRLCRGITPMKECIEKNRTQCPDVFKGKPGRAVDDMLATYAQVCLGAAGGAQQEGAGQGRCISDRKTFRRRIGRCHRHLEVALKEDQMCEPMKKTIRCMRKQLNNHRACPWMRDAAARQVQFGIDYYVARRLIRYRCK
>gloriamaris.TRINITY_DN12163_c0_g1_i1_frame_-2_0.trim0	supFam:putative MTSVS	tpm:1.69	len:257	ML:3	logit:neuro:bp
MTSVSVILFLNAIAQTLFVHISETAHGFQRLIRVWGMVSDPCTYTDCCVGSRNRTCSNSIQFNPIN
>striatus.TRINITY_DN6013_c1_g1_i1_frame_-2_0.trim0	supFam:putative MAVSS	tpm:1.60	len:539	ML:3	logit:semiS:neuro
MAVSSWELFSFLVTVRWTLLLVVSCSVHSALTDRNATPLCNTCMPSVFNTTEVGNSVSLKLVKCL
>gloriamaris.TRINITY_DN4924_c0_g1_i1_frame_3_0.trim0	supFam:putative MIYLI	tpm:1.70	len:483	ML:3	logit:neuro:bp
MIYLIMTCILCLYILVVEFVGHPCSSQHTNLHVSVVFGKWTPLSFCNFDTRGIFIYICIRLYICVTLQWQRCLFFSSCACVLGMLLQL
>magus.TRINITY_DN7625_c0_g4_i1_frame_-3_0.trim0	supFam:putative MPFLL	tpm:24.80	len:1137	ML:3	logit:neuro:bp
MPFLLLLFWPFFFARFTHCNRTLQGNRRCGPQSYDAIVTIGTARCRQQTVIFGHPSV
>striatus.TRINITY_DN10118_c0_g1_i1_frame_1_0.trim0	supFam:putative MKMGM	tpm:3.80	len:648	ML:3	logit:semiS:neuro
MKMGMLLFSFSFFKNVFLLGDGSFSPFPPDEEICYRRCLIPALCMWSILSCLHNTCDKYYQELLVCSRNWFALIATASSPCT
>textile.TRINITY_DN1264_c0_g2_i1_frame_3_0.trim0	supFam:putative MKIST	tpm:1.89	len:624	ML:3	logit:neuro:bp
MKISTLAVALVIFLLLSDSEEVWIKYPRKYPRREGSWDRRRPVRYYRRFGAYDRGPRVYKRDADSPCPPTVDDDDDDGMDQETAISLLKKLELECPKFAIDPSVGLSKEVVIQAFDAVDDDGDDNLDYKELKEFEEVLDAFEVCAEEAAGDQD
>terebra.TRINITY_DN1976_c0_g1_i1_frame_2_0.trim0	supFam:putative MSSIS	tpm:3.42	len:625	ML:3	semiS:neuro:bp
MSSISLVTIVLICYLLCGSLSLSIPSLSFLHSSFCQRVLENMSHFPPQRPSLELVAYSVITYRDMVGGFTGTKHV
>striatus.TRINITY_DN4207_c0_g1_i1_frame_2_0.trim0	supFam:putative MRPLR	tpm:4.30	len:999	ML:3	logit:neuro:bp
MRPLRKFFSQVLLYQLIMLVCSQHINIHNSEQLVRLCALHGLTHSKLTLFGCMW
>gloriamaris.TRINITY_DN2732_c0_g1_i1_frame_3_0.trim0	supFam:putative MELFK	tpm:18.81	len:498	ML:3	logit:neuro:bp
MELFKVWLLAVLVLAVLSTAVVNARPHGHLAMEELTDIASSMVHTLDEVVSMLNRPRSRRRRMVQFHIGRQHHHPQHRFRRGRRMRYRKQRASRNPNISDH
>virgo.TRINITY_DN406_c0_g11_i1_frame_-1_0.trim1	supFam:putative MLTYA	tpm:2.23	len:974	ML:3	logit:neuro:bp
MLTYAMHFDRKITMLIWMMGVAVECVCVQSACATKMHARACACMRVCLCVCVCVCVCVCVRLQLCACVLCVFVEYITPNKKEMERIGLALL
>striatus.TRINITY_DN7826_c0_g3_i1_frame_1_0.trim0	supFam:putative MFDQS	tpm:5.50	len:496	ML:3	semiS:neuro:bp
MFDQSLSWLVLLKAFLCPLLSFIVCSCVDGFLECTVVQEKTGRPWEDNFLQNISV
>marmoreus.TRINITY_DN748_c0_g1_i1_frame_2_0.trim0	supFam:putative MFISV	tpm:15.64	len:357	ML:3	logit:neuro:bp
MFISVLIYMLCVCMYICTCKHTWACTGVYEPVCVYVRVYALICNCACAHLCPSTNFFFNTFI
>gloriamaris.TRINITY_DN604_c0_g1_i1_frame_1_0.trim0	supFam:putative MVVNS	tpm:3.04	len:542	ML:3	logit:neuro:bp
MVVNSPCSLLHSWSWILTLRMSAITGRVRDLPADVGAPCATQISWRHKCGCCYIKCAWVSLLKSGIWRSFGGLPLSVQASQGL
>striatus.TRINITY_DN5797_c0_g1_i1_frame_3_0.trim0	supFam:putative MLKRT	tpm:2.99	len:913	ML:3	logit:semiS:neuro
MLKRTATLLLMIMMMIVSVSQLPVSNVQFHRYVHQASLSWFLDRQVICNEPQTFLEKKNQEFSCLVGKKLCSYNIGSVNLSSDNKFLRIVSLSLLVQTLHTFFPWIV
>magus.TRINITY_DN6533_c0_g2_i1_frame_1_0.trim0	supFam:putative MQPSV	tpm:194.70	len:501	ML:3	logit:semiS:neuro
MQPSVMLVVLLMLTTPLINGFIIKTATRREDFVPNDRQFPRLGLGLPESTEKDSIAGLSA
>textile.TRINITY_DN9110_c3_g8_i1_frame_-2_0.trim0	supFam:putative MLVFT	tpm:6.68	len:216	ML:3	logit:neuro:bp
MLVFTLQLVFIASLWGWNSSIGKSVGLVILRLRVRISVQGDFSLGVNIGSDSIPHTVLRMRL
>striatus.TRINITY_DN16303_c0_g1_i1_frame_2_0.trim0	supFam:putative MERVQ	tpm:1.93	len:555	ML:3	logit:semiS:neuro
MERVQFTLIILCVCVSVSVCVGGRVHRRCGWCPWLISFKCTCLHTSAQDRCTPCYGHACFHKHILK
>textile.TRINITY_DN9131_c0_g9_i3_frame_-3_0.trim0	supFam:putative MMLVF	tpm:9.39	len:350	ML:3	logit:neuro:bp
MMLVFYLLTWVVLPVFLSIHDVGILPLDVGCPTFCARGSCRPITVSYPSSCYVWRMLTLLT
>magus.TRINITY_DN8567_c0_g1_i2_frame_3_0.trim0	supFam:putative MKLSI	tpm:87.20	len:755	ML:3	logit:neuro:bp
MKLSISVALLLVVVLATAAEAGWVRKTLRTVGQATRGVIEEETVKGIRGIVQGVGSSMGRRIIGKRSVDWRWLMGKAGEVVAKTAIGQLEQACSKFNDLKNKKGLTADDLGVAFRQMDDNKDGRFNSGELDLFENVVDAMQHCLEVLKKTRPAQGM
>terebra.TRINITY_DN1077_c0_g1_i1_frame_2_0.trim0	supFam:putative MVILL	tpm:4.47	len:638	ML:3	logit:neuro:bp
MVILLVSLQLGPCDTLTTPQGGGTRRLALFMRSMHQWVGSFCVGNIRRFCDTF
>striatus.TRINITY_DN16418_c0_g1_i1_frame_3_0.trim0	supFam:putative MVWVS	tpm:1.77	len:818	ML:3	logit:semiS:neuro
MVWVSLSSCLLLCLILHSSVIMTLDDESSCFGQHNETPVCCSCVNIHSRTQ
>terebra.TRINITY_DN3823_c0_g5_i11_frame_1_0.trim0	supFam:putative MWPSI	tpm:3.88	len:394	ML:3	logit:neuro:bp
MWPSIAFFIFVRIFPSPIIPSVVSARRPFCLGPEIHGKISNFTFFVRTVLNVICFCLKKTQEVKMHCVLSCALFVNVLGGN
>striatus.TRINITY_DN3992_c0_g2_i1_frame_-3_0.trim1	supFam:putative MHMPP	tpm:1.45	len:393	ML:3	logit:semiS:neuro
MHMPPLSHICHVISFFSLLYVCACKCVRANACVGMRVRVPCFTSTAWWQEMEMDE
>striatus.TRINITY_DN9951_c0_g2_i1_frame_2_0.trim0	supFam:putative MMKII	tpm:11.47	len:1246	ML:3	logit:semiS:neuro
MMKIIIIIIIIMVISGEHTPPDTESSADLQLSMTRVFFRFIFSSCWGKKKSL
>striatus.TRINITY_DN17184_c0_g1_i1_frame_-1_0.trim0	supFam:putative MKSSI	tpm:2.65	len:356	ML:3	logit:neuro:bp
MKSSITLNLALVLVLVFLIFLSQFGDCSEQLHSYKTLSYICQFLPGCHLAVLSQHHIS
>textile.TRINITY_DN8473_c2_g1_i1_frame_-3_0.trim0	supFam:putative MLRRV	tpm:4.10	len:948	ML:3	semiS:neuro:bp
MLRRVLLVMLLIFTLLHQLCTTHLMFCQNSVKLFRQWSWTPHKPMLYKYIISPPKKTEMGQLLKLQQLMMKS
>virgo_MP.TRINITY_DN1525_c0_g1_i1_frame_-1_0.trim0	supFam:putative MTKLL	tpm:85.13	len:567	ML:3	logit:neuro:bp
MTKLLLVFFLWGVVQMAAACRPLRRRVRVTIPEGIMERLEPVPNYTHVNEGCVDECPLSQGALCVLDCRFVYPDGTRDDCIHNHYNRQTGKRVFCWT
>textile.TRINITY_DN7764_c1_g1_i1_frame_1_0.trim0	supFam:putative MRGFI	tpm:2.96	len:1280	ML:3	logit:semiS:neuro
MRGFILFFSVLFSWQVSVLAHAGCWMGMLDLHLHSPCPGFSVKPALRATSVSFDLLFYKTTFLHCPSRCMLCYWERP
>marmoreus.TRINITY_DN7802_c0_g1_i1_frame_-2_0.trim0	supFam:putative MWNVL	tpm:4.51	len:372	ML:3	semiS:neuro:bp
MWNVLADLSCSCFFLFFQIRHGVHCTWHCRSECACVCLVLTAHCMLCDAPHGFHSISTCQCHTLHLLHISEAFLWCGSCQCDFAKKKSEGW
>striatus.TRINITY_DN9975_c0_g2_i1_frame_2_0.trim0	supFam:putative MSLCL	tpm:4.33	len:2281	ML:3	logit:neuro:bp
MSLCLTQVTVPVFFMSLFPLSWSSSGVCSHRLSIGISVDDAIWVCGPWCLCVGCSVAMSLDLLSSFPS
>textile.TRINITY_DN8484_c1_g1_i1_frame_2_0.trim1	supFam:putative MGMMW	tpm:4.84	len:804	ML:3	logit:neuro:bp
MGMMWFGTFSFVSFCFGLFSSYVYRCIHCPIRESCYENEEMCAVLTHVVTDRPVGVL
>terebra.TRINITY_DN7367_c0_g1_i1_frame_1_0.trim0	supFam:putative MLSRW	tpm:5.47	len:1008	ML:3	logit:neuro:bp
MLSRWIMIVLFWSNVSVAFVISKLKGERPDEKVDQIAVNSHILHHRRSSMTWCLYCWHG
>striatus.TRINITY_DN6574_c0_g1_i1_frame_2_3.trim0	supFam:putative MFRAI	tpm:2.72	len:2189	ML:3	semiS:neuro:bp
MFRAILLSFVLAQHCLDVLVEFCPLSILLYNPVGGHGEWDDLICLRVLVYPY
>striatus.TRINITY_DN9068_c0_g1_i1_frame_3_1.trim0	supFam:putative MICSF	tpm:4.72	len:2452	ML:3	semiS:neuro:bp
MICSFFGWCTFSALLPIDLKAKCHYDLCVCSLVCLHTANKTSLRPKEETAETINS
>striatus.TRINITY_DN5474_c0_g1_i1_frame_-1_0.trim0	supFam:putative MFTKL	tpm:3.50	len:559	ML:3	semiS:neuro:bp
MFTKLESTLVALCLLLLLLYCICIVCNCDERLVKRNQNFKITHKYNNSCSHDEILTHP
>marmoreus.TRINITY_DN8074_c0_g1_i1_frame_-2_0.trim0	supFam:putative MSWLV	tpm:2.85	len:399	ML:3	logit:semiS:neuro
MSWLVRMVLLLGHVFGLHVQPVNRLHCLGVDKNGHNKCPVFLDGLPLLSLNVHRFFFSFYHGQSKCIGNGSMRELHLSCGLYID
>striatus.TRINITY_DN14603_c0_g1_i1_frame_1_0.trim0	supFam:putative MKVAI	tpm:2.93	len:496	ML:3	logit:neuro:bp
MKVAIVLLIVVALTMTMMSEDAEALFAGCNRRCRRVGSRSGRRYTSAMTGIRYCLCSGTMQFLPRH
>marmoreus.TRINITY_DN3672_c0_g1_i1_frame_1_0.trim0	supFam:putative MCWSL	tpm:3.71	len:428	ML:3	logit:semiS:neuro
MCWSLHMIMTTLLLCLVSPFFVLCLPPSISAASRSSVTCGLILQRVWGRLAPRRFWSQ
>magus.TRINITY_DN14338_c0_g1_i1_frame_-1_0.trim0	supFam:putative MLVGA	tpm:10.66	len:317	ML:3	logit:semiS:neuro
MLVGAVLVLLLLLHCGLAGQGARGTDHAAAPWRCGLGRAGESAGGLGLDAWFQSLHARSDGPQ
>magus.TRINITY_DN7400_c0_g1_i1_frame_1_1.trim0	supFam:putative MLRMK	tpm:13.44	len:1561	ML:3	logit:neuro:bp
MLRMKYLFFLSSFPFVSLMQMLLCTKHSLRFSTVIIKHIELTSRQFIIISYCHYCQYHCECKCYF
>magus.TRINITY_DN9007_c0_g3_i4_frame_2_2.trim0	supFam:putative MICSF	tpm:8.09	len:2325	ML:3	semiS:neuro:bp
MICSFFGWCTFSALLLIDLEAKCHYNLCVCSLVCLHTANKTSLRPKEETAETINS
>terebra.TRINITY_DN3854_c0_g1_i1_frame_3_5.trim0	supFam:putative MLTRQ	tpm:16.25	len:10745	ML:3	logit:neuro:bp
MLTRQRSVVTLILVVLVEGLCSRSESSHCMMPLRRMPLSKPSSMTFSLALCP
>gloriamaris.TRINITY_DN393_c0_g1_i1_frame_-3_0.trim0	supFam:putative MWISF	tpm:7.52	len:1414	ML:3	logit:neuro:bp
MWISFVFLLCCFMSDVQSIPYKVVHLCTRSVQKQKSVLAPHHLTSFATGDTTKIEVYECYSIRLQITFL
>textile.TRINITY_DN13996_c0_g1_i1_frame_-2_0.trim0	supFam:putative MYSDY	tpm:1.90	len:326	ML:3	logit:neuro:bp
MYSDYIVQVFLLLMLLLHSMHRRHPQHVEGSADGVDDDVVAVTFAVQGSLSGCGRQY
>terebra.TRINITY_DN8328_c0_g1_i1_frame_1_0.trim0	supFam:putative MFCVS	tpm:4.57	len:488	ML:3	logit:neuro:bp
MFCVSVISPNLVMSILASPPCLNSCSVILLETNVIQTITACHCVSCSQSHQCLLTN
>ebraeus.TRINITY_DN727_c0_g1_i1_frame_1_0.trim0	supFam:putative MMIYL	tpm:410.22	len:932	ML:3	logit:neuro:bp
MMIYLQLLIAVLLISTVTAVVFIETFKVCTKTRSLPVDSWEHAPTTNGVLVKVHGTGQTHWTDYHQLGGDSEYFGEGQYQCYTIDAPSDGKLGTVYRVDVKLKKNDHWFLDYIIICRTNPRSIRDCSYHNICGFRRGTKYWYCYLSHYETPYEIRCQSQPSSRYNAFCNK
>magus.TRINITY_DN8991_c1_g2_i1_frame_-3_0.trim0	supFam:putative MFLLL	tpm:3.05	len:1206	ML:3	logit:semiS:neuro
MFLLLPTLLLVVVVVVVVLARLKDSRDHPNSQSTYTLWYRCISWDESITCVTAFNNPITWAATL
>striatus.TRINITY_DN8653_c0_g1_i1_frame_1_1.trim1	supFam:putative MWKMR	tpm:8.28	len:1248	ML:3	logit:neuro:bp
MWKMRFLFSFAAPLFPPSPLVYCFPSATSITPPFPPVTCIPPLPFTRRQDFLCMPCTGERLCCSVVSICRR
>striatus.TRINITY_DN10792_c0_g2_i2_frame_3_0.trim2	supFam:putative MFILV	tpm:12.06	len:3472	ML:3	logit:neuro:bp
MFILVALHGLLSMPCATVLHGLASSQDSFGYLFMNFHCCRISVPNKFCACYNNAFYI
>textile.TRINITY_DN9236_c0_g1_i1_frame_1_10.trim0	supFam:putative MSTRQ	tpm:13.62	len:14664	ML:3	logit:neuro:bp
MSTRQRSVVTLILVVLVEGLCSRSESSHCMMPLRRTPLSKLSSMTFSPALCP
>virgo.TRINITY_DN9699_c0_g1_i1_frame_-1_0.trim0	supFam:putative MVCWS	tpm:4.99	len:297	ML:3	logit:semiS:neuro
MVCWSLIGLQIYFDLFLLLLKYLAAECGQQIKMVDLRSISVGIFGTNREFFCDLDFLFISEI
>gloriamaris.TRINITY_DN579_c0_g1_i1_frame_-1_0.trim0	supFam:putative MILFV	tpm:3.57	len:535	ML:3	logit:neuro:bp
MILFVVGSVVLILSDHAQTTMQVWVKHCPLHTTDARLCACVTPHSEHPTSHNVMCKMSPF
>terebra.TRINITY_DN2390_c1_g1_i1_frame_3_0.trim0	supFam:putative MLRKL	tpm:11.38	len:873	ML:3	logit:semiS:neuro
MLRKLLVLTSLVMTYFMINDVIATGVFDDCTLALQCDDTIVPGMEECEQYSKNDICEACDDLYQEDLEDCCKSYDKVYTCCCIALFGRDE
>imperialis_MP.TRINITY_DN301_c0_g1_i2_frame_-3_0.trim0	supFam:putative MVLCF	tpm:61.07	len:233	ML:3	logit:semiS:neuro
MVLCFFVFPLLIFSLVMTDGTVFPCVPPIKLLQVMTDDTVFPCVPPINLLPGHDRWYCVSLCSSY
>terebra.TRINITY_DN3248_c0_g1_i1_frame_2_0.trim0	supFam:putative MGLLL	tpm:6.44	len:734	ML:3	logit:neuro:bp
MGLLLFLYIFSSMTYVSNGAGLCDKSCVPSFVTQCRMSAHLCFCWLTVRHRG
>virgo.TRINITY_DN19303_c0_g1_i1_frame_2_0.trim0	supFam:putative MCMCV	tpm:6.05	len:345	ML:3	logit:neuro:bp
MCMCVCACLHVCMCVQSSLHTVKMKKKEKAQTSHTPKDIHFSNNDVSLPDIHQCLTVSIHTLNKNMSVCVCVRVHVCMHACVCVCLCE
>virgo.TRINITY_DN12943_c0_g1_i1_frame_1_0.trim0	supFam:putative MKKCA	tpm:4.25	len:332	ML:3	logit:semiS:neuro
MKKCAILLSLGVVMLLLSVTSAGPGPFGKRLAAWSEIKESLQSEIKESLQLQGRAAAKIKIGKRLHMGESDGW
>ebraeus.TRINITY_DN815_c0_g1_i3_frame_-2_6.trim0	supFam:putative MRPWG	tpm:9.26	len:13054	ML:3	logit:neuro:bp
MRPWGPSRRWRLLRPVVAAAFLPARLPVAAAGQPHVADTPPTAVATAASGLEACSPAPGCRQFQTRQGVTSVCSHSVAVD
>virgo.TRINITY_DN3217_c0_g1_i1_frame_1_2.trim0	supFam:putative MHDPV	tpm:12.50	len:2006	ML:3	logit:semiS:neuro
MHDPVCALMLLPFLWHAVLTFLVSSSTMQYWCYSSWFLDIVCPVDFVCFSNTVERCNELILLSYGFSRHSSV
>gloriamaris.TRINITY_DN9180_c0_g1_i1_frame_2_1.trim0	supFam:putative MALTN	tpm:3.55	len:635	ML:3	logit:neuro:bp
MALTNHSLFLLLDMYFVCMCMCIDAGSVTAKSTDHKLANVYECFVIQGYFCLCPCFC
>marmoreus.TRINITY_DN2527_c1_g1_i1_frame_1_0.trim0	supFam:putative MVTVR	tpm:15.64	len:2076	ML:3	logit:neuro:bp
MVTVRLNAAVLLAPVASPLLVVFVDKPPCVGTHRVAWDNNCPAFCEQSASTCS
>coronatus.TRINITY_DN671_c0_g1_i3_frame_3_0.trim0	supFam:putative MMVLM	tpm:166.66	len:629	ML:3	logit:semiS:neuro
MMVLMMMMMVMVMVVVGFTVGGHVHESHGPQLRGHFDDSIHDDNTIHQHRLFARLPLEKKDHHRSVDLPPGAGAENVKLQRHGEEGPCCAVIPIVPFCCGRTNSNKVAN
>coronatus.TRINITY_DN762_c0_g1_i3_frame_1_2.trim0	supFam:putative MLRNL	tpm:1166.38	len:936	ML:3	logit:neuro:bp
MLRNLALHVILVLATSLVTHVIVVTADECSQYENCTPSDNADESKLIEVCEACGNQYGGSMESCCREGGHIFECCYKSVEE
>striatus.TRINITY_DN18241_c0_g1_i1_frame_2_0.trim0	supFam:putative MAGLS	tpm:2.09	len:269	ML:3	logit:semiS:neuro
MAGLSMSLTIVGVFVCVQVLRVEMNLEEKKERERMEWKWGDCRHWREECSGILGK
>virgo.TRINITY_DN10237_c0_g1_i1_frame_2_0.trim0	supFam:putative MRNLG	tpm:9.22	len:226	ML:3	logit:neuro:bp
MRNLGLYTTVPLTSLSLCIFSCSLTHWSTAIKHCQKQRGRPCRCNFSTQVAPKSTLHLGPGLSPCP
>gloriamaris.TRINITY_DN1515_c0_g1_i1_frame_1_2.trim0	supFam:putative MVPGC	tpm:7.00	len:2287	ML:3	logit:neuro:bp
MVPGCSCLYIFVVFFFVFVFCSCPVQYVRTFLCNFCCCCCEDNAVYHRSDSLY
>magus.TRINITY_DN9019_c1_g1_i2_frame_-1_0.trim0	supFam:putative MSVRF	tpm:37.19	len:317	ML:3	logit:neuro:bp
MSVRFGIFIFSFFFFNLAQIRSRRPRAESTGECHESACAEVALLNATSRETKA
>textile.TRINITY_DN7690_c0_g1_i1_frame_2_0.trim0	supFam:putative MYLRF	tpm:2.39	len:1348	ML:3	logit:neuro:bp
MYLRFVCLRVWLWTFSWSGFSYRTKTKPKCSLLSRRHVTSLEAMPKTNLLRFCHDGRM
>coronatus.TRINITY_DN739_c0_g1_i3_frame_-2_0.trim0	supFam:putative MSGAS	tpm:143.23	len:781	ML:3	logit:semiS:neuro
MSGASFILICITMTTTLMLESASGLGCGSSQGLKPCEVSGQVCAERTYSHCTPYCTCGNSLCPVDDFPIPGTFHHFSRFYTCDAVPVCGNDVEEPATFYGKRLKLRCQCDMFVWTVDPGRFRWECYP
>striatus.TRINITY_DN24349_c0_g1_i1_frame_3_0.trim1	supFam:putative MTTLF	tpm:1.74	len:575	ML:3	logit:semiS:neuro
MTTLFILQLWFFYVCGCEIWREREEKGRKIVEGRWSILHCGHLQTSEFSLFIVVFFCCPPERGPCSHPVLSM
>marmoreus_MP.TRINITY_DN321_c0_g1_i1_frame_-2_3.trim0	supFam:putative MRVCA	tpm:19.12	len:2572	ML:3	logit:neuro:bp
MRVCAQANLQACVHVCICASVSVCACLQVCVCVCVCLCCSGICELSIPVYSCVCVTVTPECTKNTT
>gloriamaris.TRINITY_DN3112_c0_g1_i2_frame_2_0.trim0	supFam:putative MVKCL	tpm:356.93	len:538	ML:3	logit:neuro:bp
MVKCLVLLFLGCLAFTICFADLRLKLRPKQQRGCCVNFVAPCDVTSCPNYPTAECINIPCMCTAAFYDNGRLLAYTDCNSR
>magus.TRINITY_DN8473_c0_g1_i5_frame_3_0.trim0	supFam:putative MNCLW	tpm:1.25	len:1279	ML:3	logit:semiS:neuro
MNCLWLMHVKVSLVLVMVLLFLADARKSVLDCGGNLTNCLWLMHVKVSGDSLMNCLWLIHVKVSL
>magus.TRINITY_DN10495_c0_g1_i1_frame_2_0.trim0	supFam:putative MYIKH	tpm:7.17	len:380	ML:3	logit:semiS:neuro
MYIKHLGQCSGGLPSVGFLLLLSYCFIDPEQGAVICRRCLARLEKNKMCVHAFLSVCVCVCASDEAEGKV
>magus.TRINITY_DN4161_c0_g2_i1_frame_2_0.trim1	supFam:putative MCTCK	tpm:15.95	len:394	ML:3	logit:neuro:bp
MCTCKGFLGLFIHALCTSSGFCGLLCLNERTRFHEVCVSLACSYPPDHVQVTVVCAHCSSVLCCCSLCVKCAAVLL
>striatus.TRINITY_DN9215_c0_g2_i1_frame_-2_0.trim0	supFam:putative MALVL	tpm:2.43	len:867	ML:3	logit:neuro:bp
MALVLALVQLLCFSLITPQSTIHYTRLCQVGQHMNPHCCSYQSLRSLHNLANDIT
>striatus.TRINITY_DN6262_c0_g1_i1_frame_3_0.trim0	supFam:putative MLVTI	tpm:3.03	len:476	ML:3	logit:neuro:bp
MLVTISCLSVCKVLLLHTFYLVTNESANIYGSFLLLPCIIERLCCKSSDAVSCN
>striatus.TRINITY_DN6676_c0_g1_i1_frame_3_0.trim0	supFam:putative MELLK	tpm:7.01	len:517	ML:3	logit:neuro:bp
MELLKVWLLAVLVLAVLSTAVVNARPHGHLALEELTDIASSMAHTLDEVVSMLDRPRSRRRRMVQFHIGRQHHHPQHRFRRGRRMRYRKQRASRNPNISDH
>magus.TRINITY_DN11156_c0_g1_i1_frame_3_0.trim0	supFam:putative MCKHD	tpm:4.40	len:330	ML:3	semiS:neuro:bp
MCKHDITVCMLFVVWFVLSVTPAHGDSFLCRMEWNFMCKQDFLLLMFFVTCIHSGTEPWFAVTSVGTRGDGGC
>marmoreus_MP.TRINITY_DN564_c0_g1_i1_frame_1_0.trim0	supFam:putative MDGKR	tpm:30.16	len:763	ML:3	semiS:neuro:bp
MDGKRIVALAALTLLAVVASATKLHCIFDEQLCDSWKDNEDASQGNYNGIRFCCPPEPGQGLEITGFPPDPEHCTCKAGTAEKYANLTSTTMKPDGGGNSASGLMPCRVLAVILLSIVGVSLY
>gloriamaris.TRINITY_DN2615_c0_g1_i1_frame_-3_1.trim0	supFam:putative MKIIL	tpm:4.56	len:1587	ML:3	logit:neuro:bp
MKIILVLLLFPQTAEASWKNGANHPINGLCRSPSPFLDRWFSEITVWYFLCIKS
>striatus.TRINITY_DN21852_c0_g1_i1_frame_-3_0.trim0	supFam:putative MFSWL	tpm:3.98	len:525	ML:3	logit:semiS:neuro
MFSWLLSLCNFFIQLMCTPTALEFMDGHSSCSPCLSFFFCSLFDISFQQPRSYS
>magus.TRINITY_DN20972_c0_g1_i1_frame_-2_0.trim0	supFam:putative MLAAV	tpm:4.88	len:400	ML:3	logit:semiS:neuro
MLAAVVLLSLLMVVGAAVAVGPTAAPELKETATATKHRHNHILDERETTLTTAIFSCFSDQQTDTVTAPTS
>magus.TRINITY_DN5051_c0_g1_i1_frame_-1_0.trim0	supFam:putative MMSFL	tpm:15.16	len:354	ML:3	logit:neuro:bp
MMSFLQRRLASTVLLPATLVLVSTATGAEGVTGGTFRSMGGSFCSPTTSAHPCTSSKGCFFVTST
>virgo.TRINITY_DN3452_c0_g1_i1_frame_2_3.trim0	supFam:putative MPLLS	tpm:17.20	len:2637	ML:3	logit:neuro:bp
MPLLSSGFPVLLTLLPMYFDYLCGVRGTKKPGHFQNRWWRAECVVCVIVVR
>striatus.TRINITY_DN503_c0_g1_i1_frame_2_0.trim0	supFam:putative MFFSS	tpm:2.17	len:770	ML:3	logit:neuro:bp
MFFSSMLLFFTQLSLVCLVCNVQPPVRIILTTGYLNGVVLFCTKLRGFVVCIQGPPSGRNCMKETICSMAV
>striatus.TRINITY_DN2622_c0_g1_i1_frame_1_0.trim1	supFam:putative MRCVY	tpm:2.07	len:657	ML:3	logit:neuro:bp
MRCVYRLWTVFWKFIEVLVVAVLQHSGMCSEKFLEVLDGVLEVLRGVFDRWSRGLGRCCKGSGRCIEVCLYETEPNILCKVMKLNQTYFVK
>gloriamaris.TRINITY_DN3497_c0_g4_i2_frame_1_5.trim0	supFam:putative MIGYS	tpm:6.19	len:2850	ML:3	logit:neuro:bp
MIGYSVFLLCCYSVLVVSVSSYLLPWCRGCFCVSLECCRSVLVAFCVCLACCFSVLASSCVFLVLSLW
>textile.TRINITY_DN8334_c0_g1_i1_frame_3_0.trim0	supFam:putative MKLLL	tpm:393.90	len:943	ML:3	logit:semiS:neuro
MKLLLSLILLAAILTVTMATGEGETYVALFPSAKNLEVNREKPMWCVYCSCLPNADISCGASSPCCT
>marmoreus.TRINITY_DN205_c0_g1_i1_frame_-2_0.trim0	supFam:putative MKMHP	tpm:4.91	len:1023	ML:3	logit:neuro:bp
MKMHPFCFSFFAVTLVLFFSTQASIPTNINGFHVHASVICKCYLVIFLWATGNSCFLCHLFKSHFPLNASVYIPCSLCLQV
>gloriamaris.TRINITY_DN2951_c0_g1_i2_frame_2_1.trim0	supFam:putative MLILS	tpm:23.27	len:2158	ML:3	logit:neuro:bp
MLILSRCCWMFTFLLQHLVGYKNLSVDLEVCNQNVFHCDQPCLTVWHSLQYKFYFVCFHLVCCCKCSCLATLVFVY
>striatus.TRINITY_DN6778_c0_g1_i1_frame_-3_0.trim1	supFam:putative MLFVL	tpm:52.46	len:579	ML:3	logit:neuro:bp
MLFVLFFILFFSMSLLNSSRSSTFSSGWCFCLATERWRRRHFIVFLCLSVFFLFFS
>marmoreus.TRINITY_DN1950_c0_g1_i1_frame_1_1.trim0	supFam:putative MATFN	tpm:5.84	len:1008	ML:3	logit:neuro:bp
MATFNYITVFKMWVSFVFLCCVMSDVQGIPYKAVHLCTRSVQKQRSVLAPHYLTSFATGDN
>coronatus.TRINITY_DN758_c0_g1_i2_frame_1_0.trim0	supFam:putative MTSQV	tpm:14.23	len:574	ML:3	logit:semiS:neuro
MTSQVNHSSFFLLMTVFVAVLVWMLGGCSADMACVKVRDVSLENGMPVSGVAIKAYKKNGQQQSWPSPQPINGDVSFSAGDMVCTSVFDNDLNPVTEVRIHIATGLLNPQFVLICPEDDTYSYKCATSCTICYYGGISHPLPCTLQSHGCFNCPS
>terebra.TRINITY_DN3828_c0_g3_i2_frame_1_0.trim0	supFam:putative MIAKT	tpm:14.29	len:942	ML:3	logit:semiS:neuro
MIAKTRRISLWLCWFALISKFTHGDFYGDVELLTRNEKLKKKMLPSIHPCFKVFCVVGMLH
>virgo.TRINITY_DN12782_c0_g1_i1_frame_-3_1.trim2	supFam:putative MCVSA	tpm:3.26	len:1028	ML:3	semiS:neuro:bp
MCVSALGCMLFVLFLCASALDCSPFVLSMCDCMLASCSSLQINSFSLFSSFENLFVHQFLALCGFHLTVFASRLCQSNAFFFPLHNIMSCQWISNKIVLALLGSGHCDLEKKIFHLKG
>textile.TRINITY_DN9106_c0_g1_i1_frame_2_0.trim1	supFam:putative MTHGA	tpm:3.70	len:1216	ML:3	semiS:neuro:bp
MTHGAGVHLWTFGSSLTSTCWGQDVHSSNCCQSECCLSFRVYDTHTKGFVGRRISRLCQICIQTS
>magus.TRINITY_DN19592_c0_g1_i1_frame_-2_0.trim0	supFam:putative MGLKV	tpm:12.38	len:1558	ML:3	logit:semiS:neuro
MGLKVFLIKVFFFFKLFMTSSSWHTHTFLIGKCCTLKYCNRGIAALQIQEH
>virgo.TRINITY_DN9967_c0_g1_i1_frame_3_0.trim0	supFam:putative MLRVL	tpm:4.87	len:414	ML:3	logit:neuro:bp
MLRVLMLMLVLSFCLCWLSAVVVHLQVPLAPQKPLSLVKGICYVLWDPRVLT
>gloriamaris.TRINITY_DN861_c0_g2_i1_frame_3_1.trim0	supFam:putative MGTAR	tpm:13.17	len:808	ML:3	logit:neuro:bp
MGTARCAALCVLLTVCLFAVTRANSNDKCLAVRFEMEGCIDSAQFNFKRLDRPSYNRRLCRGIKPMSECVTKNRQQCPDIPTFKEESGQAVDAMMDTYSQVCLGAAGGAQQGGAGQGRCTGNRKKFRRRIGRCHRHLEVALKEDQMCEPMKKTIRCMRKQLKNYRACPWMSDAAARQVQFGIDYYAARRLIRYRCK
>striatus.TRINITY_DN15172_c0_g1_i1_frame_1_0.trim1	supFam:putative MCTSK	tpm:9.02	len:372	ML:3	logit:neuro:bp
MCTSKGFLGLFIHALCTSSGFCGLLCLNERTRFYEVCVSLACSYPPDHVQVTVVCAHCSSVLCCYSLCVKCAAVLL
>striatus.TRINITY_DN21540_c0_g1_i1_frame_3_1.trim0	supFam:putative MSFSY	tpm:1.97	len:833	ML:3	logit:neuro:bp
MSFSYTPSALLVLFLLTLHPVACFSPYLTPFFPNPFPFLKAPPTPDPFSLWCTLPT
>marmoreus.TRINITY_DN1227_c0_g1_i1_frame_1_0.trim0	supFam:putative MLLIL	tpm:21.62	len:598	ML:3	logit:semiS:neuro
MLLILLCLNACILGPGFCLTSPQRNNKPPQNNGSRSSPRVTPATQLCSVRMATRRTDFCLALHNRKDM
>striatus.TRINITY_DN8474_c0_g3_i1_frame_-1_0.trim0	supFam:putative MARSL	tpm:10.90	len:1032	ML:3	logit:neuro:bp
MARSLLLGCLLRPLLGPFLGRLLHSSCFLLRRCFLCFGGFGFSGRVSSCLLSLRSCHDEK
>textile.TRINITY_DN8776_c1_g1_i1_frame_3_0.trim0	supFam:putative MFGTV	tpm:5.42	len:495	ML:3	logit:semiS:neuro
MFGTVNLCLGTWLSFPWCVRHADKAYVTPVLGVCMHVQGWSKHVQQKRCNTCM
>magus.TRINITY_DN22452_c0_g1_i1_frame_1_0.trim0	supFam:putative MNAML	tpm:8.69	len:1365	ML:3	logit:semiS:neuro
MNAMLLILSSLLFLLWLVPQTVSVLERGKKQNPMKNQPHEESTSHLSAVDTISV
>marmoreus.TRINITY_DN2255_c0_g1_i1_frame_-2_1.trim0	supFam:putative MNQIM	tpm:9.58	len:2921	ML:3	logit:neuro:bp
MNQIMQTLLFLVAPLPFCRWHSLLFLTASERCRKRDELLFLPVTGRGCQNNTYYNSCAIWKHLLIGRSLCH
>virgo.TRINITY_DN2857_c0_g1_i1_frame_-2_1.trim0	supFam:putative MNWVI	tpm:85.34	len:957	ML:3	logit:neuro:bp
MNWVIIRNFRMVLLFWAVFEPQSRDLRGGKGSSVCQGDVSPIGGSKVCVMNSGKKQMMCSPSNMDRTEK
>striatus.TRINITY_DN15456_c0_g1_i1_frame_-3_0.trim0	supFam:putative MSAWQ	tpm:4.67	len:314	ML:3	logit:neuro:bp
MSAWQSLLWICFFFFQSHTKSQINAIQSNHSRALVHRTSLHCANFEERNTSSCYF
>virgo.TRINITY_DN10292_c0_g1_i1_frame_-1_1.trim2	supFam:putative MMWFG	tpm:10.64	len:2078	ML:3	logit:neuro:bp
MMWFGTLGFVSFCFGLFSSYVYRCIHCPIRERCYENEQMCAVLTHVITDRPVGVL
>gloriamaris.TRINITY_DN2545_c0_g1_i1_frame_-1_0.trim0	supFam:putative MEFLL	tpm:3.73	len:769	ML:3	logit:semiS:neuro
MEFLLVFIYLFINLFICHVTKSCSSCSDQHDNHIKCLLGDLAVSRLCQDPLASTNSQFS
>striatus.TRINITY_DN17781_c0_g1_i1_frame_1_0.trim0	supFam:putative MWFFV	tpm:2.12	len:401	ML:3	logit:semiS:neuro
MWFFVVLVFFLQSLLIVSLCSNTPTMKLPWTVYCFLPSVVNIFRKKTTYLC
>textile.TRINITY_DN8691_c1_g1_i1_frame_3_0.trim1	supFam:putative MTLQI	tpm:8.78	len:763	ML:3	logit:neuro:bp
MTLQILLLSELVNLKSAAGCKCSKQLLTQFDQHEALCLKRMLCLLKKKRKRKQDGKMVKSCKGVRKGQSGFVNHVKCQVSKCMDAANSWNGQFKSEKL
>striatus.TRINITY_DN9887_c0_g3_i1_frame_2_1.trim0	supFam:putative MLVIY	tpm:2.34	len:1610	ML:3	logit:semiS:neuro
MLVIYFCFCFMWGEAFTWKHEEQKVVDLKCFFCFFLCPVRKTGTDLKDYVRHMFVLCLVCHSCK
>magus.TRINITY_DN8991_c1_g9_i1_frame_-2_0.trim0	supFam:putative MLKSV	tpm:10.38	len:774	ML:3	logit:neuro:bp
MLKSVVLGYWSSLLSCSPSLTLACATCFLHSKTWCLYSCVSYTHKSDVGVWGAFIPVFPVLKNLVLGCIYSCVSCTQKPDVGAYIFLCFLYCCRRHCTLAKRLQGS
>virgo.TRINITY_DN9027_c0_g1_i1_frame_2_0.trim0	supFam:putative MRVLC	tpm:3.86	len:416	ML:3	logit:neuro:bp
MRVLCQHNVFPWWQVLVLLKLIFLQKYGHEFDLSLCSLHDEDTMSRWRPQILECN
>striatus.TRINITY_DN3345_c0_g1_i1_frame_-3_10.trim0	supFam:putative MTARF	tpm:1.08	len:3034	ML:3	logit:neuro:bp
MTARFFFAAGWTAFFLVTFFLVLKCESLSDFSESNSREERELSSEDESSRRFFGLFFFCRVPA
>magus.TRINITY_DN7867_c0_g1_i1_frame_1_1.trim0	supFam:putative MLRYI	tpm:42.06	len:3331	ML:3	semiS:neuro:bp
MLRYIVVLLLLCHSSKPIPTWPLPLPQMTKGSPTPIFRRTHVLNSTCCVFSQML
>virgo.TRINITY_DN2284_c0_g1_i1_frame_2_0.trim0	supFam:putative MCVCA	tpm:16.31	len:535	ML:3	logit:neuro:bp
MCVCACMCVCLMCVCVCVCVHACVRVCVPACVCACVHACVFKTNHFENSNEL
>striatus.TRINITY_DN9586_c0_g2_i1_frame_1_1.trim0	supFam:putative MLCRF	tpm:91.90	len:957	ML:3	logit:neuro:bp
MLCRFTSLSLFLSLSLSLSLCGGGTHTDSAQWISRKVALFPYFKNRYFPRCLEPQTTVLL
>gloriamaris.TRINITY_DN6168_c0_g1_i1_frame_2_0.trim0	supFam:putative MSLCL	tpm:2.78	len:290	ML:3	logit:neuro:bp
MSLCLTQVTVPVFFMSLFPLSWSSSGVCSHRLSIGISVDDAIWVCGPWCLCVGCSVAMSVDLLSSFPS
>terebra.TRINITY_DN3856_c1_g9_i1_frame_-3_2.trim0	supFam:putative MFYLL	tpm:8.52	len:1640	ML:3	logit:neuro:bp
MFYLLLYPLLMAITAHNGFSFLWNISESAGSNFLKICRYVHYGSPIMPNVFFCRYSHYQCL
>marmoreus.TRINITY_DN11872_c0_g1_i1_frame_3_0.trim0	supFam:putative MFLNK	tpm:22.67	len:715	ML:3	logit:neuro:bp
MFLNKMLLRTLLALVSELCFEMIVLHSSLAQYSMCDYILCHATANTNTCKQFACKYF
>marmoreus.TRINITY_DN36_c0_g1_i1_frame_2_0.trim0	supFam:putative MFLLL	tpm:7.90	len:566	ML:3	logit:neuro:bp
MFLLLLRMTLQIIWYPLYMCADHKYLLQQCGTCFSVTSQWCLHDVLDVVLCSSRTHTRVFLLFCAF
>marmoreus.TRINITY_DN4824_c0_g1_i1_frame_-2_1.trim2	supFam:putative MNWVI	tpm:25.08	len:808	ML:3	logit:neuro:bp
MNWVIIRNFRMVFIVLGCFQTTIKRSRGREGFQCLSRRCVSDRRVQSLCDEDSGKKQMMCSPSNMDRTEK
>terebra.TRINITY_DN7129_c0_g1_i1_frame_1_0.trim0	supFam:putative MLPNK	tpm:5.02	len:575	ML:3	semiS:neuro:bp
MLPNKCIRSVFVHLFLFSSSLECLLHWGSPSTNFRTNVFVGQIKRKRCLENTLHRTYELRSCLY
>magus.TRINITY_DN12417_c0_g1_i1_frame_3_0.trim0	supFam:putative MHFWL	tpm:7.29	len:384	ML:3	logit:semiS:neuro
MHFWLWSPLGGIFLVTGVLVLPYTYSPSCDESINLATKLDCWWQLTTAFKTALDWRLLVCFHVV
>magus.TRINITY_DN11651_c0_g1_i1_frame_-2_0.trim0	supFam:putative MFTKL	tpm:34.28	len:1741	ML:3	semiS:neuro:bp
MFTKLESTLVALRLSLLLLFCICIVCNCDERLVKRNQNLKITHKYNNSCSHDEIITHP
>textile.TRINITY_DN9106_c0_g1_i2_frame_2_0.trim1	supFam:putative MTHGA	tpm:2.47	len:628	ML:3	semiS:neuro:bp
MTHGAGVHLWTFGSSLTSTCWGQDVHSSNCCQSECCLSFRVYDTHTKGFVGRRISLVCQICIQTS
>magus.TRINITY_DN20975_c0_g1_i1_frame_3_0.trim0	supFam:putative MSKET	tpm:19.50	len:450	ML:3	logit:neuro:bp
MSKETAMLALLLLLHTIAADITLSRQQVKVLTDYYEDISGKKQNPAGIHTDVLFCNLLFKLDDYYQAISRPRFG
>striatus.TRINITY_DN5330_c0_g2_i1_frame_2_0.trim0	supFam:putative MKLSV	tpm:1.72	len:742	ML:3	logit:neuro:bp
MKLSVSVALLLVVVLATATEAGWVRKTMRTVGQAARGVIEEETVKGIRGIVQGVGSSMGRRIIGKRSVDWRWLMGKAGEVVAKTAIGQLEQACSKFNDLKNKKGLTADDLGVAFSQMDDNKDGRLNSGELDLFENVVDAMQHCLEVLKKMRPAQGM
>gloriamaris.TRINITY_DN3899_c0_g1_i1_frame_-3_0.trim0	supFam:putative MMMVI	tpm:4.88	len:484	ML:3	logit:neuro:bp
MMMVIIIIIVIFLRERKVQSLHQRISAPPCGAGFLANENLPRLSSHSLVSHSLGKGVRIKCTCIKNIPCSCIPQEQGMDSMVKRKTRKKTTIKQETEKSHRTKM
>magus.TRINITY_DN14196_c0_g1_i1_frame_3_0.trim0	supFam:putative MFLEN	tpm:6.30	len:388	ML:3	logit:semiS:neuro
MFLENLLIVCVVLVVTWISVEMRTYWVGNTPLNFHMVTKFRCELTALKLLLRVCVCAHLHAWHTQTLGEGEHFMMINTALLFTCACM
>striatus.TRINITY_DN45_c0_g6_i1_frame_1_1.trim0	supFam:putative MLVVE	tpm:1.25	len:1535	ML:3	logit:neuro:bp
MLVVESCCGCMFEIVLCMCSGMCLQCVSSLCLQKCMCVCSCVCVCVCVCVCVCVCASLKGVIE
>textile.TRINITY_DN200_c0_g1_i1_frame_2_1.trim0	supFam:putative MPWSL	tpm:1.64	len:551	ML:3	semiS:neuro:bp
MPWSLTLPFLLWCMVFACFCFEHCIVEAFPLDSDSNTLAPCHVDHSQHKVL
>textile.TRINITY_DN7400_c0_g2_i1_frame_2_0.trim1	supFam:putative MNVWF	tpm:3.83	len:426	ML:3	logit:neuro:bp
MNVWFHFCCLVFVSFTVILSLVARADLLKAGIPCTFRQVYKEYHVCLHICKHLKLEQTYVCMFTHTSTPLV
>gloriamaris.TRINITY_DN3289_c0_g1_i1_frame_3_5.trim0	supFam:putative MSTRQ	tpm:4.77	len:6755	ML:3	logit:neuro:bp
MSTRQRSVVTLILVVLVEGLCSRSESSHCMMPLRRTPLSKLSSMTFSPTLCP
>striatus.TRINITY_DN8456_c0_g1_i1_frame_2_0.trim0	supFam:putative MFMAK	tpm:5.21	len:850	ML:3	logit:neuro:bp
MFMAKQMQSSMTNIFTFCLLILATCHTSTSSNIFWPVFGVKRFIPVLLSTAFLTVCVVSFIKVSSCRRFCWNR
>gloriamaris.TRINITY_DN2737_c0_g1_i1_frame_1_0.trim0	supFam:putative MGGFV	tpm:5.36	len:2460	ML:3	logit:neuro:bp
MGGFVCLSLLPQPVCLLISCQAAVGRGPLGTVTCALCDRSLSCYTVFSQLLAGRL
>magus.TRINITY_DN9960_c0_g1_i1_frame_1_0.trim0	supFam:putative MLSSI	tpm:4.23	len:383	ML:3	logit:semiS:neuro
MLSSIQCIVSLIFLMGTNLVQAKITQDDKAIYDHAVWQNGRGVKHVIRDKGKISMWHGDMRLIDWFPYCKSRVLGKVSLLAYLLHIVFSFL
>gloriamaris.TRINITY_DN2828_c0_g1_i1_frame_1_0.trim0	supFam:putative MCLPS	tpm:8.94	len:983	ML:3	semiS:neuro:bp
MCLPSGLLVLTLSLTFRWCNKESEGTVWKYWTFLLFFTPRQNDTGGECEGTVWKYWTFLLFFTPRQNDTGYECEGTVWKYWTFLLFFTPRQNYTGYECEGTVWKYWTFLLFFTLMQSNTEDK
>gloriamaris.TRINITY_DN2999_c1_g1_i1_frame_2_0.trim0	supFam:putative MCNLL	tpm:13.84	len:2897	ML:3	semiS:neuro:bp
MCNLLLLALLVSLVHSHVSLSCHQDTHFDVLLVSVDFSFFSVILIFCFARFCDLFCCTVTNICTVNIEIKQEYVHNTVHKEKKIARQQVHWRFE
>magus.TRINITY_DN8174_c0_g1_i1_frame_-3_0.trim0	supFam:putative MARSL	tpm:63.84	len:1151	ML:3	logit:neuro:bp
MARSLLLGCLLRPLLGPFLGRLLHSSCFLLRRCFLCFGGFGFSGRVSSCLLSLRSCHDENEV
>magus.TRINITY_DN20561_c0_g1_i1_frame_2_0.trim0	supFam:putative MKFLL	tpm:10.65	len:502	ML:3	logit:neuro:bp
MKFLLCLTVALLLTWLTETDAAAIGNREVSDQKEDEWKTLNRLVRLPPDFFRTGGTAARSSNAAAIGNREEEEWKTLYRTVRLPPDFFRENGTATLSPKSNREAEAIISQIKEEAM
>terebra.TRINITY_DN4303_c0_g1_i1_frame_-3_0.trim0	supFam:putative MRHRL	tpm:4.17	len:630	ML:3	logit:semiS:neuro
MRHRLFLLLLFVCLFVCFTMYMRGSEKGFLNFPPFFNPMAQKCSLKWCKVSFKMVQRCPCL
>striatus.TRINITY_DN10368_c0_g1_i1_frame_2_0.trim0	supFam:putative MEIVY	tpm:18.05	len:1920	ML:3	logit:neuro:bp
MEIVYVLFCFVLFVHITLLTDGQTSQPTDTGENVTPRERLIKRSLVTEQRKHGSPLIAVVYMFCTSMTTS
>magus.TRINITY_DN6581_c0_g1_i1_frame_1_0.trim1	supFam:putative MLEAF	tpm:18.76	len:1664	ML:3	logit:neuro:bp
MLEAFIYWLVAVLLTETTALNIPAVFLIHAELWEKMNLVQGTLLPWHSALPPCCGQTCKCCILSFRRGGGEKKEKKKRYRLQI
>striatus.TRINITY_DN25444_c0_g1_i1_frame_3_0.trim0	supFam:putative MLRSP	tpm:1.84	len:430	ML:3	logit:semiS:neuro
MLRSPTHCFKVLALLLGAFFQSKSSGRSVSDTLLRKDILFCKANHCELPKLLIMY
>textile.TRINITY_DN8042_c0_g1_i1_frame_-1_2.trim0	supFam:putative MTARF	tpm:4.88	len:1253	ML:3	logit:neuro:bp
MTARFFFAAGWTVFFLVTFFLVLKCESLSDFSESNSREERELSSEDESSRRFFGLFFLVESLRECN
>virgo.TRINITY_DN4609_c0_g1_i4_frame_-2_1.trim0	supFam:putative MLTRQ	tpm:11.83	len:7842	ML:3	logit:neuro:bp
MLTRQRSVVTLILVVLVEGLCSRSGSSRCMMPLKRTPLSKLSSMTFSPALCP
>virgo.TRINITY_DN10386_c0_g1_i1_frame_-3_0.trim0	supFam:putative MPLKL	tpm:6.00	len:896	ML:3	logit:semiS:neuro
MPLKLFAFCMSVSLALARFDADTVQNEQCTKKSGAFFKLYKIKEQKSFDDPKKCTKAHHNS
>ebraeus.TRINITY_DN2954_c0_g1_i1_frame_2_0.trim0	supFam:putative MMTLS	tpm:36.27	len:437	ML:3	logit:semiS:neuro
MMTLSVIFFLLVTRVIVTKAQGITCEPLSSGRKCEKGQMCAMMSKGKCGQICKCGDNACPTGNDHQISSSSASSDLTGFICERTADFKPCEEGAEPFNSTLFHCRCNNGYLFIRGTGFVCAQERKKENHRIRQSTKI
>magus.TRINITY_DN7834_c0_g2_i2_frame_-3_1.trim4	supFam:putative MAFPS	tpm:1.26	len:804	ML:3	logit:neuro:bp
MAFPSTLSPLLLRSMTLSSTSSVTAAAAAGCLDAIGESPPTAMATLKDGDCK
>striatus.TRINITY_DN24900_c0_g1_i1_frame_1_1.trim0	supFam:putative MSSLF	tpm:1.68	len:1070	ML:3	logit:neuro:bp
MSSLFVIFVFGRAVFSPCALPMSVAPVKCETSLSVSNSSSDTLCCVCGQLAPSEHFLWRPCISVILCVSSLHA
>striatus.TRINITY_DN627_c0_g2_i1_frame_-2_1.trim0	supFam:putative MALVV	tpm:1.84	len:640	ML:3	logit:neuro:bp
MALVVLGRLWGWGMLLDCGCRGGGRGRREARLKLTCLGARPTAGNSIPLLYTWARCNDSVCFCRRSALGVLNLTVL
>gloriamaris.TRINITY_DN10212_c0_g1_i1_frame_2_0.trim0	supFam:putative MMISA	tpm:53.82	len:671	ML:3	logit:neuro:bp
MMISASIVMFLTVTVVKSTHIARQREVQCYAFRQVDCVYDDVCSVTRIMGCLQYCHCTYNRVCDHMAVNATDGYTYGLCRRPEEYMPCHHGEMPVMGEQFPDVYAFKFWCSCKNGYKYKPTIRNITCV
>virgo.TRINITY_DN3643_c0_g1_i1_frame_1_0.trim0	supFam:putative MKRFW	tpm:7.86	len:622	ML:3	logit:neuro:bp
MKRFWLYLTSLKSVYVCVCTCPCVWVNVCLSTYECVHACMCVCTHMCVHACSELH
>striatus.TRINITY_DN3992_c0_g1_i1_frame_-3_0.trim1	supFam:putative MHMPP	tpm:1.53	len:393	ML:3	logit:semiS:neuro
MHMPPLLHICHVIAFFPLLYVCACKCVRASACVGMRVRVPCFTSTAWWQEMEMDE
>textile.TRINITY_DN14381_c0_g1_i1_frame_1_0.trim0	supFam:putative MKLAI	tpm:2.22	len:517	ML:3	logit:neuro:bp
MKLAIVLLIVVALTMTMMSEEAEALFAGCNRRCRRVGSRSGRRYTSAMTGIRYCLCSGTMQFLPRH
>textile.TRINITY_DN7284_c0_g1_i1_frame_-1_0.trim0	supFam:putative MPPLS	tpm:1.96	len:327	ML:3	semiS:neuro:bp
MPPLSHIFHVIFFSFCVCGHVCLRMRACMGMRVRSLCFTTTTWWQETEMDE
>magus.TRINITY_DN19922_c0_g1_i1_frame_2_0.trim0	supFam:putative MRTSV	tpm:319.29	len:769	ML:3	logit:neuro:bp
MRTSVLVILLLTFMLVSYSEEGWVRRGLRRIGKGFRKVGKSIRKVAHYIKKNERNFKTGFLAARLIGKRSAELPCPPDNDDDGMDQETALNQLKKLQLECPQFGLQGQKLSKATVMQGFDAVDDADGSLTEAELKEFENVLEAFQVCSGEADGKAQ
>magus.TRINITY_DN8699_c0_g4_i1_frame_-1_0.trim0	supFam:putative MALKL	tpm:7.75	len:685	ML:3	logit:semiS:neuro
MALKLLSKSLLLLLSLVQCSYCPWRSPCLPVPVSREIWERGIWEGFPGLADFLGNAFPKCIVISGKARHIWERGLSELRRAERRRKKN
>marmoreus.TRINITY_DN534_c0_g1_i1_frame_3_0.trim0	supFam:putative MDLLI	tpm:4.92	len:235	ML:3	logit:semiS:neuro
MDLLISLVWLAILTTCAGRVFAHACASVFNFNPACVCVPCFTMKTAEKCLQ
>marmoreus.TRINITY_DN2069_c0_g1_i1_frame_3_0.trim0	supFam:putative MKIST	tpm:28.36	len:713	ML:3	logit:neuro:bp
MKISTLAVALVIFLLVSDSEEVWIRRPRTYLRREGSWARRRPVRYYRGFGAYRRRPRVYKRDADSPCPPTADDDDDDGMDQETAINLLKKLELECPQFAIDPEVGLSKEVVIQAFDAVDDDGNDDLDDKELAQFEEVLDAFEVCAEEAAGDKD
>magus.TRINITY_DN9052_c2_g32_i1_frame_1_1.trim0	supFam:putative MSRFA	tpm:4.31	len:597	ML:3	semiS:neuro:bp
MSRFASEEMLHMWICLSCLFFLLHTQADTPVDIPCIDRQGLILSTQQREWRFVCMTIFFYPVIKAAILQLWGRSMLCNVSSIPTAKLAFCSESW
>textile.TRINITY_DN17736_c0_g1_i1_frame_3_0.trim0	supFam:putative MLFLF	tpm:1.32	len:551	ML:3	semiS:neuro:bp
MLFLFSVLCTCTCTSAHTHTHMHNANTHAHTCTRRHTHTRACTHTHILKVVK
>striatus.TRINITY_DN4793_c1_g1_i1_frame_1_0.trim0	supFam:putative MRTTG	tpm:306.37	len:462	ML:3	logit:semiS:neuro
MRTTGTALVLLLLLQASVAVGQVRVSNQRIQLYAAAATHCGTRTNYDDIQNMEDVCDAYKVLRACPAAQRKMKV
>marmoreus.TRINITY_DN8036_c0_g1_i1_frame_1_2.trim0	supFam:putative MIVHF	tpm:8.56	len:1350	ML:3	logit:neuro:bp
MIVHFLLYLLYLIQFTFIHYPGNRRGNSRTEIEPVLFFFDDESMRELEILLFIGIENMFRLLELPIMT
>coronatus.TRINITY_DN770_c0_g1_i2_frame_1_0.trim0	supFam:putative MTPRM	tpm:2509.75	len:571	ML:3	logit:neuro:bp
MTPRMNLLLLMLVVMTVPLLQAQRHTRCETLPDGRVVCRHANSPDRRDDGNAASRQEGSLMSVLQGLRH
>striatus.TRINITY_DN18114_c0_g1_i1_frame_1_0.trim0	supFam:putative MLRYI	tpm:15.40	len:283	ML:3	logit:neuro:bp
MLRYIVVLLLLCHSSKPIPTWPLPLPQMTKGSPIFCRTHVLNSTCCVFSQML
>striatus.TRINITY_DN17341_c0_g1_i1_frame_2_1.trim0	supFam:putative MFFSA	tpm:2.09	len:579	ML:3	logit:neuro:bp
MFFSAVSSVCQWCGLFSWLLHLYMSKSCCRHFGQNEQRSMLCCIGSVLCSVCRNQVRYIGDDFFSLSCLITFLSLCISGM
>virgo.TRINITY_DN7752_c0_g1_i1_frame_1_1.trim0	supFam:putative MDCIL	tpm:8.10	len:909	ML:3	logit:neuro:bp
MDCILPPLPHFLSLLALLMVNFLEIPEDVVKVLLHSRVRWGAGKSKRWSLMRVHVCETVRAYKCAWVNADVEPDGLSLQTGGS
>virgo.TRINITY_DN9199_c0_g1_i1_frame_1_0.trim0	supFam:putative MWMVL	tpm:10.35	len:716	ML:3	logit:semiS:neuro
MWMVLFWNVFLMELARLHRKVCCSWQVPGTFVILDAFTACLCAQNHEFLACVVFTAGFSVPVANRE
>textile.TRINITY_DN7199_c0_g2_i1_frame_-1_0.trim0	supFam:putative MVTVT	tpm:4.36	len:526	ML:3	logit:neuro:bp
MVTVTHITIHKHLFSWLLSFLRHLICAGQGFQITFRKLKNTMRALIMCVCRCIHCIGFMTCSLALSR
>virgo.TRINITY_DN4009_c0_g1_i1_frame_1_0.trim2	supFam:putative MHVHF	tpm:40.27	len:1694	ML:3	logit:neuro:bp
MHVHFYMGLLLLFGLSLVRFKLDEPCSDVICLKCALYNLLCWHRASLEMGMGLISTVHSCTVC
>magus.TRINITY_DN3028_c0_g1_i1_frame_2_0.trim0	supFam:putative MWMTL	tpm:10.26	len:656	ML:3	logit:semiS:neuro
MWMTLQLFMLLCCAVLLSQRLPREVNVSPRIRRLVCFSVNMQMNTPEYRAVQV
>textile.TRINITY_DN3641_c0_g1_i1_frame_-2_0.trim1	supFam:putative MTVGT	tpm:1.81	len:631	ML:3	logit:neuro:bp
MTVGTSMTIFSTLTLLPLLTYGKESSILTCSTEPSERNDALNCNGCQLRVCLKGK
>marmoreus.TRINITY_DN2148_c0_g1_i1_frame_-3_1.trim0	supFam:putative MDAMA	tpm:12.30	len:2595	ML:3	logit:semiS:neuro
MDAMASTTVWMCLLTTLWRRLLSVLGDAVCCPCVSINDTEAQFTGVYVHYRIEPETRFLVCSCQLKSVTGDH
>ebraeus.TRINITY_DN3154_c0_g1_i1_frame_-2_0.trim0	supFam:putative MRIFC	tpm:19.68	len:927	ML:3	semiS:neuro:bp
MRIFCMLFSTVLSCKVVALKKKIGDKEVVDLCIHGNGSYLTGTITTKKSMFHLNCS
>ebraeus.TRINITY_DN607_c0_g1_i1_frame_-3_0.trim0	supFam:putative MSGLY	tpm:212.10	len:4429	ML:3	logit:neuro:bp
MSGLYLVLLAMFLISFQPDGSDGQDGAVNNPRGFLNGFHAVMHLQRAKRPWDDNDREESSKLYNIK
>terebra.TRINITY_DN6689_c0_g1_i1_frame_3_0.trim0	supFam:putative MERLW	tpm:4.93	len:367	ML:3	logit:semiS:neuro
MERLWLLPGALLCFSCSAVGMVTTEHVDGTKPTNLKGTGCAEYLECKVTRRN
>striatus.TRINITY_DN14205_c0_g1_i1_frame_3_0.trim0	supFam:putative MFHLL	tpm:1.74	len:1028	ML:3	logit:semiS:neuro
MFHLLSTLVALLPFWLSQYSRTDSSQSRRKRSVQQEPSVCDPPVCTTEETPPCR
>virgo.TRINITY_DN2298_c0_g1_i1_frame_-2_0.trim0	supFam:putative MGTTP	tpm:13.63	len:537	ML:3	logit:neuro:bp
MGTTPTFLAGLLLGSLGVTLVCADLMDLTGVQGPAREKRRSPTGQINLNDCPPSVPQPPAPQQICPPGTHPRHSPVQLPHGLHSPCGPWIDDRGWCHVGDRQFSPQSCWETFGQASWYRRRGGSPQGRLISPPGAGPDCEPD
>terebra.TRINITY_DN8409_c0_g1_i1_frame_3_0.trim0	supFam:putative MLSLT	tpm:4.74	len:314	ML:3	logit:neuro:bp
MLSLTFSSLTIFIVRVFSCSYERPKGAGREEECKTETNAFLYADCHIFFFFHQCTLLECASCPGQCKIVGVSTAVFSCAFHSLTQAV
>striatus.TRINITY_DN17701_c0_g1_i1_frame_-1_0.trim0	supFam:putative MSGCF	tpm:2.41	len:250	ML:3	logit:neuro:bp
MSGCFLSFFLSPPALLFIADASTVTPRPFEVALAPRPRPGRTVTLTGRRTRRAPRRL
>terebra.TRINITY_DN3702_c0_g1_i2_frame_-2_0.trim0	supFam:putative MNNLP	tpm:7.72	len:2475	ML:3	logit:semiS:neuro
MNNLPIIFWVISFCLCVECRLIMTYEEKTHLSTFHLCFVLYVKQLLAQCGVC
>magus.TRINITY_DN8632_c0_g1_i5_frame_1_1.trim0	supFam:putative MFLPS	tpm:5.75	len:2196	ML:3	semiS:neuro:bp
MFLPSDFLVLTLSLTFKWRFTECEGTVREYWTFLLSLTFRWSDKAFESTVRSVEPPSVLDLLVECCRL
>marmoreus.TRINITY_DN11070_c0_g1_i1_frame_-2_0.trim0	supFam:putative MLLCF	tpm:4.20	len:237	ML:3	logit:neuro:bp
MLLCFIAFFPVISLSVCIYRPEEIMKPFFCLINVFREKMVTGKVSVRGSCC
>textile.TRINITY_DN8913_c0_g2_i4_frame_2_1.trim0	supFam:putative MYTIF	tpm:2.11	len:1430	ML:3	logit:neuro:bp
MYTIFQAYLLLLSSLFTPLCSCLPCPPILAVFCPVVLHFNKSVPLPNAVAQVFCLPETVDCQGILNYL
>gloriamaris.TRINITY_DN10942_c0_g1_i1_frame_1_0.trim0	supFam:putative MQETT	tpm:2.65	len:432	ML:3	logit:semiS:neuro
MQETTSLVFHLIPLLCLAARFSPLPLTSTCLHLDTISPHCNPWPSECGLSVLACLPA
>magus.TRINITY_DN8431_c0_g1_i1_frame_2_0.trim0	supFam:putative MSTLG	tpm:16.70	len:392	ML:3	logit:neuro:bp
MSTLGVALLIFLLLVAPITSREDERDGRAMQRQPDQWKRGAYDVITILRPGLQEWKAHKAWQQ
>textile.TRINITY_DN9282_c0_g1_i1_frame_-1_0.trim0	supFam:putative MVLCV	tpm:1.45	len:405	ML:3	logit:neuro:bp
MVLCVSLGSLLCLPSQVMQALAYEKMKGQAPTLLLWEISATRALCIVMTPKQLCKMKFHTSVRKALNPQKHREDICI
>textile.TRINITY_DN17548_c0_g1_i1_frame_-2_0.trim0	supFam:putative MFWFW	tpm:1.86	len:620	ML:3	logit:neuro:bp
MFWFWVLLLFSRVIQPTTLGLLWDVLWKRFMATFADCSKNTKNPLSHLTSLCPLKFKPVCFLVSNSMAVNCCSYCPQIHHLSSYDCLPSFF
>magus.TRINITY_DN9483_c0_g1_i1_frame_-2_0.trim0	supFam:putative MRCYR	tpm:5.46	len:703	ML:3	logit:neuro:bp
MRCYRGPGLFAWSFLIIPVTNPILPVHSRISVLRLHPRIGSQSGSESQCRQRLGDCTSEERRRWNVDVGVGSWF
>terebra.TRINITY_DN1080_c0_g1_i1_frame_1_1.trim0	supFam:putative MFFIL	tpm:8.54	len:886	ML:3	logit:neuro:bp
MFFILIAFVCPDLHFILLCHFFEEVGANGTGEEGGGRLGVFDFSYLLIAPDKCQVPTCIERMWF
>gloriamaris.TRINITY_DN4951_c0_g1_i1_frame_2_0.trim0	supFam:putative MLLHI	tpm:2.03	len:217	ML:3	semiS:neuro:bp
MLLHILFVCPVLQVCTCSGRRLETCRCDACMKGLADTAEHEKWHFFGHFFLYFFMQWRDL
>gloriamaris.TRINITY_DN1760_c0_g1_i1_frame_3_2.trim1	supFam:putative MGMMS	tpm:7.47	len:1772	ML:3	logit:neuro:bp
MGMMSFGTLSFVSFCFGLFSSYVYRCIHCPIRESCYENEEMCAVLTHVVTDRPVGVL
>coronatus.TRINITY_DN473_c0_g1_i1_frame_3_0.trim0	supFam:putative MCRVT	tpm:45.20	len:446	ML:3	logit:semiS:neuro
MCRVTSLCCFLMAISVVDLLQTTRKGATERRHVQRGVWEPACATLYMECRTMDCCTADLVCCDIDIPKDVFWECRRVADCDNPV
>marmoreus.TRINITY_DN9937_c0_g1_i1_frame_-3_0.trim0	supFam:putative MFSVH	tpm:7.16	len:1518	ML:3	logit:neuro:bp
MFSVHHAVFRPLFASAHFGLYLLVRFLPVCLCCVTRTDQFPDWTSVLWCYVVTCKFDCEQQHVHCPFYYSSSITFNFSNHVK
>terebra.TRINITY_DN3341_c0_g1_i1_frame_-1_3.trim0	supFam:putative MMTDC	tpm:8.58	len:2433	ML:3	logit:neuro:bp
MMTDCCAVVLFFCLLFTIMPSLQDSSGVRHVETHLQKRLFSCILVLSWCFFLHSSVFNCCQLHKKDNRCNL
>striatus.TRINITY_DN7710_c0_g1_i1_frame_-2_0.trim0	supFam:putative MQFFS	tpm:7.47	len:2212	ML:3	logit:neuro:bp
MQFFSLFFLVLQCIMVNQKVKGLRSSHILFELRSFFIALESRTVIDPKGQDWGQCISSWCALFVCSLQSQF
>striatus.TRINITY_DN10368_c0_g1_i1_frame_1_2.trim0	supFam:putative MSVGS	tpm:18.05	len:1920	ML:3	logit:semiS:neuro
MSVGSIVACMLVFLYVSMVEPLSAEKLMRKTIGMLSCVPSCDRNGNENSNNGCKDSFCAIFQ
>gloriamaris.TRINITY_DN1142_c0_g1_i1_frame_3_0.trim0	supFam:putative MFFLV	tpm:3.87	len:569	ML:3	logit:neuro:bp
MFFLVLFLVRWLVGLSFDLTSCALCFDHCRLECVGACSLDFIEIGSDLKVCISCAS
>striatus.TRINITY_DN14004_c0_g1_i1_frame_1_0.trim4	supFam:putative MDLLL	tpm:3.19	len:1735	ML:3	logit:neuro:bp
MDLLLVTLAVAVACLTVVWALVEVPETIHPVPVIILPVVIIPAREITVRTVEETGTPTEIAMGNLAAKIVGMGTVGGVLVEGTTCLHAVT
>gloriamaris.TRINITY_DN9051_c0_g1_i1_frame_1_0.trim0	supFam:putative MFSGV	tpm:5.31	len:291	ML:3	logit:neuro:bp
MFSGVFLFLSLLNVLPLSYPQVSFFHFKRCVCHGLTPIVLSGSVQMFCLLCHDIVGIVFCHHPLDYQKERKKEMQC
>terebra.TRINITY_DN3026_c0_g1_i1_frame_1_0.trim1	supFam:putative MTAVK	tpm:6.95	len:643	ML:3	logit:neuro:bp
MTAVKRLHARREFKMFGFLCLLIIDVTFNDDNVPMMMMMQCVEFHLLIRLCSCNCYPRQM
>striatus.TRINITY_DN17111_c0_g1_i1_frame_-2_0.trim0	supFam:putative MLRVL	tpm:1.60	len:519	ML:3	logit:neuro:bp
MLRVLMLMLVLSFCLCWLSAVVVHLQVPLAPQKPLSLVTGICNVLWDPRVPI
>textile.TRINITY_DN6583_c0_g1_i1_frame_-2_1.trim0	supFam:putative MPVCI	tpm:1.90	len:716	ML:3	logit:neuro:bp
MPVCIPMIGLSLSLYVLTSTHVLQFSYLYASPSLRIPSVHGAPCVCTPCPCSSLSLYNSASVSMSVCIPVYDVCVPVSL
>magus.TRINITY_DN8011_c1_g1_i2_frame_3_4.trim0	supFam:putative MLLSC	tpm:67.57	len:4884	ML:3	semiS:neuro:bp
MLLSCSSVMLLWSLSACHGFLSPLLVCLLSSAFPLSTCGGPSVLVRHSSPFLCTFTVRV
>textile.TRINITY_DN8642_c0_g1_i1_frame_3_0.trim0	supFam:putative MFCVS	tpm:5.43	len:720	ML:3	logit:neuro:bp
MFCVSVISLKLVMSILASPCLNSCSVILLESSVIQTVTACQCVSTSCGQCYQCLWTN
>ebraeus.TRINITY_DN314_c0_g1_i1_frame_-1_0.trim1	supFam:putative MRLWS	tpm:26.80	len:1316	ML:3	semiS:neuro:bp
MRLWSLSACHGFLSPLLVCLLSSAFPLSTCGGLSVLVRHSPPFLCTFTVWV
>coronatus.TRINITY_DN744_c0_g1_i3_frame_-1_0.trim0	supFam:putative MATRL	tpm:186.79	len:685	ML:3	logit:semiS:neuro
MATRLWMTLIMLVTVVMATALSDSTPFDEAKRNTPEKKDDGSDGCCFEIAKCYNQCKEDGLVAICWPWCRDEGRADCRERDSEDYCRLFTACYEYCEAQLRTGCDEHCRYEAKWDCLLGEEDCCSGAGEPFKSCVMAGVGDALADPCFEQFQEVSCLL
>marmoreus.TRINITY_DN5816_c0_g1_i1_frame_3_0.trim0	supFam:putative MAMLG	tpm:2.63	len:230	ML:3	logit:semiS:neuro
MAMLGAIMLGLVMPIVCEVIDAAELTPIGLPIPACCACCIMGICPGCTDPWEAMMDCPWGTIMMP
>magus.TRINITY_DN9007_c0_g3_i5_frame_3_0.trim0	supFam:putative MICSF	tpm:7.98	len:1120	ML:3	semiS:neuro:bp
MICSFFGWCTFSALLLIDLKAKCHYDLCVCSLVCLHTANKTSSRPKEETAETINS
>gloriamaris.TRINITY_DN3429_c0_g1_i1_frame_1_1.trim0	supFam:putative MWLKE	tpm:7.27	len:2878	ML:3	logit:neuro:bp
MWLKESSSLYTLLGLVFALGSCHNECNGMDCNTFLRRSDKRCLGERERDTQLEGHLVQSQRKG
>marmoreus.TRINITY_DN1434_c0_g2_i1_frame_-1_0.trim2	supFam:putative MLTYS	tpm:8.04	len:461	ML:3	logit:neuro:bp
MLTYSMHFESQITMLIWMMGVAVECVCAKVSTCATEMRAHMCVCVCVRACARLQLCACVLCVFVEYITPNKN
>terebra.TRINITY_DN3026_c0_g1_i2_frame_1_0.trim1	supFam:putative MTAVK	tpm:4.24	len:640	ML:3	logit:neuro:bp
MTAVKRLHARREFKMFGFLCLLIIDVTFNDDNVPMMMMQCVEFHLLIRLCSCNCYPRQM
>magus.TRINITY_DN8011_c1_g1_i2_frame_3_1.trim2	supFam:putative MFILV	tpm:67.57	len:4884	ML:3	logit:neuro:bp
MFILVALHGLLSMPCATVLHGLASSQDSFGYLFMNFHCCRISVPNKFCACYNNMFYI
>terebra.TRINITY_DN817_c0_g1_i1_frame_3_1.trim0	supFam:putative MNWVI	tpm:9.32	len:929	ML:3	logit:neuro:bp
MNWVIIRNFRMVLLFWAVFEPQSRDLGGGKGSSVCQGDVSPIGGSKVCVMNRGKKQMMCSPSNMDRTEK
>magus.TRINITY_DN19621_c0_g1_i1_frame_3_0.trim1	supFam:putative MLLCK	tpm:12.56	len:416	ML:3	semiS:neuro:bp
MLLCKLISLLSFLLERTAWDAASTPISLFIHPTPFPVCCLSFGKVVSIFNGVHF
>gloriamaris.TRINITY_DN2138_c0_g1_i1_frame_-2_0.trim0	supFam:putative MVTVT	tpm:2.82	len:816	ML:3	logit:neuro:bp
MVTVTHITIHKHLFSWLLSFLRHLICARQGFQITFGKLKNTMCALIMCVCRCIHCIGFMTCSLALSR
>gloriamaris.TRINITY_DN3818_c0_g1_i1_frame_-2_0.trim0	supFam:putative MFLSC	tpm:1.98	len:773	ML:3	logit:neuro:bp
MFLSCAVYIFLLFVCMFPSVCCIHIPVFTMHVPVLHVIYISIICYRHTPFLCGTCVPVLHVIYISTMCYRHTPFLCGTYVPVLCVIHVCMCF
>marmoreus.TRINITY_DN2594_c0_g1_i3_frame_-3_3.trim0	supFam:putative MRVCA	tpm:5.27	len:2582	ML:3	logit:neuro:bp
MRVCAQANLQACVHVCICASVSVCACLQVCVCVCVCLCCSGICELSIPVYSCVCVTVTPECTKDTT
>magus.TRINITY_DN7528_c0_g1_i1_frame_1_1.trim0	supFam:putative MFFLV	tpm:8.89	len:1611	ML:3	logit:neuro:bp
MFFLVLFLVGWLVGLSFDLTSCAPCSEHCRLECVGACSLVFIEIGSDLKVCISCAS
>magus.TRINITY_DN4161_c0_g1_i1_frame_2_0.trim1	supFam:putative MCKGF	tpm:18.32	len:388	ML:3	logit:neuro:bp
MCKGFLGLFIHALCTSSGFCGLLCLNERTRFHEVCVSLACSYPPDHVQVTVVCAHCSSVLCCCSLCVKCAAVLL
>gloriamaris.TRINITY_DN3224_c0_g1_i2_frame_-2_4.trim1	supFam:putative MSPIQ	tpm:8.68	len:2516	ML:3	logit:neuro:bp
MSPIQSALFLSFITSAVEAMLSPNTSHGWSVTSAFRFRTLPCSLADWVDGLSDRLCQNLFSSNFLK
>marmoreus.TRINITY_DN11563_c0_g1_i1_frame_2_0.trim0	supFam:putative MVTLL	tpm:2.22	len:275	ML:3	logit:neuro:bp
MVTLLLLWALNIKLCTIGILFRQNSSKHLGAGRGPRPIRTQSTLCSIEAKSGRIISTYDTG
>ebraeus.TRINITY_DN480_c0_g3_i1_frame_-1_0.trim0	supFam:putative MMTLS	tpm:106.12	len:704	ML:3	logit:semiS:neuro
MMTLSVIFFLLVTGVIVTKAQANSCGDTPTTSCSEPGKICAVLFPGGQCAQLCTCGNENNACSIDDEHRISTNPTSTPAWFLCGQIEAFPICQAGENPYNRSEELFHCRCGNGYSFITNKSVFVCA
>terebra.TRINITY_DN6468_c0_g1_i1_frame_3_1.trim0	supFam:putative MDCIL	tpm:5.83	len:807	ML:3	logit:neuro:bp
MDCILPPLPHFLSLLALLMVNFLEIPEDVVKVLLYSRVRWGAGKSKRWSLMRVHVCETVRVYKCAWVNADVEPDGLSLQTGGS
>textile.TRINITY_DN8335_c0_g1_i1_frame_2_1.trim0	supFam:putative MGGFV	tpm:3.80	len:2428	ML:3	logit:neuro:bp
MGGFVCLSLLPQPVCLLISCQAAVGRDPLGTVTCALCDRSLSCYTVSFSSF
>magus.TRINITY_DN3959_c0_g1_i1_frame_-1_1.trim1	supFam:putative MVKLW	tpm:7.24	len:1570	ML:3	logit:semiS:neuro
MVKLWNYRLPLFLFFLLFPISIASDLTTHHCAYARGTNSSSSIQSSICTSSVTD
>ebraeus.TRINITY_DN806_c0_g1_i2_frame_-3_6.trim0	supFam:putative MSVGI	tpm:32.24	len:2953	ML:3	logit:neuro:bp
MSVGIGIFIFSFFFFNLVQIRSCRPRTESSGECHESACAEVVLLNAISRERKA
>imperialis_MP.TRINITY_DN287_c0_g2_i1_frame_-2_0.trim0	supFam:putative MKRSL	tpm:30.79	len:811	ML:3	logit:semiS:neuro
MKRSLFLLAVLLALCLAVAVLASFADAQSYPNARTRTKREARAWVRVSPRVIPRPNPRPWPPNRRLPSPRRRPRSTP
>terebra.TRINITY_DN2258_c0_g1_i1_frame_2_0.trim0	supFam:putative MDTSS	tpm:8.61	len:682	ML:3	logit:semiS:neuro
MDTSSFYCFVFRVRLLMWMLQLTSSGQCPESWIQSCTHILIMEMCTVHLSSFCG
>textile.TRINITY_DN8155_c0_g2_i1_frame_-1_1.trim0	supFam:putative MARSL	tpm:9.25	len:1049	ML:3	logit:neuro:bp
MARSLLLGRLLRPLLGRLLPRLLHSSCFLLRRCFLCFGGFGLSGRVSSSLLSLCSCHDENEV
>marmoreus.TRINITY_DN7254_c0_g1_i1_frame_3_1.trim0	supFam:putative MSYIF	tpm:2.78	len:675	ML:3	logit:neuro:bp
MSYIFLSSLSLWILLLSIAYRPTACNGPYQGCHLVRQLSTYQKTNGPKNHI
>marmoreus.TRINITY_DN11947_c0_g1_i1_frame_2_0.trim2	supFam:putative MIIII	tpm:3.77	len:383	ML:3	logit:semiS:neuro
MIIIIVFVTLAELSPSWCVCVCVYMHACVRGCICMRMQALILAYMYVHAVRKHLRACVVWCGVEWCDVCVCV
>virgo.TRINITY_DN7933_c0_g1_i1_frame_-3_1.trim0	supFam:putative MPTGV	tpm:5.09	len:841	ML:3	logit:semiS:neuro
MPTGVVSLFVFIFTSAALWETFTPPTPPPPFYPALVFLYTGKRKCRSSNRRKKTPIVLTSPQCGL
>gloriamaris.TRINITY_DN10789_c0_g1_i1_frame_2_0.trim0	supFam:putative MFMAK	tpm:2.77	len:819	ML:3	logit:neuro:bp
MFMAKQMQSSMTNIFTFCLLILATCHTSTSSNIFRPVLGVKCFIPVLLSTAFLIVCIVSFIKISSCRRFCWNR
>gloriamaris.TRINITY_DN12040_c0_g1_i1_frame_-1_1.trim1	supFam:putative MMMVI	tpm:2.16	len:1343	ML:3	logit:neuro:bp
MMMVIVMKVIMMMAVVVVMMMMMMITEKIPHCPNIHHGSCYDPPYIETSKGEGLLVLSVLWSIHGCNGITQNCLIIFLQSVKGFLWCPHLKKDQHGGL
>terebra.TRINITY_DN3671_c0_g1_i1_frame_3_0.trim2	supFam:putative MFILV	tpm:10.59	len:4309	ML:3	logit:neuro:bp
MFILVALHGLLSMPCATVLHGLASSQDSFGYLFMNFHCCRISVPNKFCACYNNAFNIEDLNTG
>gloriamaris.TRINITY_DN2913_c0_g2_i1_frame_-3_1.trim1	supFam:putative MWNRV	tpm:244.90	len:1250	ML:3	semiS:neuro:bp
MWNRVEPRILVVIAPLLIPFLLLLSTGDVFNSTSNSPADVGAGPEFAEESRGGVVSGSTCHRSGALVRTTIMALG
>gloriamaris.TRINITY_DN3448_c0_g1_i3_frame_-2_0.trim0	supFam:putative MMLVV	tpm:14.42	len:362	ML:3	logit:neuro:bp
MMLVVYLLTWVVLPVFLSVHDVGILPLDVGCPKLCARGSCRPITVSYPSSCYVWRMLTLLT
>magus.TRINITY_DN13674_c0_g1_i1_frame_3_0.trim0	supFam:putative MIVLG	tpm:6.20	len:300	ML:3	logit:neuro:bp
MIVLGMGLFFLFYFMALDVSAEAYSYILTERVKHNNFIQYALNTFYLTPKRYCDIEKKNMKL
>magus.TRINITY_DN22105_c0_g1_i1_frame_1_0.trim0	supFam:putative MLLTL	tpm:9.73	len:937	ML:3	logit:semiS:neuro
MLLTLLLILGMLYFLNLTPGWSELLRESRDYAVSLQTIEETFKACLAYGAGLLAGDL
>gloriamaris.TRINITY_DN7684_c0_g1_i1_frame_1_0.trim1	supFam:putative MNVWF	tpm:1.85	len:492	ML:3	logit:neuro:bp
MNVWFHFCCLVFVSFTVILSLVARADLLKAGIPCTFRQVCKEDHVCSHICKHLKLEQTYVCMFTHTSTPLV
>textile.TRINITY_DN5322_c0_g1_i1_frame_1_0.trim0	supFam:putative MELFK	tpm:4.78	len:496	ML:3	logit:neuro:bp
MELFKVWLLAVLVLAVLSTAVVNARPHGHLAVEELTDIASSMAHTLDEVVSMLNRPRSRRRRMVQFHIGRQHHHPQHRFRRGRRMRYRKQRASRNPNISDH
>terebra.TRINITY_DN5242_c0_g1_i1_frame_3_0.trim0	supFam:putative MGMIV	tpm:6.17	len:726	ML:3	logit:neuro:bp
MGMIVKCCVVIYLLYQSTLAQSVSSSEHGTHHMWPYINSISKAHVAMCGVVVSMCSFCTDL
>striatus.TRINITY_DN8853_c0_g2_i1_frame_2_0.trim0	supFam:putative MYISV	tpm:9.09	len:2125	ML:3	logit:semiS:neuro
MYISVVLLVVFWLQESTDALLIYEESLLVLKCYPCSLGVVQCGCQVLYANHTFSGVK
>terebra.TRINITY_DN3161_c0_g2_i1_frame_2_2.trim0	supFam:putative MWRKE	tpm:14.51	len:811	ML:3	logit:semiS:neuro
MWRKEWRRFSLCFPLFPILLLLFRPTPSSQFSPTSIPSPDPCLKFWSHCSFWKQSCLICLPPLSQSSVFPLILCLQTLVCLIMIW
>magus.TRINITY_DN8480_c0_g1_i1_frame_3_0.trim0	supFam:putative MKLCL	tpm:11.41	len:1672	ML:3	semiS:neuro:bp
MKLCLLVFCVLCAVISAGQLGVVSSISLELWACIYFIMGARITFKSYRTKLFEVCASAKEGSLQIGQYQCVSNSVSTVLNMSIKMLQNNGA
>gloriamaris.TRINITY_DN9475_c0_g1_i1_frame_3_0.trim0	supFam:putative MCNII	tpm:3.67	len:662	ML:3	logit:neuro:bp
MCNIIFFSSVTVTVFLFSSQAASIWCRRSVCERKEAFQDRCPLVYVCVSPYMVLETAFNESKILCLYSKMVQKG
>terebra.TRINITY_DN3854_c0_g1_i1_frame_-1_12.trim0	supFam:putative MRPWG	tpm:16.25	len:10745	ML:3	logit:neuro:bp
MRPWGPSRRWRLLRPVVAAAFLPARLPAAAAGQPHVADTPPTAAATAASGLEACSPTPGCRQFQTRQGVTSVCSHSVAVD
>magus.TRINITY_DN8846_c0_g1_i3_frame_3_0.trim0	supFam:putative MCHTR	tpm:7.91	len:1187	ML:3	logit:neuro:bp
MCHTRCLVFVLGFFFHVKSLLGARDAMSTHYSHGVHSHSPVPSHSELVLSPVPVRHQYQKILRVAGQRRPCLLGPMLMAVSRTCCEIKCRRAPPTTPLYPNDNVHVCAVGETGT
>virgo.TRINITY_DN2088_c0_g1_i1_frame_3_0.trim0	supFam:putative MSLSL	tpm:6.69	len:493	ML:3	logit:neuro:bp
MSLSLLPVSLSLSLSLSLSLSLSLRHKHTHTEHTDQSIFSVSMYKFSNTIFLVFIYERMVVRGEAMCCWNVKHIPQALILYCLWLTSVKYTLYPQCACPLSCCVCCFVLCVMCTSVWVDQTVIG
>gloriamaris.TRINITY_DN7295_c0_g1_i1_frame_-3_0.trim0	supFam:putative MTVGT	tpm:4.51	len:417	ML:3	logit:neuro:bp
MTVGTSMTIFSTLTLLPLLTYGKESSILTSSTEQSERKDALNCNGCQLRVCLKGK
>magus.TRINITY_DN6705_c0_g2_i1_frame_2_0.trim0	supFam:putative MKLYL	tpm:250.31	len:887	ML:3	logit:neuro:bp
MKLYLSAALLLLALLATDTKADWVETAGDVGKQVTEHTIRGIINIVKGNPFKFLGKRSIDIGSVRVKVGNSLPRNQLIDQLDQACARFPASQRHGLTPDLIKMVFGQTDEDEDGSLNGLELDLFGNVLNAVEHCSLKKNPIGFPTMF
>gloriamaris.TRINITY_DN10345_c0_g1_i1_frame_1_0.trim0	supFam:putative MYLRF	tpm:3.38	len:770	ML:3	logit:neuro:bp
MYLRFVCLRVWLWTFNWSGFSYRTKTKPKCSLLSRRHVTSLEAMLKTNLLRFCHDGRM
>striatus.TRINITY_DN10653_c0_g1_i2_frame_3_2.trim1	supFam:putative MPMLL	tpm:4.56	len:2441	ML:3	logit:neuro:bp
MPMLLWADLLVSFVLYISTEHFCSAFSVSRQGTFVCSIELDFTESRNIYLDYFYEKSKI
>virgo.TRINITY_DN563_c0_g1_i1_frame_1_0.trim0	supFam:putative MGISH	tpm:18.26	len:1012	ML:3	semiS:neuro:bp
MGISHMNQSISIFFSGFLYGVLLLDSCTSLNGVIRQENPDVPFFLGKNPTRKSFPMYSISWKADHPM
>striatus.TRINITY_DN9211_c0_g1_i1_frame_3_0.trim0	supFam:putative MCIVF	tpm:4.56	len:710	ML:3	logit:semiS:neuro
MCIVFFLLFCLLLFLYIHSAHRFLSNFYPAAKSSDMYLHKSNCISECACRYWHTSSEHPSTSLKHAG
>terebra.TRINITY_DN2929_c0_g1_i1_frame_3_0.trim0	supFam:putative MTKLL	tpm:86.97	len:623	ML:3	logit:neuro:bp
MTKLLLVFFLWGVILMAAARRPLRRRVRGTIPEGMMERLEPVPNYTHVNEGCVDECPLNEGALCVLDCRFVHPDGTRDDCINNHYNRQTGERVFCWI
>gloriamaris.TRINITY_DN8496_c0_g1_i1_frame_1_0.trim2	supFam:putative MKEDG	tpm:4.33	len:2280	ML:3	semiS:neuro:bp
MKEDGPFFAVDNCRPVSFLFLLLFSLVLLLKEGHAVILSCPCDIFVNSVSTQPVCIHPPCPHFHSSLFLFFFLKLEKSRGIKLFHSSSEEKKRAIMRSVRLAFVLSNICRHTVVTEVG
>magus.TRINITY_DN6331_c0_g1_i1_frame_1_1.trim0	supFam:putative MSCAP	tpm:18.47	len:2211	ML:3	semiS:neuro:bp
MSCAPVCVLCGLLRSIDWLGVLSSPSGACTSSGACALCCPGSDHIIRSKEGVFTQAVRSGDKGIIFFKKICHISLWKECSCPMHKSYYQCLSSLRPLKSSWQDHRRLVSRLILPTCERESIFYW
>magus.TRINITY_DN16992_c0_g1_i1_frame_3_1.trim0	supFam:putative MNTYT	tpm:5.83	len:940	ML:3	logit:semiS:neuro
MNTYTNANNYEGTLFFWLCLLYDLCLSVRLSWLNCDWGCFGDRDCCCLSRILWDDDCATKGEKIGHFRGEKERILEVCV
>virgo.TRINITY_DN17297_c0_g1_i1_frame_3_0.trim0	supFam:putative MSNIF	tpm:6.24	len:508	ML:3	logit:semiS:neuro
MSNIFVLVVVFSVLVVHSEHAAGFMEPMEGGLQRVMRRAEMTSSLDDYPVEDVDLLQPLFRTPLKRQWCRRGMAYNPALGTCTFSVAAMRGRGRKYRRH
>gloriamaris.TRINITY_DN3358_c0_g2_i1_frame_-2_4.trim0	supFam:putative MVFWL	tpm:3.42	len:4586	ML:3	logit:neuro:bp
MVFWLLLLCFPPAHQQQAGQQVVGLALAQELGQELGQALEQELGHQLVWSPIEKELWEEEGSRGQSSCFFLLSWFLGHRWGPLAFLSKETVTEMMKRMTTLIYSSQEH
>marmoreus.TRINITY_DN5311_c0_g1_i1_frame_-3_1.trim0	supFam:putative MLRYP	tpm:3.68	len:945	ML:3	logit:neuro:bp
MLRYPSYFLFLLFFLMSTCSLRLQSLKGIKAPNPFYLINVTNRSILNFMTIY
>virgo.TRINITY_DN3920_c0_g1_i2_frame_2_0.trim0	supFam:putative MKTLC	tpm:3.24	len:931	ML:3	logit:neuro:bp
MKTLCGNAVYGLLTVLLISVGKANGQDCSWFKKFEVQGCLNDFVVDFNQIFDSNYTQHLCSQVHPLEGCIEAVRSQCSGLAVFQGDKGQSITTMVASLSQLCVANGVTAAPGGRCAGRKEKFFRVLDKCHEPMQWNLMESQMCQPMSEMIACMEGRLQEFRSCSWMTDFLADRVRFWIDLERALWLVKYECAGP
>terebra.TRINITY_DN5674_c0_g1_i1_frame_-3_0.trim0	supFam:putative MKQFW	tpm:6.17	len:521	ML:3	logit:neuro:bp
MKQFWLYLTSLKSVYVCARPCVQVNVCLSTYECVHACVCVCARMCVHACRELH
>coronatus.TRINITY_DN758_c0_g1_i6_frame_1_0.trim0	supFam:putative MTSQV	tpm:40.17	len:873	ML:3	logit:semiS:neuro
MTSQVNHSSFFLLMTVFVVVLVWMPSGCSADIACVKVRDVMLENGMPVSGVAIQAYNRNGQLQSWPSPQPINGGISFSAGNMVCSSVFNNLNTVTEVYIHIANGVLNPQHVLICPEDNTYSYKCATTCRVCYYSGFSPPIPCWRQNHGCFNCPS
>striatus.TRINITY_DN2238_c0_g1_i1_frame_-1_0.trim0	supFam:putative MTWTI	tpm:5.37	len:239	ML:3	semiS:neuro:bp
MTWTIILYCFSRFHSFLLCLPVCDITECNYFPFISNRQNRHWLLALNEKCT
>striatus.TRINITY_DN8167_c0_g1_i2_frame_1_0.trim0	supFam:putative MRVSC	tpm:1.64	len:516	ML:3	semiS:neuro:bp
MRVSCIWTFVRMWHLRTLSALTTDSLVHCISSDGFIDTYWHNFLSGNSVDSLVGSLRKRNYCPLCIVSVASEDCGKKKRKFLLMKRVGISFSFLTDSSSHT
>striatus.TRINITY_DN23818_c0_g1_i1_frame_-3_1.trim0	supFam:putative MAENF	tpm:3.52	len:808	ML:3	logit:semiS:neuro
MAENFFIHIVLLSLVFLPLVGTKKTPTLKSVLTIHNSCTDNKSRELHRFPLFTVTNT
>gloriamaris.TRINITY_DN3158_c0_g1_i2_frame_-1_0.trim0	supFam:putative MFLLH	tpm:4.34	len:533	ML:3	logit:neuro:bp
MFLLHSLMLQWLGTQYYCRGICCLEGTVLFWYSCKISFPHLRFSLYCFSFCLLNQ
>terebra.TRINITY_DN8219_c0_g1_i1_frame_-2_0.trim0	supFam:putative MTARF	tpm:10.26	len:633	ML:3	logit:neuro:bp
MTARFFFAAGWTAFFLVTFFLVLKCESLSDFSESNSREERELSSEDESSRRFFGLFFLVESLRECN
>striatus.TRINITY_DN7592_c0_g1_i1_frame_-2_4.trim0	supFam:putative MLCLP	tpm:2.56	len:1748	ML:3	logit:neuro:bp
MLCLPLGLQLLLAVPVWSTLVCSFHWSPCRPWSFCQTAPSRSLLLPQLHYPNHPD
>ebraeus.TRINITY_DN560_c0_g1_i1_frame_2_0.trim0	supFam:putative MSGLR	tpm:2679.86	len:809	ML:3	logit:semiS:neuro
MSGLRVVLLALLLLVAMETSLQDAGRGKSMRRHQSQANMYTLMRKMRSCDICATPPDCAGCPHTICCIEPDNLEGECHTPCNSG
>striatus.TRINITY_DN16082_c0_g1_i1_frame_3_0.trim0	supFam:putative MVFCL	tpm:2.27	len:988	ML:3	logit:semiS:neuro
MVFCLDLVVTWLWPHLRALSQQVWGVRSLDSLLLWCNQPFESFCGWCLNIFLKVVPVSYCTNKK
>virgo.TRINITY_DN2463_c0_g1_i1_frame_-3_0.trim0	supFam:putative MSTYL	tpm:9.07	len:1191	ML:3	logit:neuro:bp
MSTYLGTVLHLLLICAYFLPKQTAQQFHIYQSSLHILHHPYHHWRSCTNIIHHISQHFSPKRIKHQRWGRGDGKANQPMPLSLPTTNKKVKHDADKENRDMCSQDRKKTTAGPFALCHPWDFCIIVKLHSVHTKRDHLYEWEQW
>virgo.TRINITY_DN3948_c0_g1_i1_frame_-1_1.trim0	supFam:putative MNSVC	tpm:16.36	len:3139	ML:3	logit:neuro:bp
MNSVCLQVCHVVCMILACVWRMVFQMGDTESACLVQCLDDSVLISCSCGWR
>coronatus.TRINITY_DN501_c0_g1_i1_frame_1_0.trim0	supFam:putative MLRLP	tpm:18.36	len:377	ML:3	logit:semiS:neuro
MLRLPIFILLVLVLSPAASVPDFGMRTKHLPRVPWLRCLFTPEFEGEDWGGLRRHQMC
>gloriamaris.TRINITY_DN2054_c0_g1_i1_frame_2_1.trim0	supFam:putative MHSLC	tpm:5.44	len:1538	ML:3	logit:neuro:bp
MHSLCWILPVFLSLAGFDQPSYASVYFVSWLKRCHYGHRNPAVVPPHISSSQPCCLIPPCCCSFSKEKLCRYASTCEQVETRLNEKNHEIFDKRILQGSPVSQV
>virgo.TRINITY_DN2743_c0_g1_i1_frame_-2_1.trim0	supFam:putative MELFK	tpm:28.12	len:606	ML:3	logit:neuro:bp
MELFKVWLLAVLVLAVLSTAVVNARPHGHLAVQELTDIASSMAHTLDEVVSMLNRPRSRRRRMVQFHIGRQHHHPQHRFRRGRRTRYRKQRASRNPNISDH
>striatus.TRINITY_DN7568_c0_g2_i1_frame_2_1.trim0	supFam:putative MICRP	tpm:6.67	len:482	ML:3	logit:neuro:bp
MICRPWYIFFLLIIQCNFQLWLCIGVCQQRLWMLEYGCDTVCLSIKMLDVRVPALLRSYLLSQYCCTSFSSV
>ebraeus.TRINITY_DN749_c0_g1_i1_frame_1_1.trim0	supFam:putative MMMMM	tpm:245.22	len:1509	ML:3	logit:semiS:neuro
MMMMMIMMMMMMIVSQIALHNKIAKLTDNDCVTDDDCFTDSFTQQNHKAPLSLSLSSKKGK
>striatus.TRINITY_DN3446_c0_g1_i1_frame_-3_0.trim0	supFam:putative MFYVV	tpm:5.05	len:773	ML:3	logit:semiS:neuro
MFYVVLIISLLPLLRLVLCGTDNIIFVAVIETDTFVDVVHSVAILRLHLHIGFGISQRCNYLLKIKTPPTYLNKSKYCS
>textile.TRINITY_DN5549_c0_g1_i1_frame_1_0.trim0	supFam:putative MQTLE	tpm:3.22	len:1154	ML:3	logit:semiS:neuro
MQTLESVFVRLFFFLSLPLASRVLGFAVDYEAWGLQWAMCGWRIRLLAGGHCLLCSEPINFKQMPSV
>marmoreus.TRINITY_DN2513_c0_g1_i1_frame_2_0.trim0	supFam:putative MCIYL	tpm:17.21	len:1495	ML:3	logit:neuro:bp
MCIYLFLVTVLPVVCQDDFSVANTTKIKCMVGFKPSDSQTSEFRVISCISTPTPQLQGHVKIIEIINHANCCGLVLPSMTK
>marmoreus.TRINITY_DN679_c0_g2_i1_frame_2_1.trim0	supFam:putative MCSSL	tpm:2.63	len:879	ML:3	semiS:neuro:bp
MCSSLGICIIIVYCHSCVLNSAPAETHHSIEHLRCCLKFFMPYTVGNFCFILRKKAMLLF
>marmoreus.TRINITY_DN1414_c0_g2_i1_frame_-1_0.trim2	supFam:putative MRSAI	tpm:3.08	len:829	ML:3	logit:semiS:neuro
MRSAIHVVVWSVISSMCSAMMVAMTDDLGRSSAFSDCRHVVVWPVVFSMYPAMTVAMTNDLCCSSDFSD
>striatus.TRINITY_DN10591_c2_g7_i1_frame_2_0.trim1	supFam:putative MLCIL	tpm:5.81	len:875	ML:3	logit:neuro:bp
MLCILFFLSSVCQWGIRKCACVFPSLFLSFMCVPVEGKKFVMCVCNCFSASSH
>striatus.TRINITY_DN5534_c0_g1_i1_frame_2_0.trim0	supFam:putative MSSSP	tpm:3.46	len:840	ML:3	semiS:neuro:bp
MSSSPLPFFFLLSDCLFFFFSRVSSECQSLASASSWDCPSIDVMAASEMECLVHWLID
>virgo.TRINITY_DN2982_c0_g3_i1_frame_2_0.trim0	supFam:putative MALRF	tpm:4.85	len:794	ML:3	logit:neuro:bp
MALRFLKIFISILIYQLQLRSRVLSIQISYLSGICGFDYDYYMRSQLVEYCLFFMTVHYKIRCDDLCIIWTD
>gloriamaris.TRINITY_DN2874_c0_g1_i1_frame_3_0.trim0	supFam:putative MFGLR	tpm:1.53	len:986	ML:3	logit:neuro:bp
MFGLRLKSIRLCVTLCFVLVILCAAGGKEGDPMDVPTDGGKEGDPMDVPTDDVQDKDPKGVAQNGATGKKPKVLINPDFSNKDQVTQLLESLSREDKAKLENITQEEAEENSAFLTREEGCDFLGMGPLFDDPNYHKDLLYDYINMERFGFWEMRCEEFADKDTDDPNVKDTADQKPSYCT
>coronatus.TRINITY_DN1104_c0_g1_i1_frame_3_0.trim2	supFam:putative MLKAL	tpm:10.88	len:912	ML:3	semiS:neuro:bp
MLKALRNCHFLWFCLILFPPPILLSLERDLLSRTDKNNHVLSIDKSRKVNKTLPIKRKQKVLSMII
>textile.TRINITY_DN8871_c0_g1_i2_frame_-3_1.trim0	supFam:putative MCACV	tpm:2.24	len:1448	ML:3	logit:neuro:bp
MCACVCVKMCVCVPAHVSACVQVHVCVCVCVYACLCACTYASKCVRARTQICFK
>terebra.TRINITY_DN3412_c0_g1_i1_frame_-1_0.trim0	supFam:putative MGISH	tpm:11.01	len:990	ML:3	semiS:neuro:bp
MGISHMNQSISIFFSGFLYGVLLLDSCTSLNGVIRQENPDVPFFLGKNPTRKSFPMYSISWKADHPI
>terebra.TRINITY_DN6194_c0_g1_i1_frame_-1_1.trim0	supFam:putative MRLRG	tpm:4.19	len:664	ML:3	logit:semiS:neuro
MRLRGCGSILTNFLAFLQLIMTEGFLRFRIKTKSTPNVEQSTFTCRRETERVRERESLKKCESGMQTGTIFCCTQSFIEIHFAIVCCSTHDS
>textile.TRINITY_DN17751_c0_g1_i1_frame_2_0.trim2	supFam:putative MMSVF	tpm:3.34	len:592	ML:3	logit:semiS:neuro
MMSVFFFFLFLFFFLSVLTSTVVEKIALVEKIAELGEKLLLGNKNQLSQKLI
>striatus.TRINITY_DN1041_c0_g1_i1_frame_3_0.trim0	supFam:putative MHQPV	tpm:1.73	len:1120	ML:3	logit:neuro:bp
MHQPVFCVGIWLMPLIEIAVMLPILTCHPGSKSVQSPILPICCINFDSYRG
>coronatus.TRINITY_DN70_c0_g1_i1_frame_1_0.trim0	supFam:putative MTLPK	tpm:151.31	len:687	ML:3	logit:neuro:bp
MTLPKSVLIFFTIAMTTSTSIAMTRNCFVKGNGPCKKLALYKAVYSETYCVHHCTCRIGRYSILVHPWKWFFCRVPNNVGHCSHQLPVSNASMQM
>magus.TRINITY_DN12311_c0_g1_i1_frame_2_0.trim0	supFam:putative MRRRC	tpm:4.96	len:504	ML:3	logit:semiS:neuro
MRRRCVLCVFALKSSLLLRMFGSCVGIVVPEELCTGVVVRGTRLCFCVSEGAGRTL
>striatus.TRINITY_DN2467_c0_g1_i1_frame_1_1.trim1	supFam:putative MNWVI	tpm:23.01	len:823	ML:3	logit:neuro:bp
MNWVIIGNFRMVLLFWAVFEPQSRDLGGGKGSSVCQGDVSPIGGSKVCVMKTVGRNR
>textile.TRINITY_DN8822_c1_g1_i1_frame_3_0.trim0	supFam:putative MVKCL	tpm:75.25	len:335	ML:3	logit:neuro:bp
MVKCLVLLFLGCLAFTTCFADLRLKLRPKRQPGCCVNFMAPCDVTSCPKYPTAECINIPCMCAAAFYSNGRLLADTECNSR
>textile.TRINITY_DN8270_c0_g1_i2_frame_1_0.trim0	supFam:putative MGTAR	tpm:11.05	len:811	ML:3	logit:neuro:bp
MGTARCAALCVLLTVCLLAVTRANDNDKCLLVRFEMEGCIDSAQFNFKRLDRPSYNRRLCRGIKAMSECVTKNRQQCPDIPTFKEESGEAVDAMMDTYSQVCLGAAGNPQQGGAGQGRCTGDRKKFRRRIGRCHRHLEVALKEDQMCEPMKKTIRCMRKQLKNYRACPWMSDAAARQVQFGIDYYAARRLIRYRCK
>terebra.TRINITY_DN2691_c0_g1_i1_frame_3_0.trim0	supFam:putative MFTVF	tpm:16.24	len:457	ML:3	logit:neuro:bp
MFTVFLLVILASTVTLDRGKSISKFSCFVTWRQSAFVVLNRSVLYCISLYCFAVRCCAVY
>magus.TRINITY_DN21789_c0_g1_i1_frame_3_0.trim0	supFam:putative MLVTI	tpm:5.64	len:249	ML:3	logit:neuro:bp
MLVTISCLSACKVLLLHTFYLVTNESANIYGSFLFLPCIIERLCCKSSDAASCN
>striatus.TRINITY_DN5407_c0_g1_i1_frame_-2_0.trim0	supFam:putative MVILL	tpm:2.05	len:535	ML:3	logit:neuro:bp
MVILLLLWALNIKLCTTGILFRQNSSKHLGAGRGPRAIRTQSTLCSIEVKSGRIISTYDTG
>gloriamaris.TRINITY_DN8447_c0_g1_i1_frame_1_0.trim0	supFam:putative MLILW	tpm:3.71	len:280	ML:3	logit:neuro:bp
MLILWVIIIWQTTELDFMCLYAERGDVRLDRVQSAYTHIHSLYRECHPMDDKEGAHLC
>ebraeus.TRINITY_DN2087_c0_g1_i1_frame_-2_0.trim0	supFam:putative MLFVL	tpm:14.49	len:301	ML:3	logit:neuro:bp
MLFVLFFILFFSMSLLNSSRSSTFSSGWCFCLATERCRRRHFIVFLCLSVFFLFFS
>terebra.TRINITY_DN817_c0_g2_i1_frame_3_1.trim0	supFam:putative MNWVI	tpm:6.15	len:929	ML:3	logit:neuro:bp
MNWVIIRNFRMVLLFWAVFEPQSRDLGGGKGSSVCQGDVSPIGGSKVCVMNSEKKQMMCSPSNMDRTEK
>striatus.TRINITY_DN9513_c0_g1_i2_frame_2_0.trim0	supFam:putative MKLYL	tpm:3.46	len:732	ML:3	logit:neuro:bp
MKLYLSAALLLLALLATDTGADWVETVGDVGKHVTEHTIRGIINIVKGNPFKFLGKRSIDIGSVRVKVGNSLPRNQLINQLDQACARFPASQRQGLTPDIIKMVFGQTDEDDDGSLNGLELDLFGNVLDAVEHCSLKKNPIRIPMMF
>gloriamaris.TRINITY_DN968_c0_g1_i1_frame_3_0.trim0	supFam:putative MFFFM	tpm:6.06	len:553	ML:3	logit:semiS:neuro
MFFFMVKISSFFFLFSLVYDRMLEIKICLSYACMWCCSDRETCKPETEQVSEHNIDEPVCL
>terebra.TRINITY_DN3835_c3_g1_i1_frame_3_0.trim0	supFam:putative MFSFR	tpm:28.35	len:1451	ML:3	semiS:neuro:bp
MFSFRHVLSKHVLLVNLLTLLLLLGPHGLGDFHLSLFFFNEAHLTVTHHSLFEKKVCTLLYPFFCFGE
>textile.TRINITY_DN7935_c0_g2_i1_frame_3_0.trim0	supFam:putative MLLCC	tpm:3.55	len:1604	ML:3	logit:neuro:bp
MLLCCWPQWHLPYLLCLSTSLPVWAHTELHGTRTVQLSVSKVRLLVARWLSLCCHLHGSFLVLVDRGFVSSTPLTRPCLYCLCTAYLRHSLYN
>virgo.TRINITY_DN4471_c0_g1_i1_frame_3_1.trim1	supFam:putative MGYTY	tpm:10.57	len:4733	ML:3	logit:neuro:bp
MGYTYGGIAVTLMIAIALQPCYIQKWASEGSEFWPHKPCLWFCANSVCLVDMN
>striatus.TRINITY_DN11013_c0_g1_i1_frame_3_0.trim0	supFam:putative MLCMM	tpm:1.61	len:354	ML:3	logit:semiS:neuro
MLCMMILFVLLEVNYGMYECVRMFVCGRVLACVHGNASTRLVGYSVYAWYMCE
>textile.TRINITY_DN8742_c0_g1_i3_frame_2_0.trim0	supFam:putative MFGLR	tpm:2.41	len:884	ML:3	logit:neuro:bp
MFGLRLKSIRLYVTLCFVLVILCAAGGKEGDPMDVPTDGGKEGDPMDVPTDDVQDKDPMGVAKNDFSNKDQVTQLLESLSREDKAKLENMTQEEAEEKSAFLTPEEGCDFLGMGPLFDDPNYHKDLLYDYVNMERFGYWEMRCEEFVDKDTDDPNVKDTADQKPSYCT
>magus.TRINITY_DN9997_c0_g1_i1_frame_-2_0.trim3	supFam:putative MPPDL	tpm:9.55	len:470	ML:3	logit:neuro:bp
MPPDLVTVLILQAHILMLITQPKSPTGNDPVPLPNVSTCKVFGCSCTCSDCFHWGAISHKRP
>striatus.TRINITY_DN19263_c0_g1_i1_frame_3_0.trim0	supFam:putative MLLCK	tpm:4.86	len:299	ML:3	semiS:neuro:bp
MLLCKLISLLSFLLERTAWDAASTPISLFVHPTPFPVCCLSFGKMVSIFNGVRF
>virgo.TRINITY_DN415_c0_g1_i1_frame_-2_0.trim2	supFam:putative MFVLF	tpm:6.34	len:1827	ML:3	logit:neuro:bp
MFVLFHFFVLFCFYNIPLQRSLRNCWGTFTQTVVRQTRSKRLRKGCGTGLAVLEQFDRLLEICIHCCL
>gloriamaris.TRINITY_DN96_c0_g1_i1_frame_3_0.trim0	supFam:putative MGHLR	tpm:2.63	len:2472	ML:3	semiS:neuro:bp
MGHLRLHFIGSILLVSNWIACRFCQILNVRGVPWPSLSVSLNGTLVLFTASCENFAKNWHAVSWIKDVVTCCVENIRCIFHFKN
>virgo.TRINITY_DN8494_c0_g1_i1_frame_1_1.trim0	supFam:putative MAILS	tpm:8.73	len:1174	ML:3	logit:semiS:neuro
MAILSLCVSLLLCCFTAFPTFCDYILAPGGNSDSCIPDMRRNRILNKKRRRRRSDQFL
>marmoreus.TRINITY_DN1041_c0_g1_i1_frame_-1_2.trim0	supFam:putative MWKMR	tpm:8.51	len:1567	ML:3	logit:neuro:bp
MWKMRFLFCFFFFAAPLFPPPPLVYCFPSATSIIPPSRPVTCIPPLPFTPHQDFLCMPCTGRRLCCSVVSICRR
>virgo.TRINITY_DN12882_c0_g1_i1_frame_-3_0.trim1	supFam:putative MAVAT	tpm:5.51	len:419	ML:3	logit:neuro:bp
MAVATTAPMMMPMMSFLQRRLASTVLLPATLVPVSTATGAEGVTGGTLRSVGGSLCSPTTSAHPCTSSKGCFFVTSTCGGAIS
>terebra.TRINITY_DN6916_c0_g1_i1_frame_1_0.trim0	supFam:putative MFVLF	tpm:4.76	len:860	ML:3	logit:neuro:bp
MFVLFRFLFCFVFTTFLCKDLYAVRNCWGTFTQTVVRQTCSKRLMKSCGTGLAVLEQLDRLLEICIHCCL
>magus.TRINITY_DN8567_c0_g1_i1_frame_1_0.trim0	supFam:putative MKLSI	tpm:465.36	len:825	ML:3	logit:neuro:bp
MKLSISVALLLVVVLATATEAGWVRKTLRTVGQATRGVIEEETVKGIRGIVQGVGSSMGRRIIGKRSVDWRWLMGKAGEVVAKTAIGQLEQACSKFNDLKNKKGLTADDLGVAFRQMDDNKDGRFNSGELDLFENVVDAMQHCLEVLKKTRPAQGM
>textile.TRINITY_DN14048_c0_g1_i1_frame_2_0.trim1	supFam:putative MYFLM	tpm:2.30	len:506	ML:3	logit:neuro:bp
MYFLMFTFLCDLSLSRFNALDMNATGSYMHESACVCVRECVCLSAPTLSHTI
>magus.TRINITY_DN7756_c0_g1_i1_frame_2_1.trim0	supFam:putative MLSLL	tpm:53.04	len:2223	ML:3	logit:neuro:bp
MLSLLSIMLLQLCSVVMPVQQKCLLHATPTPGLRCLKGNASFSSVSRGFIHFVLAAVCLCF
>striatus.TRINITY_DN10792_c0_g2_i2_frame_3_4.trim0	supFam:putative MLLSC	tpm:12.06	len:3472	ML:3	semiS:neuro:bp
MLLSCSSVMLLWSLSACHGFLSPPAGLSSGPLPSLCQPVVVRQCWFVTLLLSCAHSLLGSEAVHQRTSKLYGTLE
>marmoreus.TRINITY_DN2608_c2_g17_i1_frame_-3_0.trim0	supFam:putative MYWLV	tpm:30.75	len:958	ML:3	logit:neuro:bp
MYWLVSVSFLFVCLFVFCCPILYSPSNAMHPRRSFRHPVHSHSPVGPAAAPAPAIHREQSLSSRQEATHRRRHCTAAESLRWCSVVPVLI
[truncated: 509,962 more chars]
