# Supplementary material for: Discovery of Novel Conotoxin Candidates Using Machine Learning
Source: Toxins (Basel). 2018 Dec 1;10(12):503. doi: 10.3390/toxins10120503 (PMC6315676; doi:10.3390/toxins10120503)
Supplement: Supplementary file 1 [file toxins-10-00503-s001.zip › toxins-372340-supple-final/Supplemantary File3.txt]

cluster#	0	3	3	3
>gloriamaris.TRINITY_DN10087_c0_g1_i1_frame_-1_0.trim0	supFam:putative MTVTL	tpm:1.18	len:291	ML:3	logit:neuro:bp
MTVTLSFTWWNIMSHITFCLLTQLSGKHYSSQQWEEQGKCRPRWGMKTGLQRQTGSCTLPFLNSSNHCITT
>marmoreus.TRINITY_DN6708_c0_g1_i1_frame_-2_0.trim0	supFam:putative MTVTL	tpm:3.65	len:236	ML:3	logit:neuro:bp
MTVTLSFTWWNIMSHITFCLLTQLSGKRFSSQQWEEQGKCRPRWGMETGLQRQTGSCTLPFLNSSNHCITT
>textile.TRINITY_DN15710_c0_g1_i1_frame_-2_0.trim0	supFam:putative MTVTL	tpm:2.94	len:334	ML:3	logit:neuro:bp
MTVTLSFTWWNIMSHITFCLLTQLSGKHSSSQQWEEQGKCRPRWGMETGLQRQTGSCTLPFLNSSNHCITT
cluster#	1	6	3	4
>gloriamaris.TRINITY_DN2446_c0_g1_i1_frame_2_1.trim0	supFam:putative MLLRW	tpm:3.48	len:1342	ML:3	logit:neuro:bp
MLLRWMMIVLCWSNVSVAFVFSKLEGERPDEKVDQIAVNSHILHPRRSFVTWSLYCWHG
>magus.TRINITY_DN5378_c0_g1_i1_frame_2_0.trim0	supFam:putative MLLRW	tpm:6.85	len:1501	ML:3	logit:neuro:bp
MLLRWMMIVLCWSNVSVAFVFSKLEGERPDEKVDQIAVNSHILHHRKSSVTWSLYRWCG
>striatus.TRINITY_DN10007_c0_g1_i1_frame_1_0.trim0	supFam:putative MLLRW	tpm:1.53	len:1450	ML:3	logit:neuro:bp
MLLRWMMIVLYWSNVSVAFVFSKLEGERPDEKVDQIAVNSHILHHRKSSVTWSLYCWRG
>virgo.TRINITY_DN3908_c1_g1_i1_frame_2_1.trim0	supFam:putative MLLRW	tpm:8.08	len:3330	ML:4	bp:logit:semiS:neuro
MLLRWIMMVLFWSNVSVAFVFSKLKGERPDEKVDQIAVNSHILHHKRSSVTWCLYCWHG
cluster#	2	1	1	2
>gloriamaris.TRINITY_DN3497_c0_g4_i2_frame_1_5.trim0	supFam:putative MIGYS	tpm:6.19	len:2850	ML:3	logit:neuro:bp
MIGYSVFLLCCYSVLVVSVSSYLLPWCRGCFCVSLECCRSVLVAFCVCLACCFSVLASSCVFLVLSLW
>textile.TRINITY_DN15763_c0_g1_i1_frame_3_0.trim0	supFam:putative MIGYS	tpm:1.66	len:447	ML:3	logit:neuro:bp
MIGYSVFLLCCYSVLVVSVSSYLLPWCRGCFCVSLEYCRSVLVAFCVCLVCCFSVLASSCVFLVLSLW
cluster#	3	6	4	4
>ebraeus.TRINITY_DN1257_c0_g1_i1_frame_-1_1.trim0	supFam:putative MLSTG	tpm:15.50	len:845	ML:3	logit:neuro:bp
MLSTGQLVFVFIFFHHVSSTWKMTSQESTMVCKFKPTTMKLKMNIANRCQSTH
>gloriamaris.TRINITY_DN3251_c0_g1_i2_frame_-3_0.trim0	supFam:putative MLSTG	tpm:5.20	len:2211	ML:3	logit:neuro:bp
MLSTGQLVFVFIFFHHVSTTWKMTSQESTMVCKFKPTTIKIKMNIADRCQSTH
>terebra.TRINITY_DN2888_c0_g1_i1_frame_-2_1.trim0	supFam:putative MLSIG	tpm:6.44	len:1120	ML:4	bp:logit:semiS:neuro
MLSIGQLVFVFVFFHHVSSTWKMTSQKSTMVCKSKPTTIKLKMNIANRCQSTH
>virgo.TRINITY_DN4139_c0_g1_i1_frame_-3_1.trim0	supFam:putative MLSIG	tpm:14.50	len:887	ML:3	semiS:neuro:bp
MLSIGQCVFVFIFFHHVSSTWKMTSQKSTMVCKSKPTTIKLKMNITNRCQSIH
cluster#	4	1	1	2
>coronatus.TRINITY_DN70_c0_g1_i1_frame_1_0.trim0	supFam:putative MTLPK	tpm:151.31	len:687	ML:3	logit:neuro:bp
MTLPKSVLIFFTIAMTTSTSIAMTRNCFVKGNGPCKKLALYKAVYSETYCVHHCTCRIGRYSILVHPWKWFFCRVPNNVGHCSHQLPVSNASMQM
>coronatus.TRINITY_DN70_c0_g2_i1_frame_1_0.trim0	supFam:putative MTLPK	tpm:504.01	len:692	ML:3	logit:neuro:bp
MTLPKSVLIFFTIAMTTSTSIAMTRNCFVKGNGPCKKLALYKAVYSETYCVHHCTCRIGRYSILVHPWKWFFCRVPNNVGHCSHQLPVSNGKLQCKCDTYRLEQRPTLRIVCAS
cluster#	5	1	1	2
>gloriamaris.TRINITY_DN2951_c0_g1_i2_frame_2_1.trim0	supFam:putative MLILS	tpm:23.27	len:2158	ML:3	logit:neuro:bp
MLILSRCCWMFTFLLQHLVGYKNLSVDLEVCNQNVFHCDQPCLTVWHSLQYKFYFVCFHLVCCCKCSCLATLVFVY
>textile.TRINITY_DN9050_c0_g1_i1_frame_1_3.trim0	supFam:putative MLILS	tpm:23.42	len:2866	ML:3	logit:neuro:bp
MLILSRCCWTFTFLLQHVVGYEHLSVDLEVCNQNIFHCDQPCLTVWHSLQYKLYFVCFHFVCCCKCSCLATLVFVYQYCSLSSWAVVIVLFSLCLIAVYCLKFKVV
cluster#	6	10	8	5
>marmoreus_MP.TRINITY_DN2341_c0_g1_i1_frame_2_0.trim0	supFam:putative MTARF	tpm:3.25	len:327	ML:3	logit:neuro:bp
MTARFFFAAGWTAFFLVTFFLVLKCESLSDFSESNSREERELSSEDESSRRFFGLVFFVESLRECN
>striatus.TRINITY_DN3345_c0_g1_i1_frame_-3_10.trim0	supFam:putative MTARF	tpm:1.08	len:3034	ML:3	logit:neuro:bp
MTARFFFAAGWTAFFLVTFFLVLKCESLSDFSESNSREERELSSEDESSRRFFGLFFFCRVPA
>striatus.TRINITY_DN3345_c0_g2_i1_frame_-3_10.trim0	supFam:putative MTARF	tpm:2.69	len:3033	ML:3	logit:neuro:bp
MTARFFFAAGWTAFFLVTFFLVLKCESLSDFSESNSREERELSSEDESSRRFFGLFFFVESLRECN
>terebra.TRINITY_DN8219_c0_g1_i1_frame_-2_0.trim0	supFam:putative MTARF	tpm:10.26	len:633	ML:3	logit:neuro:bp
MTARFFFAAGWTAFFLVTFFLVLKCESLSDFSESNSREERELSSEDESSRRFFGLFFLVESLRECN
>textile.TRINITY_DN8042_c0_g1_i1_frame_-1_2.trim0	supFam:putative MTARF	tpm:4.88	len:1253	ML:3	logit:neuro:bp
MTARFFFAAGWTVFFLVTFFLVLKCESLSDFSESNSREERELSSEDESSRRFFGLFFLVESLRECN
cluster#	7	1	1	2
>magus.TRINITY_DN8949_c1_g1_i3_frame_-3_15.trim0	supFam:putative MVVIL	tpm:3.93	len:6358	ML:3	logit:neuro:bp
MVVILHYILCFTCVLLQSIHYLCLGPIPISTNQLGAGVGKTGRQGVYHNLWVLPPGGLVTRVEVCTFCIFPSRAWYSPSEHGNGGCSFCGLGISLTFRAWWFGAKSL
>marmoreus.TRINITY_DN9830_c0_g1_i1_frame_2_0.trim0	supFam:putative MVMVV	tpm:2.71	len:533	ML:3	logit:neuro:bp
MVMVVIVHYIFCFTCVLLQSIHYLCLGPTPISTNQLGAGVGKTGRQGVYHNLWVLPPGGLVTRVEVCTFCIFPSRAWYSPSEHGNGGCSFCGLGISLTFRAWWFGAKSL
cluster#	8	28	19	8
>ebraeus.TRINITY_DN815_c0_g1_i3_frame_1_15.trim0	supFam:putative MSTHQ	tpm:9.26	len:13054	ML:3	logit:neuro:bp
MSTHQRSVVTLILVVLVEGLCSRSESSHCMTPLKRTLLSRLSSMTFSPAPCP
>gloriamaris.TRINITY_DN3289_c0_g1_i1_frame_3_5.trim0	supFam:putative MSTRQ	tpm:4.77	len:6755	ML:3	logit:neuro:bp
MSTRQRSVVTLILVVLVEGLCSRSESSHCMMPLRRTPLSKLSSMTFSPTLCP
>magus.TRINITY_DN3450_c0_g1_i1_frame_-3_0.trim0	supFam:putative MKHQQ	tpm:9.94	len:426	ML:3	logit:neuro:bp
MKHQQNALTFLVLVVLAQVTTRNPLMAGKLTRVKKKKKKVASSTSRTIKRKYILNKKEL
>magus.TRINITY_DN9027_c0_g1_i1_frame_2_4.trim0	supFam:putative MTHQR	tpm:31.44	len:11543	ML:3	logit:neuro:bp
MTHQRSVVTLILVVLVEGLCSRSESSRCMTPLRRMPLSKLSYMTFSPALCP
>marmoreus_MP.TRINITY_DN629_c0_g1_i1_frame_2_15.trim0	supFam:putative MSTRQ	tpm:13.37	len:15988	ML:3	logit:neuro:bp
MSTRQRSVVTLILVVLVEGLCSQSESSRCMMPLRRTPLSKLSSMTFSPALCP
>terebra.TRINITY_DN3854_c0_g1_i1_frame_3_5.trim0	supFam:putative MLTRQ	tpm:16.25	len:10745	ML:3	logit:neuro:bp
MLTRQRSVVTLILVVLVEGLCSRSESSHCMMPLRRMPLSKPSSMTFSLALCP
>textile.TRINITY_DN9236_c0_g1_i1_frame_1_10.trim0	supFam:putative MSTRQ	tpm:13.62	len:14664	ML:3	logit:neuro:bp
MSTRQRSVVTLILVVLVEGLCSRSESSHCMMPLRRTPLSKLSSMTFSPALCP
>virgo.TRINITY_DN4609_c0_g1_i4_frame_-2_1.trim0	supFam:putative MLTRQ	tpm:11.83	len:7842	ML:3	logit:neuro:bp
MLTRQRSVVTLILVVLVEGLCSRSGSSRCMMPLKRTPLSKLSSMTFSPALCP
cluster#	9	1	1	2
>marmoreus.TRINITY_DN2527_c1_g1_i1_frame_1_0.trim0	supFam:putative MVTVR	tpm:15.64	len:2076	ML:3	logit:neuro:bp
MVTVRLNAAVLLAPVASPLLVVFVDKPPCVGTHRVAWDNNCPAFCEQSASTCS
>striatus.TRINITY_DN7821_c0_g1_i1_frame_2_0.trim0	supFam:putative MVTVR	tpm:10.44	len:1540	ML:3	logit:neuro:bp
MVTVRLNAAVLLAPVVSPLLVVFVDKPPCVGTHRVAWDNNCPAFCEQSASTCS
cluster#	10	1	1	2
>terebra.TRINITY_DN3455_c0_g1_i1_frame_1_0.trim0	supFam:putative MFGLR	tpm:26.76	len:1093	ML:3	logit:neuro:bp
MFGLRWKSIRLYLTLCFVLLFVCAAGGKEGDPKDVATDGMHPDPKDVATDGIYPDPRDVATDSGKEGDPRDVATDDVKDTDLGDVAKKDLTYKDQVTQLLESLSPEDIAKLENMTDKEMENKTAFLSPEEGCDFLGVGLVDDPNYHKGLLHDYVVMERFGYWEMRCEEFAYKDPDDANVKDAAAQKPSYCP
>terebra.TRINITY_DN3455_c0_g1_i3_frame_1_0.trim0	supFam:putative MFGLR	tpm:35.39	len:1057	ML:3	logit:neuro:bp
MFGLRWKSIRLYLTLCFVLLFVCAAGGKEGDPKDGATDGGKEGDPRDVATDGIYPDPKDVATDDVKDTDLKDVVKKDLTYKDQVTQLLESLSPEDIAKLENMTDKEMENKTAFLSPEEGCDFLGVGLVDDPNYHKGLLHDYVVMERFGYWEMRCEEFAYKDPDDANVKDAAAQKPSYCP
cluster#	11	3	3	3
>striatus.TRINITY_DN2906_c0_g2_i1_frame_3_0.trim0	supFam:putative MGLLL	tpm:4.38	len:565	ML:3	logit:neuro:bp
MGLLLFLYIFSSMTFVSDGAGLCNKSCVPSFVTQCRMTAHVCFCRLTVRHRG
>terebra.TRINITY_DN3248_c0_g1_i1_frame_2_0.trim0	supFam:putative MGLLL	tpm:6.44	len:734	ML:3	logit:neuro:bp
MGLLLFLYIFSSMTYVSNGAGLCDKSCVPSFVTQCRMSAHLCFCWLTVRHRG
>virgo.TRINITY_DN2432_c0_g1_i1_frame_-1_0.trim0	supFam:putative MGLLL	tpm:8.79	len:1506	ML:3	logit:neuro:bp
MGLLLFLYIFSSMTYVSNGAGLCDKSCVPSFVTQCRMTAHLCFCWLTVRHRG
cluster#	12	210	201	21
>magus.TRINITY_DN19922_c0_g1_i1_frame_2_0.trim0	supFam:putative MRTSV	tpm:319.29	len:769	ML:3	logit:neuro:bp
MRTSVLVILLLTFMLVSYSEEGWVRRGLRRIGKGFRKVGKSIRKVAHYIKKNERNFKTGFLAARLIGKRSAELPCPPDNDDDGMDQETALNQLKKLQLECPQFGLQGQKLSKATVMQGFDAVDDADGSLTEAELKEFENVLEAFQVCSGEADGKAQ
>magus.TRINITY_DN6705_c0_g2_i1_frame_2_0.trim0	supFam:putative MKLYL	tpm:250.31	len:887	ML:3	logit:neuro:bp
MKLYLSAALLLLALLATDTKADWVETAGDVGKQVTEHTIRGIINIVKGNPFKFLGKRSIDIGSVRVKVGNSLPRNQLIDQLDQACARFPASQRHGLTPDLIKMVFGQTDEDEDGSLNGLELDLFGNVLNAVEHCSLKKNPIGFPTMF
>magus.TRINITY_DN7579_c0_g1_i2_frame_3_0.trim0	supFam:putative MKIST	tpm:115.68	len:772	ML:3	logit:neuro:bp
MKISTLAVALVICLLLSDSEEVWIKRPSKYPRREDSWTRRRPVRYYKRFGEYHRRPRVLYKRDADSPCPPTADDDDDDGMDKETAIKLLKKLELECPRFAIDPSEGLSKEVVIQAFNAVDDDGDDNLDVKELDEFEEVLDAFEVCAEEAAGGKD
>magus.TRINITY_DN8567_c0_g1_i1_frame_1_0.trim0	supFam:putative MKLSI	tpm:465.36	len:825	ML:3	logit:neuro:bp
MKLSISVALLLVVVLATATEAGWVRKTLRTVGQATRGVIEEETVKGIRGIVQGVGSSMGRRIIGKRSVDWRWLMGKAGEVVAKTAIGQLEQACSKFNDLKNKKGLTADDLGVAFRQMDDNKDGRFNSGELDLFENVVDAMQHCLEVLKKTRPAQGM
>magus.TRINITY_DN8567_c0_g1_i2_frame_3_0.trim0	supFam:putative MKLSI	tpm:87.20	len:755	ML:3	logit:neuro:bp
MKLSISVALLLVVVLATAAEAGWVRKTLRTVGQATRGVIEEETVKGIRGIVQGVGSSMGRRIIGKRSVDWRWLMGKAGEVVAKTAIGQLEQACSKFNDLKNKKGLTADDLGVAFRQMDDNKDGRFNSGELDLFENVVDAMQHCLEVLKKTRPAQGM
>magus.TRINITY_DN8567_c0_g1_i3_frame_2_0.trim0	supFam:putative MKLSI	tpm:378.66	len:902	ML:3	logit:neuro:bp
MKLSISVALLLVVVLATATEAGWVRKAMGTVGNVAKTVITKETVKGISGIVKGLGPGLVMGAIGKRSVDSMPLQGAAREAKARSLLRELELACTQFSDLQNKKGLNDADLRVAFAETDENKDGRLNSVELDLFENVVDAVQHCLDILRKPQGM
>marmoreus.TRINITY_DN1533_c0_g1_i1_frame_2_0.trim0	supFam:putative MRTSV	tpm:26.91	len:758	ML:3	logit:neuro:bp
MRTSVLFILLLAFLLVSDSEEGWIRKSLRRIGKGFRRAGKSIGKVARFIRKNERNIKIGLLAARMVGKRSAEPPCPPDNDDDGMDKQTADILLKKLQLECPQFGLQGQKLSKATVMQGFDAVDDKDGSLTEAELKEFENVLEAFKVCSGEADVKAE
>marmoreus.TRINITY_DN1858_c0_g1_i1_frame_2_0.trim0	supFam:putative MKLSI	tpm:8.71	len:754	ML:3	logit:neuro:bp
MKLSISVALLVVVLATATEAGWVRKTLGTVGNVAKTVITKETVKGISGIVKGMGPALVMGAIGKRSVDSQPLQGAAREAKARSLLRELELACPQFPDLQNKRGLNDADLRVAFAETDENKDGRLNSVELDLYENVLDAVQHCLDILRKPQPIRGM
>marmoreus.TRINITY_DN2069_c0_g1_i1_frame_3_0.trim0	supFam:putative MKIST	tpm:28.36	len:713	ML:3	logit:neuro:bp
MKISTLAVALVIFLLVSDSEEVWIRRPRTYLRREGSWARRRPVRYYRGFGAYRRRPRVYKRDADSPCPPTADDDDDDGMDQETAINLLKKLELECPQFAIDPEVGLSKEVVIQAFDAVDDDGNDDLDDKELAQFEEVLDAFEVCAEEAAGDKD
>marmoreus_MP.TRINITY_DN1338_c0_g1_i1_frame_-3_0.trim0	supFam:putative MKIST	tpm:21.24	len:650	ML:3	logit:neuro:bp
MKISTLAVALVIFLLVSDSEEVWIRRPRTYLRREGSWARRRPVRYYRGFGAYRRRPRVYKRDADSPCPPTADDDDDDGMDQETAINLLKKLELECPQFAIDPEVGLSKEVVIQAFDAVDDDGNDDLDDKELAQFEEVLDAFEVCAEEAAGGKD
>marmoreus_MP.TRINITY_DN3266_c0_g1_i1_frame_-3_0.trim0	supFam:putative MKLSI	tpm:13.36	len:762	ML:3	logit:neuro:bp
MKLSISVALLVVVLATTTEAGWVRKALGTVGNVAKTVITKETVKGISGIVKGMGPALVMGAIGKRSVDSQPLQGAAREAKARSLLRELELACPQFPDLQNKRGLNDADLRVAFAETDENKDGRLNSVELDLYENVLDAVQHCLDILRKPQPIRGM
>striatus.TRINITY_DN5330_c0_g2_i1_frame_2_0.trim0	supFam:putative MKLSV	tpm:1.72	len:742	ML:3	logit:neuro:bp
MKLSVSVALLLVVVLATATEAGWVRKTMRTVGQAARGVIEEETVKGIRGIVQGVGSSMGRRIIGKRSVDWRWLMGKAGEVVAKTAIGQLEQACSKFNDLKNKKGLTADDLGVAFSQMDDNKDGRLNSGELDLFENVVDAMQHCLEVLKKMRPAQGM
>striatus.TRINITY_DN9513_c0_g1_i1_frame_3_0.trim0	supFam:putative MKLYL	tpm:4.65	len:728	ML:3	logit:neuro:bp
MKLYLSAALLLLALLATDTEADWVETVGDVGKHVTEHTIRGIINIVKGNPFKFLGKRSIDIGSVRVKVGNSLPRNQLINQLDQACARFPDSQRQGLTPDLIKIVFGQTDEDDDGSLNGLELDLFGNVLDAVEHCSLKKNPIRIPMMF
>striatus.TRINITY_DN9513_c0_g1_i2_frame_2_0.trim0	supFam:putative MKLYL	tpm:3.46	len:732	ML:3	logit:neuro:bp
MKLYLSAALLLLALLATDTGADWVETVGDVGKHVTEHTIRGIINIVKGNPFKFLGKRSIDIGSVRVKVGNSLPRNQLINQLDQACARFPASQRQGLTPDIIKMVFGQTDEDDDGSLNGLELDLFGNVLDAVEHCSLKKNPIRIPMMF
>terebra.TRINITY_DN301_c0_g1_i1_frame_1_0.trim0	supFam:putative MRTSV	tpm:8.08	len:733	ML:3	logit:neuro:bp
MRTSVLVILLLTFLLVSDSEEGWVRRSLRRVGKGFRRAGKSIRKVAKFIRKNEHNIKTGIAVARIFGKRSAEPPCPPANDDDGMDKQTATNLLKKLQLECPQFGLQGQKLSKATVIQGFEAVDDGDGSLTEAELKEFENVLEAFKVCSGEIDVKAE
>terebra.TRINITY_DN3234_c0_g1_i1_frame_3_0.trim0	supFam:putative MKISM	tpm:15.84	len:647	ML:3	logit:neuro:bp
MKISMLAVALAIFLLLSDSEVRGIRYPGKYSGGSWTRRRPVRYNRRIDVREKFPRVMYKRDANSPCPPTAGDDDDDGMDQETAVELLKKLELECPRFAIDPSLGLSKEVVIQAFDAVDDDKDDNLDNKELDEFEEVLDAFEVCAEETASSKD
>textile.TRINITY_DN1264_c0_g2_i1_frame_3_0.trim0	supFam:putative MKIST	tpm:1.89	len:624	ML:3	logit:neuro:bp
MKISTLAVALVIFLLLSDSEEVWIKYPRKYPRREGSWDRRRPVRYYRRFGAYDRGPRVYKRDADSPCPPTVDDDDDDGMDQETAISLLKKLELECPKFAIDPSVGLSKEVVIQAFDAVDDDGDDNLDYKELKEFEEVLDAFEVCAEEAAGDQD
>virgo.TRINITY_DN1569_c0_g1_i1_frame_-1_0.trim0	supFam:putative MKLSI	tpm:13.91	len:780	ML:3	logit:neuro:bp
MKLSISVALLLVVVLATATEAGWVRKTLGQVGGVAKTVITQQTVKGIAGIVKGYGPALVMGAIGKRSVDARPLQGAAREAKARSLLRELELACTQFSDLRNKKGLNDADLRVAFAETDENKDGRLNSVELDLFENVVDAVQHCLDILRKPQPVQGM
>virgo.TRINITY_DN2242_c0_g1_i1_frame_2_0.trim0	supFam:putative MKIST	tpm:18.28	len:669	ML:3	logit:neuro:bp
MKISTLAVALVIFLLLSDSEEVWIKHPKKYRRREGSWASRRPVRFGRRFGSHYRRPRIMYKRDADSPCPPTADDDDVDGMDQETAVTLLKKLELECPQFAIDPSVGLSKAVVIQAFDAVDDDGDDNLDNKELDEFEEVLDAFEVCAEKAADSEN
>virgo.TRINITY_DN4103_c0_g1_i1_frame_3_0.trim0	supFam:putative MRTSV	tpm:29.52	len:729	ML:3	logit:neuro:bp
MRTSVLVILLLTFLLVSDSEEGWVRRSFRRIGKGFRRAGKSIRKVAKFIRKNEGKIRLGLTAANVIGKRSAEPPCPPANDDDGMDKQTAANQLKKLQLECPQFSLQGQKLSKATVIQGFEAVDDGDGSLTEEELKEFENVLEAFKVCSGETDVKAE
>virgo.TRINITY_DN465_c0_g1_i1_frame_-3_0.trim0	supFam:putative MKLSV	tpm:9.54	len:751	ML:3	logit:neuro:bp
MKLSVSVALLLVVVLATTTEAGWVRKTLRTVGQAARGTIEEETVKGIKGIVSGVGSKVGRRIIGKRSVDWRAMMGKAGEAVAKSLIGELEQACTRFADLRNKQGLTADDLKVAFSQTDDNKDGRLNNVELDLFENVVDAVQHCLEVLKRPRPAQGM
cluster#	13	1	1	2
>marmoreus.TRINITY_DN3749_c0_g1_i1_frame_-2_0.trim0	supFam:putative MPPFL	tpm:4.57	len:355	ML:4	bp:logit:semiS:neuro
MPPFLQLLGLICWFTCGVEHVAVPSCQVAILFEAALLTEHMDMVDNQCKYP
>textile.TRINITY_DN6343_c0_g1_i1_frame_1_0.trim0	supFam:putative MPPFL	tpm:4.97	len:506	ML:3	semiS:neuro:bp
MPPFLQLLRLICWFTCGVEHVAVPSCQVAILFEAALLTEHMDMVDNQCKYP
cluster#	14	10	8	5
>gloriamaris.TRINITY_DN2732_c0_g1_i1_frame_3_0.trim0	supFam:putative MELFK	tpm:18.81	len:498	ML:3	logit:neuro:bp
MELFKVWLLAVLVLAVLSTAVVNARPHGHLAMEELTDIASSMVHTLDEVVSMLNRPRSRRRRMVQFHIGRQHHHPQHRFRRGRRMRYRKQRASRNPNISDH
>magus.TRINITY_DN9746_c0_g1_i1_frame_3_0.trim0	supFam:putative MELRK	tpm:15.01	len:1342	ML:3	logit:neuro:bp
MELRKVWLLAVLVLAVLSTAVVNARPHGHLALDELTDIASSMAHTLDEVVSMLDRPRSRRRRMVQFHIGRQHHHPQHRFRRGRRMRYRKQRASRNPNISDH
>striatus.TRINITY_DN6676_c0_g1_i1_frame_3_0.trim0	supFam:putative MELLK	tpm:7.01	len:517	ML:3	logit:neuro:bp
MELLKVWLLAVLVLAVLSTAVVNARPHGHLALEELTDIASSMAHTLDEVVSMLDRPRSRRRRMVQFHIGRQHHHPQHRFRRGRRMRYRKQRASRNPNISDH
>textile.TRINITY_DN5322_c0_g1_i1_frame_1_0.trim0	supFam:putative MELFK	tpm:4.78	len:496	ML:3	logit:neuro:bp
MELFKVWLLAVLVLAVLSTAVVNARPHGHLAVEELTDIASSMAHTLDEVVSMLNRPRSRRRRMVQFHIGRQHHHPQHRFRRGRRMRYRKQRASRNPNISDH
>virgo.TRINITY_DN2743_c0_g1_i1_frame_-2_1.trim0	supFam:putative MELFK	tpm:28.12	len:606	ML:3	logit:neuro:bp
MELFKVWLLAVLVLAVLSTAVVNARPHGHLAVQELTDIASSMAHTLDEVVSMLNRPRSRRRRMVQFHIGRQHHHPQHRFRRGRRTRYRKQRASRNPNISDH
cluster#	15	21	18	7
>gloriamaris.TRINITY_DN861_c0_g2_i1_frame_3_1.trim0	supFam:putative MGTAR	tpm:13.17	len:808	ML:3	logit:neuro:bp
MGTARCAALCVLLTVCLFAVTRANSNDKCLAVRFEMEGCIDSAQFNFKRLDRPSYNRRLCRGIKPMSECVTKNRQQCPDIPTFKEESGQAVDAMMDTYSQVCLGAAGGAQQGGAGQGRCTGNRKKFRRRIGRCHRHLEVALKEDQMCEPMKKTIRCMRKQLKNYRACPWMSDAAARQVQFGIDYYAARRLIRYRCK
>magus.TRINITY_DN2351_c0_g1_i1_frame_2_1.trim0	supFam:putative MGTAR	tpm:452.96	len:928	ML:3	logit:neuro:bp
MGTARCAALCVLLTVCLFAVTRANNNDKCLIVRFEMEGCIDNARFNFKRLDRTSYNSRLCRGITPMKECIEKNRTQCPDVFKGKPGRAVDDMLATYAQVCLGAAGGAQQEGAGQGRCISDRKTFRRRIGRCHRHLEVALKEDQMCEPMKKTIRCMRKQLNNHRACPWMRDAAARQVQFGIDYYVARRLIRYRCK
>striatus.TRINITY_DN7670_c0_g1_i1_frame_3_0.trim0	supFam:putative MGTAR	tpm:56.49	len:932	ML:3	logit:neuro:bp
MGTARCAALCVLLTVCLFAVTRANNNEKCLIVRFEMEGCIDSAQFNFKRLDRTSYNSRLCRGIKPMCECVEKNRTQCPDVFKGKSGRAVDDMLATYSQVCLGAAEGAQQGGARQGRCVSDRRTFRRRIGRCHRHLEVALKEDQMCEPMKKTIRCMRKQLNNHRACPWMRDAAARQVQFGIDYFVARRLIRYRCK
>textile.TRINITY_DN8270_c0_g1_i2_frame_1_0.trim0	supFam:putative MGTAR	tpm:11.05	len:811	ML:3	logit:neuro:bp
MGTARCAALCVLLTVCLLAVTRANDNDKCLLVRFEMEGCIDSAQFNFKRLDRPSYNRRLCRGIKAMSECVTKNRQQCPDIPTFKEESGEAVDAMMDTYSQVCLGAAGNPQQGGAGQGRCTGDRKKFRRRIGRCHRHLEVALKEDQMCEPMKKTIRCMRKQLKNYRACPWMSDAAARQVQFGIDYYAARRLIRYRCK
>virgo.TRINITY_DN4261_c0_g1_i1_frame_-3_0.trim0	supFam:putative MGPAR	tpm:48.14	len:1415	ML:3	logit:neuro:bp
MGPARCAALCVLLTVCLFAVARANNNDKCFAVRFKMEGCIDGAQFNFQRLDRSSYNRRLCRGIKPMSECITKNRQLCPDIPTFKEESGQAVDAMMDTYSQVCLGAAGHPQQGEAGQGRCTGDRKKFRRRIGRCHRHLEVALKEEQMCEPMRKTIRCMRKQLNNHRACPWMRDTAAQQVQFGIDYYVARRLIRYRCK
>virgo_MP.TRINITY_DN314_c0_g1_i1_frame_-3_0.trim0	supFam:putative MGPAR	tpm:12.86	len:931	ML:3	logit:neuro:bp
MGPARYAALCVLLTICLFAVARANNNDKCFAVRFEMEGCIDGAQFNFQRLDRSSYNRRLCRGIKPMSECITKNRQLCPDIPTFKEESGQAVDAMMDTYSQVCLGAAGHPQQGEAGQGRCTGDRKKFRRRIGRCHRHLEVALKEEQMCEPMRKTIRCMRKQLNNHRACPWMRDTAAQQVQFGIDYYVARRLIRYRCK
>virgo_MP.TRINITY_DN314_c0_g2_i1_frame_-3_0.trim0	supFam:putative MGPAR	tpm:9.01	len:931	ML:3	logit:neuro:bp
MGPARCAALCVLLTVCLFAVARANNNDKCFAVRFEMEGCIDGAQFNFQRLDRSSYNRRLCRGIKPMSECITKNRQLCPDIPTFKEESGQAVDAMMDTYSQVCLGAAGHPQQGEAGQGRCTGDRKKFRRRIGRCHRHLEVALKEEQMCEPMRKTIRCMRKQLNNHRACPWMRDTAAQQVQFGIDYYVARRLIRYRCK
cluster#	17	3	3	3
>marmoreus.TRINITY_DN5566_c0_g1_i1_frame_-2_0.trim0	supFam:putative MISCL	tpm:4.85	len:576	ML:3	logit:neuro:bp
MISCLAPCLLFGWFHCVELIELCGGMRTQQFCVNVVVFIIMHSALQVDLHCEPRCVFTNTCRRIKCIIKE
>striatus.TRINITY_DN20847_c0_g1_i1_frame_1_0.trim0	supFam:putative MISCL	tpm:6.13	len:235	ML:3	logit:neuro:bp
MISCLAPWLLVGWFHCLELIELCGRMRTQKFCASVVVFIIMHSALQVDLHCEPRCVFTNTYRRIKCIIKE
>textile.TRINITY_DN2332_c0_g1_i1_frame_1_0.trim0	supFam:putative MISCL	tpm:2.95	len:623	ML:4	bp:logit:semiS:neuro
MISCLAPCLLFGWFHCVELIELCGGMRTQQFCANVVVFIIMHSALQVDLHCEPRCVFTNTYRRIKCIIKE
cluster#	18	1	1	2
>gloriamaris.TRINITY_DN4144_c0_g1_i1_frame_3_0.trim0	supFam:putative MFIFL	tpm:25.76	len:875	ML:3	logit:neuro:bp
MFIFLCWFKKICTMFDVHFRLCVALTRSVFLSQVRFRLSWFKKLCGVCDDRLRLCGTSESHGTRFTLVFCCELF
>textile.TRINITY_DN8690_c1_g1_i1_frame_3_0.trim0	supFam:putative MFIFL	tpm:38.43	len:713	ML:3	logit:neuro:bp
MFIFLCWLKKICTMFDVHFRLCVGVTRSVFLSQVRFRLSWFKKLCGVCDDRLRLCGTSESHGTRFTLVFCCELF
cluster#	19	10	10	5
>ebraeus.TRINITY_DN815_c0_g1_i3_frame_-2_6.trim0	supFam:putative MRPWG	tpm:9.26	len:13054	ML:3	logit:neuro:bp
MRPWGPSRRWRLLRPVVAAAFLPARLPVAAAGQPHVADTPPTAVATAASGLEACSPAPGCRQFQTRQGVTSVCSHSVAVD
>terebra.TRINITY_DN3854_c0_g1_i1_frame_-1_12.trim0	supFam:putative MRPWG	tpm:16.25	len:10745	ML:3	logit:neuro:bp
MRPWGPSRRWRLLRPVVAAAFLPARLPAAAAGQPHVADTPPTAAATAASGLEACSPTPGCRQFQTRQGVTSVCSHSVAVD
>virgo.TRINITY_DN4609_c0_g1_i3_frame_3_14.trim0	supFam:putative MRPWG	tpm:29.96	len:16024	ML:3	logit:neuro:bp
MRPWGPSRRWRLLRPVAAAAFLPARLPAAAAGQPHDADILPTAAATAASGLEACSPTPGCRQFQTRQGVTSVCSHSVAVD
>virgo.TRINITY_DN4609_c0_g1_i4_frame_3_14.trim0	supFam:putative MRPWG	tpm:11.83	len:7842	ML:3	logit:neuro:bp
MRPWGPSRRWRLLRPVAAAAFLPARLPAAAAGQPHDADTLPTAAETAASGLEACSPTPGCRQFQTRQGVTSVCSHSVAVD
>virgo_MP.TRINITY_DN219_c0_g1_i1_frame_2_0.trim0	supFam:putative MRPWG	tpm:14.21	len:3016	ML:3	logit:neuro:bp
MRPWGPSRRWRLLRPVAAAAFLPARLPAAAAGQPHDADTLPTAAATAASGLEACSPTPGCRQFQTRQGVTSVCSHSVAVD
cluster#	20	1	1	2
>gloriamaris.TRINITY_DN5659_c0_g1_i1_frame_-2_0.trim0	supFam:putative MFISL	tpm:3.11	len:306	ML:3	logit:neuro:bp
MFISLLIYMLCLCMYICTCKHTWACIGVYEPVCVYVRAYALIYNCACAHLCPSTNLTLSYECIATISYLIANAIG
>textile.TRINITY_DN3990_c0_g1_i1_frame_-3_0.trim0	supFam:putative MFISL	tpm:1.84	len:313	ML:3	logit:neuro:bp
MFISLLIYMLCICMYICTCKHTWACMGVYEPVCVYVRVYALIYNCACAHLCPSTNLTLSYECIATISYLIANAIG
cluster#	22	15	15	6
>ebraeus.TRINITY_DN3_c0_g1_i1_frame_1_0.trim2	supFam:putative MFILV	tpm:18.28	len:1124	ML:3	logit:neuro:bp
MFILVALHGLLSMPCATVLHGLASSQDSFGYLFMNCHCCRISVPNKFCACYNNAFYIDDLNTG
>magus.TRINITY_DN8011_c1_g1_i2_frame_3_1.trim2	supFam:putative MFILV	tpm:67.57	len:4884	ML:3	logit:neuro:bp
MFILVALHGLLSMPCATVLHGLASSQDSFGYLFMNFHCCRISVPNKFCACYNNMFYI
>marmoreus.TRINITY_DN2457_c0_g1_i1_frame_-3_1.trim2	supFam:putative MFILV	tpm:14.47	len:2694	ML:4	bp:logit:semiS:neuro
MFILVALHGLLSMPCATALHGLASSQDSFGYLFMNFQCCRISVPNKFCACYNNTFYIDDLNTG
>striatus.TRINITY_DN10792_c0_g2_i2_frame_3_0.trim2	supFam:putative MFILV	tpm:12.06	len:3472	ML:3	logit:neuro:bp
MFILVALHGLLSMPCATVLHGLASSQDSFGYLFMNFHCCRISVPNKFCACYNNAFYI
>terebra.TRINITY_DN3671_c0_g1_i1_frame_3_0.trim2	supFam:putative MFILV	tpm:10.59	len:4309	ML:3	logit:neuro:bp
MFILVALHGLLSMPCATVLHGLASSQDSFGYLFMNFHCCRISVPNKFCACYNNAFNIEDLNTG
>virgo.TRINITY_DN4262_c0_g1_i2_frame_-1_1.trim2	supFam:putative MFILV	tpm:6.51	len:3426	ML:3	logit:neuro:bp
MFILVALHGLLSMPCATVLHGLASSQDSFGYLFMNFHCCRISVPNKFCACYTNAFYIDDLNTG
cluster#	23	21	7	7
>coronatus.TRINITY_DN716_c0_g1_i1_frame_-3_0.trim0	supFam:putative MSGLY	tpm:21.71	len:2543	ML:3	logit:neuro:bp
MSGLYLVLLAMFLITFQPDGCDGQDGAVNNPRGFLNGFHAAMHPQRAKRPWDDHDEESSKPYIK
>coronatus.TRINITY_DN716_c0_g1_i2_frame_-3_0.trim0	supFam:putative MSGLY	tpm:186.57	len:2527	ML:3	logit:neuro:bp
MSGLYLVLLAMFLITFQPDGCDGQDGAVNNPRGFLIGFHAAKHLQRAKRPWEDTEESSKLYNIK
>ebraeus.TRINITY_DN607_c0_g1_i1_frame_-3_0.trim0	supFam:putative MSGLY	tpm:212.10	len:4429	ML:3	logit:neuro:bp
MSGLYLVLLAMFLISFQPDGSDGQDGAVNNPRGFLNGFHAVMHLQRAKRPWDDNDREESSKLYNIK
>terebra.TRINITY_DN3777_c0_g2_i1_frame_3_0.trim0	supFam:putative MSCLY	tpm:2941.92	len:630	ML:4	bp:logit:semiS:neuro
MSCLYLVLLTVFLITFQPDGSDGQDGAVRKRPVFLGGSRAAIHSQRARRVVDDEEIESSKLYNVK
>virgo.TRINITY_DN3694_c0_g1_i1_frame_-3_0.trim0	supFam:putative MSCLY	tpm:158.80	len:370	ML:4	bp:logit:semiS:neuro
MSCLYLVLLTVFLNTFQPDGSDGQDGAADNRPVFLRGFRAAMHSQRARRIFDDDEIESKFYNVKKPRPGIDKRKPSKS
>virgo.TRINITY_DN3694_c0_g1_i2_frame_-3_0.trim0	supFam:putative MSCLY	tpm:79.62	len:331	ML:3	semiS:neuro:bp
MSCLYLVLLTVFLNTFQPDGSDGQDGAADNRPVFLRGFRAAMHSQRARRVLDDEEIESSKLYNVK
>virgo.TRINITY_DN4466_c1_g1_i2_frame_1_0.trim0	supFam:putative MSCLY	tpm:1288.02	len:1819	ML:3	logit:neuro:bp
MSCLYLVLLTVFLITFQPDGSDGQDVAADNRPVFLPGFRAAMHPQRARRIDDDEEIDSKLYNVK
cluster#	24	3	2	3
>magus.TRINITY_DN8431_c0_g1_i2_frame_2_0.trim0	supFam:putative MSRLG	tpm:35.16	len:395	ML:3	logit:neuro:bp
MSRLGVTLLTFLLLVAPITSREDERDGRAMQRQPDQSKRFAFDNVVTLLRPGLQEWKAHKAWQQ
>magus.TRINITY_DN8431_c0_g1_i3_frame_2_0.trim0	supFam:putative MSRLG	tpm:139.43	len:392	ML:3	logit:neuro:bp
MSRLGVTLLTFLLLVAPITSREDERDGRAMQRQPDQWKRGAYDVIALLRPGLQEWKTHEAWQQ
>striatus.TRINITY_DN20667_c0_g1_i1_frame_2_0.trim0	supFam:putative MSRLG	tpm:2.46	len:342	ML:4	bp:logit:semiS:neuro
MSRLGVALLTFLLLVAPITSREDERDGRAMQRQPDQSERKTFNSLIHVLRSIDCKNGKCTTTVGGLGRKTTTEGN
cluster#	25	1	1	2
>gloriamaris.TRINITY_DN10878_c0_g1_i1_frame_2_0.trim0	supFam:putative MGLLL	tpm:3.03	len:409	ML:3	logit:neuro:bp
MGLLLFLYIFSSMTLVSDGAGLCNKSCVPSVVTQWRMTAHLYFCRLTVRHRG
>textile.TRINITY_DN17690_c0_g1_i1_frame_2_0.trim0	supFam:putative MGLLL	tpm:2.27	len:345	ML:3	logit:neuro:bp
MGLLLFLYIFSSMTLVSDGAGLCNKSCVPSVVTQWRMTAYLYFCRLTVRHRG
cluster#	26	1	1	2
>coronatus.TRINITY_DN501_c0_g1_i1_frame_1_0.trim0	supFam:putative MLRLP	tpm:18.36	len:377	ML:3	logit:semiS:neuro
MLRLPIFILLVLVLSPAASVPDFGMRTKHLPRVPWLRCLFTPEFEGEDWGGLRRHQMC
>coronatus.TRINITY_DN501_c0_g1_i5_frame_1_0.trim0	supFam:putative MLRLP	tpm:272.87	len:421	ML:3	logit:semiS:neuro
MLRLPIFILLVLVLSPAASVPDFGMRTKHLPRVPWLRCLFTPEFEGEDWGGGRRHQMC
cluster#	27	1	1	2
>terebra.TRINITY_DN887_c0_g2_i1_frame_-3_0.trim0	supFam:putative MCTCV	tpm:2.85	len:350	ML:3	semiS:neuro:bp
MCTCVTLVFFFYPPFACCEWLVTGNLHKLCSRALKHLEGKEDGMEEEKKDSKILG
>virgo.TRINITY_DN2420_c0_g1_i1_frame_3_1.trim3	supFam:putative MCTCV	tpm:14.87	len:2454	ML:3	semiS:neuro:bp
MCTCVTLVFFFYPPFACCEWLVTGNLHKLCSRALKHLEGKEDEMEEEKRTARSWDRD
cluster#	28	10	6	5
>gloriamaris.TRINITY_DN3112_c0_g1_i1_frame_2_0.trim0	supFam:putative MVKCL	tpm:250.81	len:541	ML:3	logit:neuro:bp
MVKCLVLLFLGCLAFTICFADLRLKLRPKQQRGCCVNFVAPCDVTSCPNYPTAECINVMCMCTAAFHYNGRLLTYAECNSH
>gloriamaris.TRINITY_DN3112_c0_g1_i2_frame_2_0.trim0	supFam:putative MVKCL	tpm:356.93	len:538	ML:3	logit:neuro:bp
MVKCLVLLFLGCLAFTICFADLRLKLRPKQQRGCCVNFVAPCDVTSCPNYPTAECINIPCMCTAAFYDNGRLLAYTDCNSR
>textile.TRINITY_DN8822_c1_g1_i1_frame_3_0.trim0	supFam:putative MVKCL	tpm:75.25	len:335	ML:3	logit:neuro:bp
MVKCLVLLFLGCLAFTTCFADLRLKLRPKRQPGCCVNFMAPCDVTSCPKYPTAECINIPCMCAAAFYSNGRLLADTECNSR
>textile.TRINITY_DN8822_c1_g2_i2_frame_3_0.trim0	supFam:putative MVKCL	tpm:105.15	len:335	ML:3	logit:neuro:bp
MVKCLVLLFLGCLAFTTCFADLRLKLRPKRQPGCCVNFMAPCDVTSCPNYPTAECINIPCMCAAAFYSNGRLLADTECNSR
>textile.TRINITY_DN8822_c1_g2_i3_frame_3_0.trim0	supFam:putative MVKCL	tpm:223.69	len:648	ML:3	logit:neuro:bp
MVKCLVLLFLGCLAFTTCFADLRLKLRPKRHPGCCMNVVSPCDVTSCPNYPTAECENILCMCTAAFYYNGQLLTYAECNSR
cluster#	29	1	1	2
>magus.TRINITY_DN14402_c0_g1_i1_frame_-3_0.trim0	supFam:putative MTWLP	tpm:7.84	len:1905	ML:3	logit:neuro:bp
MTWLPQSSADCRIFSSALFLVCWMACHCSGLCCWTTSCSEARNFCKSTGQYPCQGLPP
>striatus.TRINITY_DN21322_c0_g1_i1_frame_-3_0.trim0	supFam:putative MTWLP	tpm:1.90	len:703	ML:3	logit:neuro:bp
MTWLPQFSADCRIFSSTLFLVCWMACHCSGLCCWTTSCSEARNFCKSTGQYPCQGLLP
cluster#	30	1	1	2
>gloriamaris.TRINITY_DN12163_c0_g1_i1_frame_-2_0.trim0	supFam:putative MTSVS	tpm:1.69	len:257	ML:3	logit:neuro:bp
MTSVSVILFLNAIAQTLFVHISETAHGFQRLIRVWGMVSDPCTYTDCCVGSRNRTCSNSIQFNPIN
>textile.TRINITY_DN14408_c0_g1_i1_frame_-1_0.trim0	supFam:putative MTSVS	tpm:1.30	len:655	ML:3	logit:neuro:bp
MTSVSVILFLNAIAQTLFVHISETAHGFQRLIRVWGMVSDPCTYTDCCVASRNRTCSNSIQFNPIN
cluster#	31	1	1	2
>virgo.TRINITY_DN20260_c0_g1_i1_frame_2_0.trim0	supFam:putative MGPVS	tpm:1.41	len:295	ML:3	logit:semiS:neuro
MGPVSRRNIIVILLIYLILLWQQPGVLTYGNNSRSPNLPNSTWAATRCSKLWDQSLGGTS
>virgo.TRINITY_DN20260_c0_g2_i1_frame_2_0.trim0	supFam:putative MGPVS	tpm:1.97	len:295	ML:3	logit:semiS:neuro
MGPVSRRNIIVILLIYLILLWQQPGVLTYGNNSHSPDLPNSTWAATRCSKLWDQSLGGTS
cluster#	32	3	2	3
>gloriamaris.TRINITY_DN4045_c0_g1_i1_frame_2_0.trim0	supFam:putative MFCVS	tpm:3.22	len:907	ML:3	logit:neuro:bp
MFCVSVISLKLVMSTLASPCLNSCSVILLETSVIQTVTACQCVSTSCGQCHQCLWTN
>marmoreus.TRINITY_DN8537_c0_g1_i1_frame_-1_0.trim0	supFam:putative MWCVS	tpm:6.89	len:592	ML:3	logit:neuro:bp
MWCVSVISLKLVMSILASPCLNSCSVILLETNVIQTVTACHCVSTSCGQCHQCLWTN
>textile.TRINITY_DN8642_c0_g1_i1_frame_3_0.trim0	supFam:putative MFCVS	tpm:5.43	len:720	ML:3	logit:neuro:bp
MFCVSVISLKLVMSILASPCLNSCSVILLESSVIQTVTACQCVSTSCGQCYQCLWTN
cluster#	33	1	1	2
>virgo.TRINITY_DN2982_c0_g2_i1_frame_2_0.trim0	supFam:putative MALRF	tpm:4.43	len:793	ML:3	logit:neuro:bp
MALRFLKIFISILIYQLQLRSRVLSIQISYLSGICGFDYDYYLRSQLVEYCLFL
>virgo_MP.TRINITY_DN1996_c0_g1_i1_frame_3_0.trim0	supFam:putative MALRF	tpm:9.70	len:379	ML:3	logit:neuro:bp
MALRFLKIFISILIYQLQLRSRVLSIQISYLSGICGFDYDYYLRSQLVDNCLFL
cluster#	35	15	7	6
>gloriamaris.TRINITY_DN3448_c0_g1_i1_frame_-1_0.trim0	supFam:putative MMLVF	tpm:10.63	len:343	ML:3	logit:neuro:bp
MMLVFYLLTWVVPPVFLSVLDVGILPLDVGCPTFCARGSCRPITVSYPSSCYVWRMLTLLT
>gloriamaris.TRINITY_DN3448_c0_g1_i3_frame_-2_0.trim0	supFam:putative MMLVV	tpm:14.42	len:362	ML:3	logit:neuro:bp
MMLVVYLLTWVVLPVFLSVHDVGILPLDVGCPKLCARGSCRPITVSYPSSCYVWRMLTLLT
>textile.TRINITY_DN9131_c0_g10_i1_frame_-2_0.trim0	supFam:putative MMLVF	tpm:3.95	len:331	ML:3	logit:neuro:bp
MMLVFYLLTWVVLPVFLSVHDVGVLPLDVGCPRLCARGSCRPITVSYPSSCYVWRMLTLLT
>textile.TRINITY_DN9131_c0_g9_i1_frame_-3_0.trim0	supFam:putative MMLVF	tpm:6.51	len:273	ML:3	logit:neuro:bp
MMLVFYLLTWVVPPVFLSIHDVGVLPLDVGCPTFCARGSCRPITVSYPSSCYVWRMLTLLT
>textile.TRINITY_DN9131_c0_g9_i2_frame_-1_0.trim0	supFam:putative MMLVF	tpm:1.72	len:319	ML:3	logit:neuro:bp
MMLVFYLLTWVVPPVFLSVHDVGILPLDVGCPTFWARGSCRPITVSYPSSCYVWRMLTLLT
>textile.TRINITY_DN9131_c0_g9_i3_frame_-3_0.trim0	supFam:putative MMLVF	tpm:9.39	len:350	ML:3	logit:neuro:bp
MMLVFYLLTWVVLPVFLSIHDVGILPLDVGCPTFCARGSCRPITVSYPSSCYVWRMLTLLT
cluster#	36	1	1	2
>magus.TRINITY_DN9483_c0_g1_i1_frame_-2_0.trim0	supFam:putative MRCYR	tpm:5.46	len:703	ML:3	logit:neuro:bp
MRCYRGPGLFAWSFLIIPVTNPILPVHSRISVLRLHPRIGSQSGSESQCRQRLGDCTSEERRRWNVDVGVGSWF
>striatus.TRINITY_DN7196_c0_g1_i1_frame_-3_0.trim0	supFam:putative MRCYR	tpm:3.68	len:2770	ML:3	logit:neuro:bp
MRCYRGPGLFAWSFLIIPVTNPILPVHSRISLLQLHPRIGSQSGSESRCRQRLGDCTSEERRRWNVDVGVGSWF
cluster#	37	6	4	4
>gloriamaris.TRINITY_DN1760_c0_g1_i1_frame_3_2.trim1	supFam:putative MGMMS	tpm:7.47	len:1772	ML:3	logit:neuro:bp
MGMMSFGTLSFVSFCFGLFSSYVYRCIHCPIRESCYENEEMCAVLTHVVTDRPVGVL
>terebra.TRINITY_DN5090_c0_g1_i1_frame_2_1.trim2	supFam:putative MMWFG	tpm:3.64	len:1068	ML:3	logit:neuro:bp
MMWFGTFGFVSFCFGLFSSYVYRCIHCPIRERCYENEQMCAVLTHVITDRPVGVL
>textile.TRINITY_DN8484_c1_g1_i1_frame_2_0.trim1	supFam:putative MGMMW	tpm:4.84	len:804	ML:3	logit:neuro:bp
MGMMWFGTFSFVSFCFGLFSSYVYRCIHCPIRESCYENEEMCAVLTHVVTDRPVGVL
>virgo.TRINITY_DN10292_c0_g1_i1_frame_-1_1.trim2	supFam:putative MMWFG	tpm:10.64	len:2078	ML:3	logit:neuro:bp
MMWFGTLGFVSFCFGLFSSYVYRCIHCPIRERCYENEQMCAVLTHVITDRPVGVL
cluster#	40	1	1	2
>magus.TRINITY_DN2035_c0_g1_i1_frame_2_0.trim0	supFam:putative MNQIR	tpm:5.76	len:703	ML:3	logit:neuro:bp
MNQIRQPLLFLVASWPFCRWHSLLFLSASERCRKKDELLFLPVTGRGCQNNTYYNSCAIWKHLLIGRSLCH
>marmoreus.TRINITY_DN2255_c0_g1_i1_frame_-2_1.trim0	supFam:putative MNQIM	tpm:9.58	len:2921	ML:3	logit:neuro:bp
MNQIMQTLLFLVAPLPFCRWHSLLFLTASERCRKRDELLFLPVTGRGCQNNTYYNSCAIWKHLLIGRSLCH
cluster#	41	1	1	2
>virgo.TRINITY_DN3561_c0_g1_i1_frame_2_1.trim0	supFam:putative MYVIA	tpm:44.04	len:1019	ML:3	logit:neuro:bp
MYVIAEACNSLRNAACLYFLLLLLYFSSDRVRGSGNQPAVDREEGESIRGRERGTGVGQKDEHMYTSSGVATVCGSTVKKLICNGYVLSSET
>virgo_MP.TRINITY_DN533_c0_g1_i1_frame_1_1.trim0	supFam:putative MYVIA	tpm:47.71	len:1023	ML:3	logit:neuro:bp
MYVIAEACNSFRNAACLYFLLLLLYFSSDRVRGSGNQPAVDREEGESIRGRERGTGVGQKDEHMYTSSGVATVCGSTVKKLICNGYVLSSET
cluster#	42	1	1	2
>magus.TRINITY_DN5069_c0_g1_i1_frame_-1_0.trim0	supFam:putative MLCLP	tpm:6.20	len:1163	ML:3	logit:neuro:bp
MLCLPLGLQFLLAVPVWSTLVCSFHWSPCRPWSFCQTAPSCSLLLPRLHYPNHPD
>striatus.TRINITY_DN7592_c0_g1_i1_frame_-2_4.trim0	supFam:putative MLCLP	tpm:2.56	len:1748	ML:3	logit:neuro:bp
MLCLPLGLQLLLAVPVWSTLVCSFHWSPCRPWSFCQTAPSRSLLLPQLHYPNHPD
cluster#	43	1	1	2
>gloriamaris.TRINITY_DN579_c0_g1_i1_frame_-1_0.trim0	supFam:putative MILFV	tpm:3.57	len:535	ML:3	logit:neuro:bp
MILFVVGSVVLILSDHAQTTMQVWVKHCPLHTTDARLCACVTPHSEHPTSHNVMCKMSPF
>textile.TRINITY_DN3472_c0_g1_i1_frame_-1_0.trim0	supFam:putative MILFV	tpm:1.91	len:552	ML:3	logit:neuro:bp
MILFVVGSVVLILSDHAQTTMQIWVKHCPLHTTDARLCACVTPHSEHPTSHNVMCKMSPF
cluster#	44	1	1	2
>magus.TRINITY_DN7978_c0_g1_i1_frame_3_0.trim0	supFam:putative MVLTL	tpm:11.98	len:1173	ML:4	bp:logit:semiS:neuro
MVLTLCTWLTVVACVSCSRKGDNWCRCQCPSGSAIGLYCVDSVSYHRSEMHGIWCLDRPLPRIL
>striatus.TRINITY_DN24984_c0_g1_i1_frame_3_0.trim0	supFam:putative MVLTL	tpm:3.22	len:551	ML:3	semiS:neuro:bp
MVLTLCTWLTVVACVSCSRKGDDWCRCRCPSGSAIGLYCMDSASYHRSEMHGI
cluster#	45	1	1	2
>gloriamaris.TRINITY_DN96_c0_g1_i1_frame_3_0.trim0	supFam:putative MGHLR	tpm:2.63	len:2472	ML:3	semiS:neuro:bp
MGHLRLHFIGSILLVSNWIACRFCQILNVRGVPWPSLSVSLNGTLVLFTASCENFAKNWHAVSWIKDVVTCCVENIRCIFHFKN
>textile.TRINITY_DN7444_c0_g2_i1_frame_2_0.trim0	supFam:putative MGHLR	tpm:1.57	len:766	ML:3	semiS:neuro:bp
MGHLRLHFISSILLASNWIACRFCQILNVRGVPWPSLSVSLNGTLVLFTASCETFAKNWHAVSWIKDVVTCCVENIRCIFHFKN
cluster#	46	3	3	3
>gloriamaris.TRINITY_DN5206_c0_g1_i1_frame_2_0.trim0	supFam:putative MPMLL	tpm:3.16	len:1872	ML:3	logit:neuro:bp
MPMLLWADLLVSFVLYISTEHFCSAFSVSRQGTFVCSIELDFTESRNIYLDYFYEESKI
>striatus.TRINITY_DN10653_c0_g1_i2_frame_3_2.trim1	supFam:putative MPMLL	tpm:4.56	len:2441	ML:3	logit:neuro:bp
MPMLLWADLLVSFVLYISTEHFCSAFSVSRQGTFVCSIELDFTESRNIYLDYFYEKSKI
>textile.TRINITY_DN8924_c0_g1_i1_frame_2_2.trim1	supFam:putative MLLWA	tpm:1.48	len:948	ML:3	logit:neuro:bp
MLLWADLLVSFVLYISTEHFCSDFSVSRQGTFVCSIELDFTESRNIYLDYFL
cluster#	47	1	1	2
>marmoreus.TRINITY_DN7100_c0_g1_i1_frame_-3_0.trim0	supFam:putative MVECW	tpm:4.73	len:409	ML:3	logit:neuro:bp
MVECWCQYSILFLFLQSSYCHCTHFCFSTLHRAYADWMVLLLACYQESAYLCPLWETEPCRGN
>virgo.TRINITY_DN5647_c0_g1_i1_frame_2_0.trim0	supFam:putative MVECW	tpm:6.09	len:348	ML:3	logit:neuro:bp
MVECWCQYSILFLFLQSSYCHCAHFCFSTLHRAYADWMVLLLACYQESAYLCPLWETEPCRGN
cluster#	48	1	1	2
>gloriamaris.TRINITY_DN8447_c0_g1_i1_frame_1_0.trim0	supFam:putative MLILW	tpm:3.71	len:280	ML:3	logit:neuro:bp
MLILWVIIIWQTTELDFMCLYAERGDVRLDRVQSAYTHIHSLYRECHPMDDKEGAHLC
>textile.TRINITY_DN6175_c0_g1_i2_frame_2_0.trim1	supFam:putative MLILW	tpm:1.25	len:442	ML:3	logit:neuro:bp
MLILWVIIIWQTTELDFMCLYAERGDVRLDRVQSAYTHIHSLYRECHLMDDKEGAHLC
cluster#	49	3	2	3
>coronatus.TRINITY_DN739_c0_g1_i1_frame_-2_0.trim0	supFam:putative MSGAS	tpm:229.64	len:771	ML:3	logit:semiS:neuro
MSGASFILICITMTTILMLESASGFGCGSSQGLKPCEVSGQVCAERTYSHCTPYCTCGNSLCPVDDFPIPGTFHHFSRFYTCDAVPRCGNDVEEPVTFYGKGLELRCQCDMFVWTVDPGRFRWECYP
>coronatus.TRINITY_DN739_c0_g1_i2_frame_-2_0.trim0	supFam:putative MSGAS	tpm:44.66	len:760	ML:3	logit:semiS:neuro
MSGASFILICITMTATLMLGSASGVGCGSSHGLKPCKVPGQVCAERTYSHCTPYCTCGNNLCPVDDVFIPGTFHHFSRFYTCDAVPGCGNEVEEPVTFYGKGLKLRCQCDTFVWTVDPGRFRWECYSWFRVAEETGLHPWP
>coronatus.TRINITY_DN739_c0_g1_i3_frame_-2_0.trim0	supFam:putative MSGAS	tpm:143.23	len:781	ML:3	logit:semiS:neuro
MSGASFILICITMTTTLMLESASGLGCGSSQGLKPCEVSGQVCAERTYSHCTPYCTCGNSLCPVDDFPIPGTFHHFSRFYTCDAVPVCGNDVEEPATFYGKRLKLRCQCDMFVWTVDPGRFRWECYP
cluster#	50	3	3	3
>terebra.TRINITY_DN3823_c0_g5_i11_frame_1_0.trim0	supFam:putative MWPSI	tpm:3.88	len:394	ML:3	logit:neuro:bp
MWPSIAFFIFVRIFPSPIIPSVVSARRPFCLGPEIHGKISNFTFFVRTVLNVICFCLKKTQEVKMHCVLSCALFVNVLGGN
>terebra.TRINITY_DN3823_c0_g5_i1_frame_3_0.trim0	supFam:putative MWPSI	tpm:24.57	len:1794	ML:3	logit:neuro:bp
MWPSIAFFIFVRIFPSPIIPSVVSARRPFCLGPEIHGKISNFTFFVRTVLNVICFYLKKTQEVEMHCVSSCALFGYVLGGN
>virgo_MP.TRINITY_DN428_c0_g4_i1_frame_-2_0.trim0	supFam:putative MWPSI	tpm:26.84	len:250	ML:3	logit:neuro:bp
MWPSIAFFIFVRIFPSPIIPSVVSALRPFCLGPEIHGKAPLCLFPFQDTGN
cluster#	51	1	1	2
>virgo.TRINITY_DN3390_c0_g1_i1_frame_-1_0.trim0	supFam:putative MTKLL	tpm:52.32	len:654	ML:3	logit:neuro:bp
MTKLLLVFFLWGVVLMAAACRPLRRRVRVTIPEGIMERLEPVPNYTHVNEGCFDECPLSQGALCVLDCRFVYPDGTRDDCIHNHYNRQTGKRVFCWT
>virgo_MP.TRINITY_DN1525_c0_g1_i1_frame_-1_0.trim0	supFam:putative MTKLL	tpm:85.13	len:567	ML:3	logit:neuro:bp
MTKLLLVFFLWGVVQMAAACRPLRRRVRVTIPEGIMERLEPVPNYTHVNEGCVDECPLSQGALCVLDCRFVYPDGTRDDCIHNHYNRQTGKRVFCWT
cluster#	52	1	1	2
>gloriamaris.TRINITY_DN6168_c0_g1_i1_frame_2_0.trim0	supFam:putative MSLCL	tpm:2.78	len:290	ML:3	logit:neuro:bp
MSLCLTQVTVPVFFMSLFPLSWSSSGVCSHRLSIGISVDDAIWVCGPWCLCVGCSVAMSVDLLSSFPS
>striatus.TRINITY_DN9975_c0_g2_i1_frame_2_0.trim0	supFam:putative MSLCL	tpm:4.33	len:2281	ML:3	logit:neuro:bp
MSLCLTQVTVPVFFMSLFPLSWSSSGVCSHRLSIGISVDDAIWVCGPWCLCVGCSVAMSLDLLSSFPS
cluster#	53	3	3	3
>magus.TRINITY_DN9007_c0_g3_i4_frame_2_2.trim0	supFam:putative MICSF	tpm:8.09	len:2325	ML:3	semiS:neuro:bp
MICSFFGWCTFSALLLIDLEAKCHYNLCVCSLVCLHTANKTSLRPKEETAETINS
>magus.TRINITY_DN9007_c0_g3_i5_frame_3_0.trim0	supFam:putative MICSF	tpm:7.98	len:1120	ML:3	semiS:neuro:bp
MICSFFGWCTFSALLLIDLKAKCHYDLCVCSLVCLHTANKTSSRPKEETAETINS
>striatus.TRINITY_DN9068_c0_g1_i1_frame_3_1.trim0	supFam:putative MICSF	tpm:4.72	len:2452	ML:3	semiS:neuro:bp
MICSFFGWCTFSALLPIDLKAKCHYDLCVCSLVCLHTANKTSLRPKEETAETINS
cluster#	54	1	1	2
>striatus.TRINITY_DN14603_c0_g1_i1_frame_1_0.trim0	supFam:putative MKVAI	tpm:2.93	len:496	ML:3	logit:neuro:bp
MKVAIVLLIVVALTMTMMSEDAEALFAGCNRRCRRVGSRSGRRYTSAMTGIRYCLCSGTMQFLPRH
>textile.TRINITY_DN14381_c0_g1_i1_frame_1_0.trim0	supFam:putative MKLAI	tpm:2.22	len:517	ML:3	logit:neuro:bp
MKLAIVLLIVVALTMTMMSEEAEALFAGCNRRCRRVGSRSGRRYTSAMTGIRYCLCSGTMQFLPRH
cluster#	55	1	1	2
>coronatus.TRINITY_DN762_c0_g1_i3_frame_1_2.trim0	supFam:putative MLRNL	tpm:1166.38	len:936	ML:3	logit:neuro:bp
MLRNLALHVILVLATSLVTHVIVVTADECSQYENCTPSDNADESKLIEVCEACGNQYGGSMESCCREGGHIFECCYKSVEE
>coronatus.TRINITY_DN762_c0_g1_i5_frame_2_2.trim0	supFam:putative MLRNL	tpm:1579.46	len:1825	ML:3	logit:neuro:bp
MLRNLALHVILVLATSLVTHVIVVTADECSQYENCTASDNADDSKLTEVCEACGNQYGGSMESCCREGGHIFECCYKSVEE
cluster#	56	1	1	2
>gloriamaris.TRINITY_DN10345_c0_g1_i1_frame_1_0.trim0	supFam:putative MYLRF	tpm:3.38	len:770	ML:3	logit:neuro:bp
MYLRFVCLRVWLWTFNWSGFSYRTKTKPKCSLLSRRHVTSLEAMLKTNLLRFCHDGRM
>textile.TRINITY_DN7690_c0_g1_i1_frame_2_0.trim0	supFam:putative MYLRF	tpm:2.39	len:1348	ML:3	logit:neuro:bp
MYLRFVCLRVWLWTFSWSGFSYRTKTKPKCSLLSRRHVTSLEAMPKTNLLRFCHDGRM
cluster#	57	1	1	2
>marmoreus.TRINITY_DN2594_c0_g1_i3_frame_-3_3.trim0	supFam:putative MRVCA	tpm:5.27	len:2582	ML:3	logit:neuro:bp
MRVCAQANLQACVHVCICASVSVCACLQVCVCVCVCLCCSGICELSIPVYSCVCVTVTPECTKDTT
>marmoreus_MP.TRINITY_DN321_c0_g1_i1_frame_-2_3.trim0	supFam:putative MRVCA	tpm:19.12	len:2572	ML:3	logit:neuro:bp
MRVCAQANLQACVHVCICASVSVCACLQVCVCVCVCLCCSGICELSIPVYSCVCVTVTPECTKNTT
cluster#	58	6	4	4
>magus.TRINITY_DN4161_c0_g1_i1_frame_2_0.trim1	supFam:putative MCKGF	tpm:18.32	len:388	ML:3	logit:neuro:bp
MCKGFLGLFIHALCTSSGFCGLLCLNERTRFHEVCVSLACSYPPDHVQVTVVCAHCSSVLCCCSLCVKCAAVLL
>magus.TRINITY_DN4161_c0_g2_i1_frame_2_0.trim1	supFam:putative MCTCK	tpm:15.95	len:394	ML:3	logit:neuro:bp
MCTCKGFLGLFIHALCTSSGFCGLLCLNERTRFHEVCVSLACSYPPDHVQVTVVCAHCSSVLCCCSLCVKCAAVLL
>striatus.TRINITY_DN15172_c0_g1_i1_frame_1_0.trim1	supFam:putative MCTSK	tpm:9.02	len:372	ML:3	logit:neuro:bp
MCTSKGFLGLFIHALCTSSGFCGLLCLNERTRFYEVCVSLACSYPPDHVQVTVVCAHCSSVLCCYSLCVKCAAVLL
>virgo.TRINITY_DN7960_c0_g1_i1_frame_-1_0.trim2	supFam:putative MCTCK	tpm:6.22	len:357	ML:3	logit:neuro:bp
MCTCKGFLGLFIHALCTSSGFCGLLCLNERTRFYEVCVSLACSYPHDHVQVTVECAHCSSVLCCYSLCVKCAAVLL
cluster#	59	1	1	2
>magus.TRINITY_DN21789_c0_g1_i1_frame_3_0.trim0	supFam:putative MLVTI	tpm:5.64	len:249	ML:3	logit:neuro:bp
MLVTISCLSACKVLLLHTFYLVTNESANIYGSFLFLPCIIERLCCKSSDAASCN
>striatus.TRINITY_DN6262_c0_g1_i1_frame_3_0.trim0	supFam:putative MLVTI	tpm:3.03	len:476	ML:3	logit:neuro:bp
MLVTISCLSVCKVLLLHTFYLVTNESANIYGSFLLLPCIIERLCCKSSDAVSCN
cluster#	60	1	1	2
>textile.TRINITY_DN9106_c0_g1_i1_frame_2_0.trim1	supFam:putative MTHGA	tpm:3.70	len:1216	ML:3	semiS:neuro:bp
MTHGAGVHLWTFGSSLTSTCWGQDVHSSNCCQSECCLSFRVYDTHTKGFVGRRISRLCQICIQTS
>textile.TRINITY_DN9106_c0_g1_i2_frame_2_0.trim1	supFam:putative MTHGA	tpm:2.47	len:628	ML:3	semiS:neuro:bp
MTHGAGVHLWTFGSSLTSTCWGQDVHSSNCCQSECCLSFRVYDTHTKGFVGRRISLVCQICIQTS
cluster#	61	1	1	2
>striatus.TRINITY_DN17111_c0_g1_i1_frame_-2_0.trim0	supFam:putative MLRVL	tpm:1.60	len:519	ML:3	logit:neuro:bp
MLRVLMLMLVLSFCLCWLSAVVVHLQVPLAPQKPLSLVTGICNVLWDPRVPI
>virgo.TRINITY_DN9967_c0_g1_i1_frame_3_0.trim0	supFam:putative MLRVL	tpm:4.87	len:414	ML:3	logit:neuro:bp
MLRVLMLMLVLSFCLCWLSAVVVHLQVPLAPQKPLSLVKGICYVLWDPRVLT
cluster#	62	3	3	3
>imperialis_MP.TRINITY_DN1113_c0_g1_i1_frame_-3_0.trim0	supFam:putative MARSL	tpm:20.04	len:242	ML:4	bp:logit:semiS:neuro
MARSLLLGCLLRPLLGRFLGGLLHSSCFLLRRCFLCFGGFGLSRRVSSCLLSLRSCHDEK
>magus.TRINITY_DN8174_c0_g1_i1_frame_-3_0.trim0	supFam:putative MARSL	tpm:63.84	len:1151	ML:3	logit:neuro:bp
MARSLLLGCLLRPLLGPFLGRLLHSSCFLLRRCFLCFGGFGFSGRVSSCLLSLRSCHDENEV
>striatus.TRINITY_DN8474_c0_g3_i1_frame_-1_0.trim0	supFam:putative MARSL	tpm:10.90	len:1032	ML:3	logit:neuro:bp
MARSLLLGCLLRPLLGPFLGRLLHSSCFLLRRCFLCFGGFGFSGRVSSCLLSLRSCHDEK
cluster#	63	1	1	2
>magus.TRINITY_DN8142_c0_g1_i1_frame_2_0.trim0	supFam:putative MFLLL	tpm:19.88	len:725	ML:3	logit:neuro:bp
MFLLLLHMTLQIIWYPLYMCADHKYLLQQCGTCFSVTSQWCLHDVLDVVLCSSRTHTRVFLLFCAF
>marmoreus.TRINITY_DN36_c0_g1_i1_frame_2_0.trim0	supFam:putative MFLLL	tpm:7.90	len:566	ML:3	logit:neuro:bp
MFLLLLRMTLQIIWYPLYMCADHKYLLQQCGTCFSVTSQWCLHDVLDVVLCSSRTHTRVFLLFCAF
cluster#	64	1	1	2
>striatus.TRINITY_DN45_c0_g4_i1_frame_1_1.trim0	supFam:putative MLVVE	tpm:3.42	len:1529	ML:3	logit:neuro:bp
MLVVESCCGCMFEIVLCMCSGMCLQCVSSLCLQKCMCVCSCVCVCVCVCVCVCASLKGVIE
>striatus.TRINITY_DN45_c0_g6_i1_frame_1_1.trim0	supFam:putative MLVVE	tpm:1.25	len:1535	ML:3	logit:neuro:bp
MLVVESCCGCMFEIVLCMCSGMCLQCVSSLCLQKCMCVCSCVCVCVCVCVCVCVCASLKGVIE
cluster#	65	1	1	2
>gloriamaris.TRINITY_DN7684_c0_g1_i1_frame_1_0.trim1	supFam:putative MNVWF	tpm:1.85	len:492	ML:3	logit:neuro:bp
MNVWFHFCCLVFVSFTVILSLVARADLLKAGIPCTFRQVCKEDHVCSHICKHLKLEQTYVCMFTHTSTPLV
>textile.TRINITY_DN7400_c0_g2_i1_frame_2_0.trim1	supFam:putative MNVWF	tpm:3.83	len:426	ML:3	logit:neuro:bp
MNVWFHFCCLVFVSFTVILSLVARADLLKAGIPCTFRQVYKEYHVCLHICKHLKLEQTYVCMFTHTSTPLV
cluster#	66	3	2	3
>gloriamaris.TRINITY_DN10789_c0_g1_i1_frame_2_0.trim0	supFam:putative MFMAK	tpm:2.77	len:819	ML:3	logit:neuro:bp
MFMAKQMQSSMTNIFTFCLLILATCHTSTSSNIFRPVLGVKCFIPVLLSTAFLIVCIVSFIKISSCRRFCWNR
>magus.TRINITY_DN7912_c0_g1_i1_frame_2_1.trim0	supFam:putative MFMAK	tpm:11.40	len:807	ML:3	logit:neuro:bp
MFMAKQMQSSMTNIFTICLLILATCHTSTSSNMFRPVFGVKCFIPVLLSTAFLIVCVVSFIKISSCRRFCWNR
>striatus.TRINITY_DN8456_c0_g1_i1_frame_2_0.trim0	supFam:putative MFMAK	tpm:5.21	len:850	ML:3	logit:neuro:bp
MFMAKQMQSSMTNIFTFCLLILATCHTSTSSNIFWPVFGVKRFIPVLLSTAFLTVCVVSFIKVSSCRRFCWNR
cluster#	67	1	1	2
>gloriamaris.TRINITY_DN2737_c0_g1_i1_frame_1_0.trim0	supFam:putative MGGFV	tpm:5.36	len:2460	ML:3	logit:neuro:bp
MGGFVCLSLLPQPVCLLISCQAAVGRGPLGTVTCALCDRSLSCYTVFSQLLAGRL
>textile.TRINITY_DN8335_c0_g1_i1_frame_2_1.trim0	supFam:putative MGGFV	tpm:3.80	len:2428	ML:3	logit:neuro:bp
MGGFVCLSLLPQPVCLLISCQAAVGRDPLGTVTCALCDRSLSCYTVSFSSF
cluster#	68	1	1	2
>gloriamaris.TRINITY_DN10212_c0_g1_i1_frame_2_0.trim0	supFam:putative MMISA	tpm:53.82	len:671	ML:3	logit:neuro:bp
MMISASIVMFLTVTVVKSTHIARQREVQCYAFRQVDCVYDDVCSVTRIMGCLQYCHCTYNRVCDHMAVNATDGYTYGLCRRPEEYMPCHHGEMPVMGEQFPDVYAFKFWCSCKNGYKYKPTIRNITCV
>textile.TRINITY_DN8182_c0_g1_i1_frame_1_0.trim1	supFam:putative MMISA	tpm:13.71	len:666	ML:4	bp:logit:semiS:neuro
MMISASIVMFLTVTAVKSTHITRQREVHCYAFRQVDCVYDDVCSVTRIMGCLQYCHCTDNRVCDHVAVNVTDGYTYGLCRRPEEYMPCHDGEMPVMGEQFCDVYAFKLWCSCTNGYKYQPTIRNIACV
cluster#	69	1	1	2
>coronatus.TRINITY_DN770_c0_g1_i1_frame_1_0.trim0	supFam:putative MTPRM	tpm:825.68	len:575	ML:3	logit:neuro:bp
MTPRMNLLLLMLVVMTVPLLQAQRHTRCETTSDGTVICRHANSPDRRDDGNAASRQEGSLMSVLQGLRH
>coronatus.TRINITY_DN770_c0_g1_i2_frame_1_0.trim0	supFam:putative MTPRM	tpm:2509.75	len:571	ML:3	logit:neuro:bp
MTPRMNLLLLMLVVMTVPLLQAQRHTRCETLPDGRVVCRHANSPDRRDDGNAASRQEGSLMSVLQGLRH
cluster#	70	1	1	2
>terebra.TRINITY_DN6468_c0_g1_i1_frame_3_1.trim0	supFam:putative MDCIL	tpm:5.83	len:807	ML:3	logit:neuro:bp
MDCILPPLPHFLSLLALLMVNFLEIPEDVVKVLLYSRVRWGAGKSKRWSLMRVHVCETVRVYKCAWVNADVEPDGLSLQTGGS
>virgo.TRINITY_DN7752_c0_g1_i1_frame_1_1.trim0	supFam:putative MDCIL	tpm:8.10	len:909	ML:3	logit:neuro:bp
MDCILPPLPHFLSLLALLMVNFLEIPEDVVKVLLHSRVRWGAGKSKRWSLMRVHVCETVRAYKCAWVNADVEPDGLSLQTGGS
cluster#	71	1	1	2
>gloriamaris.TRINITY_DN2138_c0_g1_i1_frame_-2_0.trim0	supFam:putative MVTVT	tpm:2.82	len:816	ML:3	logit:neuro:bp
MVTVTHITIHKHLFSWLLSFLRHLICARQGFQITFGKLKNTMCALIMCVCRCIHCIGFMTCSLALSR
>textile.TRINITY_DN7199_c0_g2_i1_frame_-1_0.trim0	supFam:putative MVTVT	tpm:4.36	len:526	ML:3	logit:neuro:bp
MVTVTHITIHKHLFSWLLSFLRHLICAGQGFQITFRKLKNTMRALIMCVCRCIHCIGFMTCSLALSR
cluster#	72	1	1	2
>terebra.TRINITY_DN2356_c0_g1_i1_frame_3_0.trim2	supFam:putative MHVHF	tpm:10.02	len:1529	ML:3	logit:neuro:bp
MHVHFYMGLLLLFGLSLVRFKLDEPCSDVICLKCALYNLLCWHRASLEMGMGLISTVQGCTVC
>virgo.TRINITY_DN4009_c0_g1_i1_frame_1_0.trim2	supFam:putative MHVHF	tpm:40.27	len:1694	ML:3	logit:neuro:bp
MHVHFYMGLLLLFGLSLVRFKLDEPCSDVICLKCALYNLLCWHRASLEMGMGLISTVHSCTVC
cluster#	73	1	1	2
>magus.TRINITY_DN8632_c0_g1_i4_frame_1_1.trim0	supFam:putative MCLPS	tpm:2.60	len:1066	ML:4	bp:logit:semiS:neuro
MCLPSGFLVLTLSLTFKWRFTECEGTVREYWTFLLSLTFRWSDKAFESTVRSVEPPSVLDLLVECCRL
>magus.TRINITY_DN8632_c0_g1_i5_frame_1_1.trim0	supFam:putative MFLPS	tpm:5.75	len:2196	ML:3	semiS:neuro:bp
MFLPSDFLVLTLSLTFKWRFTECEGTVREYWTFLLSLTFRWSDKAFESTVRSVEPPSVLDLLVECCRL
cluster#	74	1	1	2
>terebra.TRINITY_DN3026_c0_g1_i1_frame_1_0.trim1	supFam:putative MTAVK	tpm:6.95	len:643	ML:3	logit:neuro:bp
MTAVKRLHARREFKMFGFLCLLIIDVTFNDDNVPMMMMMQCVEFHLLIRLCSCNCYPRQM
>terebra.TRINITY_DN3026_c0_g1_i2_frame_1_0.trim1	supFam:putative MTAVK	tpm:4.24	len:640	ML:3	logit:neuro:bp
MTAVKRLHARREFKMFGFLCLLIIDVTFNDDNVPMMMMQCVEFHLLIRLCSCNCYPRQM
cluster#	75	1	1	2
>ebraeus.TRINITY_DN314_c0_g1_i1_frame_-1_0.trim1	supFam:putative MRLWS	tpm:26.80	len:1316	ML:3	semiS:neuro:bp
MRLWSLSACHGFLSPLLVCLLSSAFPLSTCGGLSVLVRHSPPFLCTFTVWV
>magus.TRINITY_DN8011_c1_g1_i2_frame_3_4.trim0	supFam:putative MLLSC	tpm:67.57	len:4884	ML:3	semiS:neuro:bp
MLLSCSSVMLLWSLSACHGFLSPLLVCLLSSAFPLSTCGGPSVLVRHSSPFLCTFTVRV
cluster#	76	3	3	3
>striatus.TRINITY_DN2467_c0_g1_i1_frame_1_1.trim1	supFam:putative MNWVI	tpm:23.01	len:823	ML:3	logit:neuro:bp
MNWVIIGNFRMVLLFWAVFEPQSRDLGGGKGSSVCQGDVSPIGGSKVCVMKTVGRNR
>terebra.TRINITY_DN817_c0_g1_i1_frame_3_1.trim0	supFam:putative MNWVI	tpm:9.32	len:929	ML:3	logit:neuro:bp
MNWVIIRNFRMVLLFWAVFEPQSRDLGGGKGSSVCQGDVSPIGGSKVCVMNRGKKQMMCSPSNMDRTEK
>terebra.TRINITY_DN817_c0_g2_i1_frame_3_1.trim0	supFam:putative MNWVI	tpm:6.15	len:929	ML:3	logit:neuro:bp
MNWVIIRNFRMVLLFWAVFEPQSRDLGGGKGSSVCQGDVSPIGGSKVCVMNSEKKQMMCSPSNMDRTEK
cluster#	77	1	1	2
>magus.TRINITY_DN19621_c0_g1_i1_frame_3_0.trim1	supFam:putative MLLCK	tpm:12.56	len:416	ML:3	semiS:neuro:bp
MLLCKLISLLSFLLERTAWDAASTPISLFIHPTPFPVCCLSFGKVVSIFNGVHF
>striatus.TRINITY_DN19263_c0_g1_i1_frame_3_0.trim0	supFam:putative MLLCK	tpm:4.86	len:299	ML:3	semiS:neuro:bp
MLLCKLISLLSFLLERTAWDAASTPISLFVHPTPFPVCCLSFGKMVSIFNGVRF
cluster#	78	1	1	2
>magus.TRINITY_DN7528_c0_g1_i1_frame_1_1.trim0	supFam:putative MFFLV	tpm:8.89	len:1611	ML:3	logit:neuro:bp
MFFLVLFLVGWLVGLSFDLTSCAPCSEHCRLECVGACSLVFIEIGSDLKVCISCAS
>marmoreus.TRINITY_DN1497_c0_g1_i1_frame_-2_1.trim0	supFam:putative MFFFV	tpm:7.76	len:2053	ML:3	logit:neuro:bp
MFFFVLFLVRWLVGLSFDLTSCAPCSEHCRLECVGACSLDFIEIGSDLKVCISCAS
cluster#	79	1	1	2
>marmoreus.TRINITY_DN7254_c0_g1_i1_frame_3_1.trim0	supFam:putative MSYIF	tpm:2.78	len:675	ML:3	logit:neuro:bp
MSYIFLSSLSLWILLLSIAYRPTACNGPYQGCHLVRQLSTYQKTNGPKNHI
>textile.TRINITY_DN15666_c0_g1_i1_frame_-2_0.trim0	supFam:putative MSYIF	tpm:2.66	len:385	ML:4	bp:logit:semiS:neuro
MSYIFLSSLSLWILLLSIAYRPTACNGPYQGCHLVKDNSLHIKKTNGPKNHI
cluster#	80	3	3	3
>striatus.TRINITY_DN14212_c0_g1_i1_frame_2_0.trim0	supFam:putative MGMIV	tpm:1.80	len:629	ML:4	bp:logit:semiS:neuro
MGMIVKCCVVILLLYQSTLAQSVSSSEHGTHHMWPYINSISKAHVAMCGVVVSMCSFCTDL
>terebra.TRINITY_DN5242_c0_g1_i1_frame_3_0.trim0	supFam:putative MGMIV	tpm:6.17	len:726	ML:3	logit:neuro:bp
MGMIVKCCVVIYLLYQSTLAQSVSSSEHGTHHMWPYINSISKAHVAMCGVVVSMCSFCTDL
>textile.TRINITY_DN12827_c0_g1_i1_frame_2_0.trim0	supFam:putative MGMIV	tpm:1.70	len:629	ML:4	bp:logit:semiS:neuro
MGMIVKCCVVILLLYQSALAQSVSSSEHGTHHMWPYINSISKAHVAMCGVVVSMCSFCTDL
cluster#	81	1	1	2
>virgo.TRINITY_DN2088_c0_g1_i1_frame_3_0.trim0	supFam:putative MSLSL	tpm:6.69	len:493	ML:3	logit:neuro:bp
MSLSLLPVSLSLSLSLSLSLSLSLRHKHTHTEHTDQSIFSVSMYKFSNTIFLVFIYERMVVRGEAMCCWNVKHIPQALILYCLWLTSVKYTLYPQCACPLSCCVCCFVLCVMCTSVWVDQTVIG
>virgo.TRINITY_DN2088_c0_g9_i1_frame_3_0.trim0	supFam:putative MSLSL	tpm:5.79	len:499	ML:4	bp:logit:semiS:neuro
MSLSLLPVSLSLSLSLSLSLSLSLSLRHKHTHTEHTDQSIFSVSMYKFSNTIFLVFIYERMVVRGEAMCCWNVKHIPQALILYCLWLTSVKYTLYPQCACPLSCCVCCFVLCVMCTSVWVDQTVIG
cluster#	82	1	1	2
>terebra.TRINITY_DN3412_c0_g1_i1_frame_-1_0.trim0	supFam:putative MGISH	tpm:11.01	len:990	ML:3	semiS:neuro:bp
MGISHMNQSISIFFSGFLYGVLLLDSCTSLNGVIRQENPDVPFFLGKNPTRKSFPMYSISWKADHPI
>virgo.TRINITY_DN563_c0_g1_i1_frame_1_0.trim0	supFam:putative MGISH	tpm:18.26	len:1012	ML:3	semiS:neuro:bp
MGISHMNQSISIFFSGFLYGVLLLDSCTSLNGVIRQENPDVPFFLGKNPTRKSFPMYSISWKADHPM
cluster#	83	1	1	2
>magus.TRINITY_DN17292_c0_g1_i1_frame_-3_0.trim0	supFam:putative MSTYL	tpm:13.04	len:1092	ML:3	logit:neuro:bp
MSTYLRTVLHLLLICAYFLPKQTAQQFHIYQSSLHILHHPYHHWRSCTNTVHRISQHFSPKRIKHQGWGRRDGKANQPMPLSLPTTNKKVKHNADKQNRDMCSQDRKNTIAGPFALCHPWDFCITVKLHSVHTKRVHLYEWEQW
>virgo.TRINITY_DN2463_c0_g1_i1_frame_-3_0.trim0	supFam:putative MSTYL	tpm:9.07	len:1191	ML:3	logit:neuro:bp
MSTYLGTVLHLLLICAYFLPKQTAQQFHIYQSSLHILHHPYHHWRSCTNIIHHISQHFSPKRIKHQRWGRGDGKANQPMPLSLPTTNKKVKHDADKENRDMCSQDRKKTTAGPFALCHPWDFCIIVKLHSVHTKRDHLYEWEQW
cluster#	84	1	1	2
>marmoreus.TRINITY_DN1414_c0_g1_i1_frame_-1_0.trim2	supFam:putative MRSAI	tpm:3.44	len:829	ML:3	logit:semiS:neuro
MRSAIHLVAWSVISSMCSAMMVAMTDDLGRSSAFSDCRHVVVWPVVFSMYPAMTVAMTNDLCCSSDFSD
>marmoreus.TRINITY_DN1414_c0_g2_i1_frame_-1_0.trim2	supFam:putative MRSAI	tpm:3.08	len:829	ML:3	logit:semiS:neuro
MRSAIHVVVWSVISSMCSAMMVAMTDDLGRSSAFSDCRHVVVWPVVFSMYPAMTVAMTNDLCCSSDFSD
cluster#	85	15	8	6
>gloriamaris.TRINITY_DN2874_c0_g1_i1_frame_3_0.trim0	supFam:putative MFGLR	tpm:1.53	len:986	ML:3	logit:neuro:bp
MFGLRLKSIRLCVTLCFVLVILCAAGGKEGDPMDVPTDGGKEGDPMDVPTDDVQDKDPKGVAQNGATGKKPKVLINPDFSNKDQVTQLLESLSREDKAKLENITQEEAEENSAFLTREEGCDFLGMGPLFDDPNYHKDLLYDYINMERFGFWEMRCEEFADKDTDDPNVKDTADQKPSYCT
>gloriamaris.TRINITY_DN2874_c0_g1_i3_frame_3_0.trim0	supFam:putative MFGLR	tpm:2.62	len:1025	ML:3	logit:neuro:bp
MFGLRLKSIRLCVTLCFVLVILCAAGGKEGDPMDVPTDGGKEGDPVDVPTDGGKEGDPMDVPTDDVQDKDPKGVAQNGATGKKPKVLINPDFSNKDQVTQLLESLSREDKAKLENITQEEAEENSAFLTREEGCDFLGMGPLFDDPNYHKDLLYDYINMERFGFWEMRCEEFADKDTDDPNVKDTADQKPSYCT
>gloriamaris.TRINITY_DN2874_c0_g1_i4_frame_3_0.trim0	supFam:putative MFGLR	tpm:7.23	len:947	ML:3	logit:neuro:bp
MFGLRLKSIRLCVTLCFVLVILCAAGGKEGDPMDVPTDGGKEGDPMDVPTDDVQDKDPKGVAQNGATGKKPKVLINPALSREDKAKLENITQEEAEENSAFLTREEGCDFLGMGPLFDDPNYHKDLLYDYINMERFGFWEMRCEEFADKDTDDPNVKDTADQKPSYCT
>gloriamaris.TRINITY_DN2874_c0_g1_i6_frame_3_0.trim0	supFam:putative MFGLR	tpm:7.04	len:986	ML:3	logit:neuro:bp
MFGLRLKSIRLCVTLCFVLVILCAAGGKEGDPMDVPTDGGKEGDPVDVPTDGGKEGDPMDVPTDDVQDKDPKGVAQNGATGKKPKVLINPALSREDKAKLENITQEEAEENSAFLTREEGCDFLGMGPLFDDPNYHKDLLYDYINMERFGFWEMRCEEFADKDTDDPNVKDTADQKPSYCT
>textile.TRINITY_DN8742_c0_g1_i1_frame_3_1.trim0	supFam:putative MFGLR	tpm:23.15	len:993	ML:3	logit:neuro:bp
MFGLRLKSIRLYVTLCFVLVILCGAGGKEGDPMDVPTDGGKEGDPMDVPTDDVQDKDPMGVAKNGATGKKSKVLINPDFSNKDQVTQLLESLSREDKAKLENMTQEEAEEKSAFLTPEEGCDFLGMGPLFDDPNYHKDLLYDYVNMERFGYWEMRCEEFVDKDTDDPNVKDTADQKPSYCT
>textile.TRINITY_DN8742_c0_g1_i3_frame_2_0.trim0	supFam:putative MFGLR	tpm:2.41	len:884	ML:3	logit:neuro:bp
MFGLRLKSIRLYVTLCFVLVILCAAGGKEGDPMDVPTDGGKEGDPMDVPTDDVQDKDPMGVAKNDFSNKDQVTQLLESLSREDKAKLENMTQEEAEEKSAFLTPEEGCDFLGMGPLFDDPNYHKDLLYDYVNMERFGYWEMRCEEFVDKDTDDPNVKDTADQKPSYCT
cluster#	86	1	1	2
>marmoreus.TRINITY_DN8434_c0_g1_i1_frame_1_0.trim0	supFam:putative MYFLM	tpm:7.19	len:298	ML:4	bp:logit:semiS:neuro
MYFLMFTFLCDLSLSRFNALDMNATGSYMHESACVCVRECVCLRQYCHTQFKFLKFQHR
>textile.TRINITY_DN14048_c0_g1_i1_frame_2_0.trim1	supFam:putative MYFLM	tpm:2.30	len:506	ML:3	logit:neuro:bp
MYFLMFTFLCDLSLSRFNALDMNATGSYMHESACVCVRECVCLSAPTLSHTI
cluster#	87	1	1	2
>magus.TRINITY_DN4743_c0_g1_i2_frame_-3_0.trim0	supFam:putative MFWFM	tpm:6.70	len:604	ML:3	logit:neuro:bp
MFWFMFMLFMFPPPMLVAIRVWYLGRLARFSSCSINIIVSTITGTIHCSTTCF
>virgo.TRINITY_DN880_c0_g1_i1_frame_3_1.trim0	supFam:putative MFWFM	tpm:6.32	len:1700	ML:3	logit:neuro:bp
MFWFMFMLFMFPPPMPVAIRVWYLGRLARFSSCSINIIVSTTTGPIHCNTTRF
cluster#	88	1	1	2
>terebra.TRINITY_DN109_c0_g1_i1_frame_3_0.trim0	supFam:putative MFRVG	tpm:22.58	len:642	ML:3	logit:semiS:neuro
MFRVGIVLCTFLLLVTLTAGQQNGRGEQAVQGHSKKEDPPTDPFPIPGDWAQNGGRRLASFPRARDGAPAQEPLRSI
>terebra.TRINITY_DN109_c0_g2_i1_frame_3_0.trim0	supFam:putative MCRVG	tpm:1.38	len:642	ML:3	logit:semiS:neuro
MCRVGIVLCTFLLLVTLTAGQQNGRGEQAVQGHSKKEDPPTDPFPIPGDWAQNGGRRLASFPRARDGAPAQEPLRSI
cluster#	89	1	1	2
>magus.TRINITY_DN6540_c0_g1_i1_frame_-1_0.trim0	supFam:putative MAVIM	tpm:36.33	len:861	ML:3	semiS:neuro:bp
MAVIMSSLLLHSLCTVSTQAVTLCSASQTLSRAARLHTLFRAIPLDGWFRNSRLRMQFITRSEGSPLQSTSRRMGNSFSRAVVGTA
>striatus.TRINITY_DN2568_c0_g1_i1_frame_-3_1.trim0	supFam:putative MAVIM	tpm:4.98	len:864	ML:3	semiS:neuro:bp
MAVIMSSLLLHTLCTVSTQAVTLCSALQTLSRAARLHTLFRAMPLDGWFRNPRLRMQFITRSEGSPLQSTSRRMGTSFSRAMVGTA
cluster#	90	1	1	2
>terebra.TRINITY_DN1081_c0_g1_i1_frame_-3_0.trim0	supFam:putative MGAWA	tpm:9.03	len:1158	ML:3	logit:neuro:bp
MGAWANGLKTSALLLSLSVSPAEIQLDAKLTCGVPSTSEARVICACSLSCTRCLFLYNQASS
>virgo.TRINITY_DN2235_c0_g1_i1_frame_1_1.trim0	supFam:putative MGAWA	tpm:12.24	len:1628	ML:3	logit:neuro:bp
MGAWANGLKTSALLLSLSLSPAEIQLDAKLTCGVPSTSDVRVICACSLSCTRCLFLYNQASS
cluster#	91	1	1	2
>magus.TRINITY_DN4951_c0_g1_i1_frame_-2_2.trim0	supFam:putative MLLDI	tpm:9.42	len:2003	ML:3	semiS:neuro:bp
MLLDILLFCLSIFFLPTVCCTDETSTDLSVTQSSNTITNSTILSLHTSQKKM
>striatus.TRINITY_DN5201_c0_g1_i1_frame_-2_2.trim0	supFam:putative MLLDT	tpm:3.40	len:1443	ML:3	semiS:neuro:bp
MLLDTFLFCLSIFFLPTVCCTDETSTDLSVTQSSNTITKSTILSLHTSQKKM
cluster#	92	1	1	2
>marmoreus.TRINITY_DN2610_c2_g3_i5_frame_-1_1.trim0	supFam:putative MMRLS	tpm:64.06	len:878	ML:4	bp:logit:semiS:neuro
MMRLSNWLLVVMLMSLTMCEERGLPRRSAPVGDMIANAKATFQQIEEEFNRVIDQMKASQLELEMESSDRGCNGFPCMDPVFGYNAANQARMNTQLASGKRRRRSATAQAVLSLLTRDGKRTS
>marmoreus.TRINITY_DN2610_c2_g3_i8_frame_-1_1.trim0	supFam:putative MMRLS	tpm:142.90	len:764	ML:3	logit:neuro:bp
MMRLSNWLLVVMLMSLTMCEERGLPRRSAPVGDMIANAKATLQQIKEEFNRVIAQIQLEMVIEESIRGCYVFPCMENAANQARMNTQLASGKRRRRSATAQAVLSLLTRDGKRTS
cluster#	93	1	1	2
>magus.TRINITY_DN21863_c0_g1_i1_frame_2_0.trim0	supFam:putative MFHSQ	tpm:14.90	len:2155	ML:4	bp:logit:semiS:neuro
MFHSQFIVLIVIILTIVFSKGASARLFEAWVSVFGFSHSYSAVFDVQCQECSSLSNCMRTQSRLVGL
>striatus.TRINITY_DN10341_c0_g1_i1_frame_2_0.trim0	supFam:putative MFHSQ	tpm:5.71	len:2172	ML:4	bp:logit:semiS:neuro
MFHSQFIVLIVIILTVVFSKGASARLFEAWVSVFGFSHSYSAVFDVQCQECSSLSNCMRTQSRLVGL
cluster#	94	1	1	2
>gloriamaris.TRINITY_DN2142_c0_g2_i1_frame_2_0.trim0	supFam:putative MSAST	tpm:6.36	len:2463	ML:4	bp:logit:semiS:neuro
MSASTVLPCLFMLVSCTTATQSSVPTQLTAPCPDNIGTIQNISSTDLFFTCLSTLATYCREYRFFNLDMRE
>textile.TRINITY_DN335_c0_g1_i1_frame_1_0.trim0	supFam:putative MAAST	tpm:4.12	len:2164	ML:4	bp:logit:semiS:neuro
MAASTILPCLFMLVSCTTATQSSVPTQLAAPCPDNIGTIQNISSTDLFFTCLSTLAAYCREYRFFNLDMRE
cluster#	95	1	1	2
>virgo.TRINITY_DN619_c0_g1_i1_frame_2_0.trim0	supFam:putative MIISL	tpm:4.67	len:494	ML:4	bp:logit:semiS:neuro
MIISLAFVICVPLTSCQCVCHQHHATMTVKLQNCFLFGATFDLALKGFGLSEFGLTMLETCRSDPRVLGCDYLAQGSSPRGIYIPLIPCQLYTECIHCSHRSNV
>virgo.TRINITY_DN619_c0_g2_i1_frame_2_0.trim0	supFam:putative MIISL	tpm:5.99	len:494	ML:4	bp:logit:semiS:neuro
MIISLAFVICVPLTSCQCVCHQHHATMTVKLQNCFLFGATFDLALKGFGLSEFGLTVLETCRSDPRVLGCDYLAQGSSPRGIYIPLIPCQLYTECIHCSHRSNV
cluster#	96	1	1	2
>magus.TRINITY_DN6159_c0_g1_i1_frame_2_0.trim0	supFam:putative MKALS	tpm:1003.60	len:1001	ML:4	bp:logit:semiS:neuro
MKALSGTAVCGLLAVLLIGMGKANGQGCGWYRKFDVQGCLTNLQVDFNQIFDPSYTQQLCSQAQPLDGCIGVVRSQCPGLAVFQGGKGLAIDTVIASLSQICAGNGGEGVTPASGGNCSGTESEFLQRLDNCYQPMQWNLQQSQMCQPTSEVIACMEGQLQTYRPCSWMTAFLADRVQFSIDFERALWFVKYECAGP
>striatus.TRINITY_DN10548_c0_g1_i1_frame_1_0.trim0	supFam:putative MKALS	tpm:112.45	len:982	ML:4	bp:logit:semiS:neuro
MKALSGTAVCGLLAVLLIGMGKANGQGCGWYRKFDVQGCLTNLQVDFNQIFDPSYTQQLCSQVQPLDGCIGVVRSQCPDLAVFQGGKGLAIDTVVASLSQICAGNGGEGVTPASGGNCPGTESEFLQRLRNCHQPMQWNLRESQMCQPTSEVIACMEGQLQTFRSCSWMTAFLADRVQFSIDFERALWFVKYECAGP
cluster#	97	1	1	2
>magus.TRINITY_DN12646_c0_g1_i1_frame_2_0.trim0	supFam:putative MIPHE	tpm:6.06	len:1022	ML:4	bp:logit:semiS:neuro
MIPHETARSFMWTPALFFLKLILTSVYSLMLPVTSRHRLRCCQCQVETDKWVTSNRWMQKKCAVSGW
>striatus.TRINITY_DN14339_c0_g1_i1_frame_3_0.trim0	supFam:putative MWTPA	tpm:1.50	len:612	ML:4	bp:logit:semiS:neuro
MWTPALFSLKLILTSVYSLMLPLTSRHRLRCCQCQVEADKWVTSNRWMQKKCVVSGW
cluster#	98	3	3	3
>marmoreus_MP.TRINITY_DN133_c0_g2_i1_frame_2_0.trim0	supFam:putative MSRLY	tpm:6.50	len:459	ML:4	bp:logit:semiS:neuro
MSRLYLVFLMTYLITVWPDATGDKHDADDPRSKRIQVRKELNSFKLGRRTISDEKTNSTTASSGRRYIQL
>terebra.TRINITY_DN2348_c0_g1_i1_frame_3_0.trim0	supFam:putative MSRLF	tpm:305.99	len:548	ML:4	bp:logit:semiS:neuro
MSRLFLVFLMTYLITVWPDATGDKDAADDPRSKRVQVRRELNSFKQERIVNDEKNTTGSANSTAGGRRGYIPL
>virgo.TRINITY_DN3795_c0_g1_i1_frame_-2_0.trim0	supFam:putative MSRLF	tpm:90.14	len:575	ML:4	bp:logit:semiS:neuro
MSRLFLVFLMIYLITAWPDATGDKDAEDDPRSKRVQVRRELNSFRLKRIINDEKNSTDSTNSTNSTASGRRRHIPL
cluster#	99	1	1	2
>magus.TRINITY_DN8881_c0_g1_i1_frame_1_2.trim0	supFam:putative MLPMC	tpm:22.58	len:2524	ML:4	bp:logit:semiS:neuro
MLPMCHMLLIAVFVSSSAISIYGRFEDVFRTLCLYDMKWCLHCSRAGVGDELELTCRNCL
>striatus.TRINITY_DN10468_c0_g1_i1_frame_2_2.trim0	supFam:putative MLPMC	tpm:5.04	len:2656	ML:4	bp:logit:semiS:neuro
MLPMCHMLLIAVFVSSSAISVYGRFEDVFKTLCLYDMKWCLHCSRAGVGDELELTCRNCL
cluster#	100	1	1	2
>virgo.TRINITY_DN2428_c0_g1_i1_frame_1_0.trim0	supFam:putative MLLLL	tpm:165.58	len:713	ML:4	bp:logit:semiS:neuro
MLLLLLSLLICIAMATTKSVTEIDSRQDPSEVQQPVVCMPRQACAMDFAGDSHTNLCECKLTCSEQPAVWINRNDGIKEKKFYICEQDLPLPTCSVRDAPVDEDPDMREPVMVECECGEYAVGTQWPVCVVNDNSQPQK
>virgo_MP.TRINITY_DN934_c0_g1_i1_frame_2_0.trim0	supFam:putative MLLLL	tpm:25.67	len:616	ML:4	bp:logit:semiS:neuro
MLLLLLSLLICIAMATTKSVTEIDSRQDPSEVQQPAVCMPRQACAMDFAGDSHTNLCECKLTCSEQPAVWINRNDGIKEKKFYICEQDLPLPTCSVRDAPVDEDPDMREPVMVECECGEYAVGTQWPVCVVNDNSQPQK
cluster#	101	1	1	2
>terebra.TRINITY_DN4836_c0_g1_i1_frame_2_0.trim1	supFam:putative MGGWF	tpm:3.24	len:552	ML:4	bp:logit:semiS:neuro
MGGWFMWFEMPLLSSDVWMCRQVVQIVSLCNNVDQLTTRCVGFDVCFSFIQ
>virgo.TRINITY_DN12618_c0_g1_i1_frame_-2_0.trim0	supFam:putative MGGWF	tpm:5.45	len:475	ML:4	bp:logit:semiS:neuro
MGGWFMWFEMPLLSSDVWMCRQVVQIVSLCNTVDQLTTRCVGFDVCFSFIQ
cluster#	102	1	1	2
>terebra.TRINITY_DN2438_c0_g1_i1_frame_1_0.trim0	supFam:putative MSCSP	tpm:4.98	len:1474	ML:4	bp:logit:semiS:neuro
MSCSPVCMLCCLLWFIDWLGVLSSPSGACAPSGSCALCCPGSDHIIRSKEKVFTLAVRLGDKGFI
>virgo.TRINITY_DN12433_c0_g1_i1_frame_3_0.trim0	supFam:putative MSCSC	tpm:6.49	len:245	ML:4	bp:logit:semiS:neuro
MSCSCVCMLCCLLWFIDWLGVLSSPSGACAPSGACALCCPGSDHVIRSKEKVFTLAVRLGDKGFI
cluster#	103	1	1	2
>magus.TRINITY_DN5474_c0_g1_i1_frame_3_0.trim0	supFam:putative MTTSL	tpm:10.44	len:599	ML:4	bp:logit:semiS:neuro
MTTSLMVMLGCLLLTSYTMAVYLPWTHPVYVRDAGGDDDVAKVKEALNAAKAKVDAEASEFQKPLDELLAAVKEKVEKGEDVEVSVDKRDERGITKRGKICLHWGR
>magus.TRINITY_DN5474_c0_g2_i1_frame_3_0.trim0	supFam:putative MTTSL	tpm:16.06	len:601	ML:4	bp:logit:semiS:neuro
MTTSLMVMLGCLLLTSYTMAVYLPWTHPVYVRDAGGDDDVAKVKEALNAAKAKVDAEASEFQKPLDELLAAVKEKVEKGEGVEVSVNKRGEGDITKRGSITWTWR
cluster#	104	1	1	2
>gloriamaris.TRINITY_DN6965_c0_g1_i1_frame_1_0.trim0	supFam:putative MVWLF	tpm:2.17	len:537	ML:4	bp:logit:semiS:neuro
MVWLFLVLHSFACVKSTNVYDLSEWATKFVPDNHGDACFTRKCESGRSVVVIVSCGSCPDFSL
>textile.TRINITY_DN15098_c0_g1_i1_frame_2_0.trim0	supFam:putative MVWLF	tpm:5.01	len:368	ML:4	bp:logit:semiS:neuro
MVWLFLVLHSFACVKSTNVYDLSEWATKFVPDNHGDACFTRKCEFGRSVVIVSCGSCPDFSL
cluster#	105	1	1	2
>terebra.TRINITY_DN3068_c0_g1_i1_frame_3_1.trim0	supFam:putative MFRQL	tpm:6.74	len:1279	ML:4	bp:logit:semiS:neuro
MFRQLLLILCTTVVSCQCTLSELDMILFSIGQTNWCLPSLRRNLFKILCCLVAY
>virgo_MP.TRINITY_DN1026_c0_g1_i1_frame_-3_0.trim0	supFam:putative MFRQL	tpm:13.33	len:676	ML:4	bp:logit:semiS:neuro
MFRQLLLILCTTVVSCQCTLSELDMILSSVGQRNWCLPSLRRNLFKILCCLVAY
cluster#	106	1	1	2
>gloriamaris.TRINITY_DN3574_c0_g4_i2_frame_3_0.trim1	supFam:putative MLLPE	tpm:17.83	len:881	ML:4	bp:logit:semiS:neuro
MLLPEMRIMTICLLQSVLSHSCICLFLSRCCFEIVESTSVEIRLKEISCCLGCFRSEKPLSWRN
>textile.TRINITY_DN9219_c1_g1_i9_frame_2_0.trim2	supFam:putative MLLPE	tpm:3.66	len:922	ML:4	bp:logit:semiS:neuro
MLLPEMRIITICLLQSVLSHSCICLFLSRCCFEIVETTSVAIRLKEIACCLGCFRSEKPLSWRN
cluster#	107	1	1	2
>terebra.TRINITY_DN3790_c0_g1_i1_frame_-1_1.trim0	supFam:putative MLQHL	tpm:4.96	len:2893	ML:4	bp:logit:semiS:neuro
MLQHLVNFLFCFVFCFSLKATASTSYNYLYASCPQIEHPLFKTCYHRRILEHND
>terebra.TRINITY_DN3790_c0_g1_i2_frame_-3_2.trim0	supFam:putative MLQHL	tpm:4.33	len:2946	ML:4	bp:logit:semiS:neuro
MLQHLVNFLFCFVFCFSLKATASTSCNYLYASCPQIEHPLFKTCYHRRILEHND
cluster#	108	1	1	2
>coronatus.TRINITY_DN452_c0_g1_i1_frame_3_0.trim0	supFam:putative MTMLG	tpm:11.00	len:583	ML:4	bp:logit:semiS:neuro
MTMLGSALIFLAMAVATKAWYSERGPCQAHQYCKLIEGRETYEGCTCSTCRHTVFVHTIPTYMSDQTWYFCEDPSTLQPCGSRQKAIWGGKILCKCDAYKFNYGTWCV
>coronatus.TRINITY_DN452_c0_g2_i1_frame_3_0.trim0	supFam:putative MTMLG	tpm:9.20	len:583	ML:4	bp:logit:semiS:neuro
MTMLGSALIFLAMAVATKAWYSERGPCQAHQYCKLIEGRETYEGCTCSTCHHTVFVNSIPTYMSDQTWYFCEDPSTLQPCGSRQKAIWGGKILCKCDAYKFNYGTWCV
cluster#	109	1	1	2
>gloriamaris.TRINITY_DN3682_c0_g1_i1_frame_-1_1.trim1	supFam:putative MLFFL	tpm:3.07	len:1185	ML:4	bp:logit:semiS:neuro
MLFFLASCLLLPLYLSLRNSPALCVSSAPPGPGNVDFNSCLSVSASSCMSRWEPSSSSFSNICMCFCRRVITICDSFPALCPSLTSWLSLLTSSLSVFTSFPVAF
>textile.TRINITY_DN6816_c0_g1_i1_frame_-2_0.trim0	supFam:putative MLFFL	tpm:3.32	len:829	ML:4	bp:logit:semiS:neuro
MLFFLASCSLLPLYLSLRYSPALCVSSAPPGPGNVDFNSCLSVSASSCMSRWEPSSSSFSSICMCFCRRVITICDSFPALCPSMTSWLSLLTSSLSVFTSFPVAF
cluster#	110	1	1	2
>gloriamaris.TRINITY_DN7023_c0_g1_i1_frame_3_0.trim0	supFam:putative MDALT	tpm:2.59	len:520	ML:4	bp:logit:semiS:neuro
MDALTTLRLCVLVVLTTTVEPSAPADAGPVRGLWRRVYKRQCPVSGGPTPMFHCLIACMTTSSEYWCRHEYCSDCR
>textile.TRINITY_DN8381_c0_g1_i1_frame_3_0.trim0	supFam:putative MDALT	tpm:6.18	len:437	ML:4	bp:logit:semiS:neuro
MDALTTLRLCVLVVLTATVEPSAPADGPVRGLWRRVYKRQCPVSGGPTPMFHCLIACMSTSSEYWCRHEYCSDCR
cluster#	111	1	1	2
>marmoreus.TRINITY_DN7301_c0_g1_i1_frame_-3_0.trim0	supFam:putative MAFNT	tpm:6.14	len:310	ML:4	bp:logit:semiS:neuro
MAFNTSAHFLLIFLPFCFLRVEGACPLSFSHTHTHVHPHRNKLLCQCVLRK
>striatus.TRINITY_DN4586_c1_g1_i1_frame_-1_0.trim0	supFam:putative MAFNT	tpm:4.44	len:469	ML:4	bp:logit:semiS:neuro
MAFNTSAHFLLIFLPFCFLRVEGACPLSFSHTHTHVHPHRNKLLCQYVLRK
cluster#	112	1	1	2
>virgo_MP.TRINITY_DN569_c0_g1_i2_frame_3_0.trim0	supFam:putative MKTAT	tpm:87.82	len:870	ML:4	bp:logit:semiS:neuro
MKTATFLINFWFYLYLTLTLTLSGADNSDAREAPGRQMDKQSYRSQGGISRIFPTPKTVDS
>virgo_MP.TRINITY_DN569_c0_g3_i1_frame_3_0.trim0	supFam:putative MKTAT	tpm:16.38	len:253	ML:4	bp:logit:semiS:neuro
MKTATFLINFWFYLYLTLTLTLSGADNSDAREAPGRQMDKQSYRRQGGISRFVGTKAPNRYTAE
cluster#	113	1	1	2
>magus.TRINITY_DN2616_c0_g1_i1_frame_3_0.trim0	supFam:putative MFHRF	tpm:6.19	len:965	ML:4	bp:logit:semiS:neuro
MFHRFNILMLMIFVRILSVCIQILEQTTDRRVMERNVEGNAGERMMRQCQPMFTVCYLEKYRKCINSNYILLKVCWFLYDEVS
>magus.TRINITY_DN2616_c0_g2_i1_frame_3_0.trim0	supFam:putative MFHRF	tpm:3.30	len:968	ML:4	bp:logit:semiS:neuro
MFHRFNILMLMIFVRILSVCIQILEQTTDRRVMERNVEGNAGERMMRQCQPMFTVCCYLEKYRKCINSNYILLKVCWFLYDEVS
